# Supplementary material for: Erythroid differentiation regulator-1 induced by microbiota in early life drives intestinal stem cell proliferation and regeneration
Source: Nat Commun. 2020 Jan 24;11:513. doi: 10.1038/s41467-019-14258-z (PMC6981263; doi:10.1038/s41467-019-14258-z)
Supplement: Supplementary file 5 — Supplementary Data 1 [file 41467_2019_14258_MOESM5_ESM.xlsx]

## Sheet: Sheet1
geneID	GeneName	Chrom	Strand	Start	End	GeneLength	GF_LI1_readcount	GF_LI2_readcount	GF_SI1_readcount	GF_SI2_readcount	SPF_LI1_readcount	SPF_LI2_readcount	SPF_SI1_readcount	SPF_SI2_readcount	exGF_LI1_readcount	exGF_LI2_readcount	exGF_SI1_readcount	exGF_SI2_readcount	GF_LI1_fpkm	GF_LI2_fpkm	GF_SI1_fpkm	GF_SI2_fpkm	SPF_LI1_fpkm	SPF_LI2_fpkm	SPF_SI1_fpkm	SPF_SI2_fpkm	exGF_LI1_fpkm	exGF_LI2_fpkm	exGF_SI1_fpkm	exGF_SI2_fpkm	exGF_SI_group_fpkm	SPF_SI_group_fpkm	GF_SI_group_fpkm	SPF_LI_group_fpkm	GF_LI_group_fpkm	exGF_LI_group_fpkm	SPF_LI(SPF_LIvsGF_LI)	GF_LI(SPF_LIvsGF_LI)	log2FoldChange(SPF_LIvsGF_LI)	pvalue(SPF_LIvsGF_LI)	padj(SPF_LIvsGF_LI)	significant(SPF_LIvsGF_LI)	SPF_LI(SPF_LIvsexGF_LI)	exGF_LI(SPF_LIvsexGF_LI)	log2FoldChange(SPF_LIvsexGF_LI)	pvalue(SPF_LIvsexGF_LI)	padj(SPF_LIvsexGF_LI)	significant(SPF_LIvsexGF_LI)	exGF_LI(exGF_LIvsGF_LI)
ENSMUSG00000028180	Zranb2	chr3	+	157534160	157548390	2934	1369	1461	1015	1123	1255	854	846	721	1401	1351	1259	858	25.1788	25.6681	14.583	13.8124	19.9462	19.0106	13.6834	11.0436	21.1811	19.0717	14.0945	13.9053	13.9999	12.3635	14.1977	19.4784	25.4235	20.1264	1066.71	1365.81	-0.32924	0.0064519	0.11622	FALSE	1141.08	1246.69	-0.11621	0.34259	0.64455	FALSE	1289.08
ENSMUSG00000028182	Lrriq3	chr3	+	155093434	155194278	2650	20	14	1	5	31	6	1	0	16	4	4	2	0.407263	0.272324	0.0159072	0.0680883	0.545497	0.147878	0.0179076	0	0.267822	0.0625183	0.049579	0.0358871	0.0427331	0.00895381	0.0419978	0.346688	0.339794	0.16517	17.0889	16.5108	0.014774	0.93607	0.99574	FALSE	18.2921	9.29133	0.13887	0.36784	NA	NA	9.58815
ENSMUSG00000028185	Dnase2b	chr3	-	146580985	146596612	2566	0	2	1	0	1	3	0	0	3	2	0	0	0	0.040177	0.016428	0	0.0181727	0.0763595	0	0	0.0518604	0.0322825	0	0	0	0	0.00821398	0.0472661	0.0200885	0.0420714	2.27289	0.937526	0.034484	0.6553	NA	NA	2.42954	2.28311	0.0025648	0.97815	NA	NA	2.35925
ENSMUSG00000028184	Lphn2	chr3	-	148815586	148989316	6052	968	1097	312	392	901	627	328	295	728	739	359	257	8.63113	9.34355	2.17318	2.33741	6.94228	6.76655	2.57193	2.19057	5.33585	5.05753	1.94841	2.01924	1.98382	2.38125	2.2553	6.85442	8.98734	5.19669	774.34	995.724	-0.32994	0.011922	0.17867	FALSE	828.314	663.819	0.28965	0.02521	0.15205	FALSE	686.455
ENSMUSG00000028187	Rpf1	chr3	-	146506348	146521423	1263	562	597	532	655	602	420	455	382	630	713	660	356	24.0118	24.3655	17.7561	18.7149	22.2264	21.7192	17.0959	13.5923	22.1263	23.3819	17.1642	13.403	15.2836	15.3441	18.2355	21.9728	24.1886	22.7541	518.03	559.395	-0.097964	0.50159	0.92218	FALSE	554.138	606.26	-0.1157	0.39704	0.6875	FALSE	627.053
ENSMUSG00000028186	Uox	chr3	+	146597077	146632305	2737	61	69	32	44	63	32	54	59	60	55	49	48	1.20267	1.29951	0.492851	0.580132	1.07335	0.763614	0.936273	0.968749	0.972407	0.832302	0.588038	0.833913	0.710975	0.952511	0.536491	0.918483	1.25109	0.902355	46.8795	62.6865	-0.20759	0.36444	0.87087	FALSE	50.1563	52.154	-0.022324	0.91941	0.97084	FALSE	53.9228
ENSMUSG00000028189	Ctbs	chr3	+	146450470	146465849	2892	181	180	110	111	192	124	93	88	154	152	109	77	3.37732	3.20832	1.60337	1.38508	3.09585	2.80041	1.52605	1.36747	2.36208	2.1769	1.23798	1.26604	1.25201	1.44676	1.49422	2.94813	3.29282	2.26949	159.113	174.408	-0.097539	0.62282	0.94849	FALSE	170.211	138.551	0.21884	0.26444	0.56881	FALSE	143.268
ENSMUSG00000028188	Spata1	chr3	-	146457203	146499753	2712	31	27	16	27	33	17	9	15	26	23	18	11	0.616827	0.51319	0.248697	0.359271	0.567415	0.409409	0.157484	0.248562	0.425261	0.351262	0.218005	0.192867	0.205436	0.203023	0.303984	0.488412	0.565009	0.388261	24.702	28.0762	-0.060523	0.78085	0.97286	FALSE	26.4284	22.2394	0.082046	0.68991	0.87253	FALSE	22.9922
ENSMUSG00000035429	Ptprh	chr7	-	4548612	4604041	4020	2441	2081	7844	8767	2900	1774	6019	6905	3049	3443	6311	5031	32.7667	26.684	82.253	78.6998	33.6394	28.8221	71.0529	77.1919	33.6436	35.4735	51.5651	59.509	55.537	74.1224	80.4764	31.2308	29.7253	34.5586	2342.59	2189.67	0.087822	0.53306	0.93049	FALSE	2506.06	2930.78	-0.20944	0.060014	0.25194	FALSE	3031.28
ENSMUSG00000035427	Mageb4	chrX	-	86250254	86305093	2403	0	0	0	0	0	0	0	0	0	0	0	0	0	0	0	0	0	0	0	0	0	0	0	0	0	0	0	0	0	0	0	0	NA	NA	NA	NA	0	0	NA	NA	NA	NA	0
ENSMUSG00000035420	Fam170a	chr18	+	50278369	50283019	1342	0	0	0	0	0	0	0	0	0	0	0	0	0	0	0	0	0	0	0	0	0	0	0	0	0	0	0	0	0	0	0	0	NA	NA	NA	NA	0	0	NA	NA	NA	NA	0
ENSMUSG00000020755	Sap30bp	chr11	+	115933282	115966725	3654	658	772	798	965	805	559	623	679	866	800	849	605	9.71737	10.8906	9.20608	9.53032	10.2732	9.99176	8.09102	8.35094	10.5129	9.06807	7.63173	7.87301	7.75237	8.22098	9.3682	10.1325	10.304	9.79046	691.103	689.179	0.003581	0.97976	0.99877	FALSE	739.276	755.425	-0.026958	0.84665	0.94362	FALSE	781.056
ENSMUSG00000020752	Recql5	chr11	-	115892595	115933477	4410	1099	1003	2054	2342	1411	828	1362	2050	1512	1585	2249	1622	13.4478	11.7237	19.6337	19.1645	14.9199	12.2628	14.6562	20.8905	15.2084	14.8862	16.7508	17.4891	17.1199	17.7734	19.3991	13.5913	12.5858	15.0473	1118.23	1016.82	0.12271	0.40458	0.89326	FALSE	1196.29	1400.41	-0.20376	0.11509	0.36268	FALSE	1448.24
ENSMUSG00000020758	Itgb4	chr11	+	115974709	116008412	6208	3028	3192	4553	5274	4246	2728	4776	4941	4584	4556	5733	3607	26.3206	26.5042	30.9162	30.6575	31.8937	28.7006	36.5087	35.7682	32.754	30.3966	30.3329	27.6279	28.9804	36.1384	30.7869	30.2972	26.4124	31.5753	3510	3002.44	0.21217	0.052205	0.41139	FALSE	3754.83	4137.78	-0.131	0.21337	0.50906	FALSE	4278.71
ENSMUSG00000069833	Ahnak	chr19	+	8989284	9076919	18099	10063	13296	7895	7693	11273	10794	7073	8275	13525	15707	11046	8610	30.003	37.8678	18.3881	15.3387	29.0443	38.9517	18.5453	20.547	33.1478	35.9445	20.0463	22.6205	21.3334	19.5461	16.8634	33.998	33.9354	34.5461	11497.5	11238.1	0.028461	0.85267	0.98338	FALSE	12296.6	13188.5	-0.090843	0.49999	0.76458	FALSE	13641.5
ENSMUSG00000069830	Nlrp1a	chr11	-	71092236	71144704	3903	9	7	9	13	1	5	10	5	9	9	23	5	0.124433	0.0924493	0.097204	0.120197	0.0119475	0.0836701	0.121586	0.0575712	0.102286	0.0955075	0.193559	0.0609152	0.127237	0.0895788	0.1087	0.0478088	0.108441	0.0988966	3.4998	7.75801	-0.1041	0.43143	NA	NA	3.74042	8.1477	-0.10165	0.42557	NA	NA	8.42531
ENSMUSG00000028238	Atp6v0d2	chr4	-	19876841	19922605	2539	8	7	17	24	5	3	0	2	0	2	2	3	0.170027	0.142115	0.282245	0.341112	0.0918298	0.0771715	0	0.0353998	0	0.0326258	0.0258733	0.056184	0.0410286	0.0176999	0.311679	0.0845007	0.156071	0.0163129	4.00298	7.2606	-0.092839	0.51924	NA	NA	4.28237	0.865577	0.087733	0.33627	NA	NA	0.898362
ENSMUSG00000033862	Cdk10	chr8	+	123224841	123232250	1643	393	429	427	516	497	332	338	364	491	536	510	315	12.9076	13.4593	10.9555	11.3334	14.1057	13.1977	9.76254	9.9563	13.2561	13.512	10.1957	9.11648	9.65608	9.85942	11.1444	13.6517	13.1835	13.3841	418.631	396.581	0.068083	0.66669	0.95736	FALSE	447.822	463.978	-0.043576	0.76655	0.90968	FALSE	479.86
ENSMUSG00000033863	Klf9	chr19	+	23141226	23166911	3263	2123	3151	745	1225	2645	2390	842	958	1859	2060	979	667	35.1095	49.7778	9.62453	13.5478	37.7994	47.8387	12.2456	13.1942	25.2717	26.1483	9.85484	9.71992	9.78738	12.7199	11.5861	42.8191	42.4436	25.71	2610.18	2533.07	0.035913	0.82787	0.98082	FALSE	2791.7	1769.94	0.59135	7.2944e-06	0.00040787	TRUE	1830.58
ENSMUSG00000033860	Fgg	chr3	+	83007859	83015053	1564	138	84	63	63	0	0	52	66	63	69	72	68	4.76139	2.76851	1.69802	1.45363	0	0	1.57779	1.89645	1.7868	1.82728	1.5121	2.06741	1.78975	1.73712	1.57582	0	3.76495	1.80704	0	108.018	-1.6765	6.9071e-14	2.5224e-11	TRUE	0	59.6306	-1.1794	8.7415e-09	1.3787e-06	TRUE	61.6722
ENSMUSG00000069835	Sat2	chr11	+	69622024	69623870	1016	28	32	91	82	61	40	53	45	53	29	41	40	1.48715	1.62353	3.77562	2.91252	2.79971	2.57137	2.47552	1.99046	2.31395	1.18222	1.32548	1.87206	1.59877	2.23299	3.34407	2.68554	1.55534	1.74808	50.9221	28.9278	0.36397	0.1099	0.58526	FALSE	54.4734	37.594	0.21841	0.31404	0.61765	FALSE	38.8353
ENSMUSG00000028233	Tgs1	chr4	+	3574875	3616619	4327	435	455	454	519	398	328	386	320	382	443	463	283	5.42492	5.42037	4.42292	4.32842	4.28916	4.95092	4.23335	3.32351	3.91605	4.24043	3.51462	3.10995	3.31228	3.77843	4.37567	4.62004	5.42265	4.07824	373.358	429.66	-0.17433	0.28867	0.82683	FALSE	399.342	372.225	0.082781	0.60607	0.82556	FALSE	385.007
ENSMUSG00000028232	Tmem68	chr4	-	3549041	3574853	2773	389	367	387	489	344	270	405	358	405	432	477	337	7.56992	6.82214	5.88303	6.36367	5.78476	6.35935	6.93089	5.80186	6.47853	6.45249	5.65005	5.77875	5.7144	6.36637	6.12335	6.07205	7.19603	6.46551	314.421	365.528	-0.18236	0.28625	0.82541	FALSE	336.313	378.332	-0.14569	0.36085	0.66022	FALSE	391.267
ENSMUSG00000028236	Sdr16c5	chr4	-	3995936	4019663	1385	2	2	11	9	0	0	7	5	4	9	2	2	0.0779241	0.0744362	0.334798	0.234499	0	0	0.239846	0.162239	0.12811	0.269145	0.0474312	0.0686648	0.058048	0.201042	0.284649	0	0.0761801	0.198627	0	1.93234	-0.048392	0.40874	NA	NA	0	5.78514	-0.12664	0.15793	NA	NA	5.99049
ENSMUSG00000028234	Rps20	chr4	-	3831334	3835665	3706	9005	9390	13551	14854	11338	7964	8653	10444	11739	12996	14035	8236	131.12	130.606	154.137	144.639	142.662	140.354	110.801	126.647	140.507	145.244	124.392	105.673	115.032	118.724	149.388	141.508	130.863	142.875	9789.51	8880.84	0.13434	0.15347	0.6731	FALSE	10471.8	11171.3	-0.089938	0.27331	0.57824	FALSE	11554
ENSMUSG00000044537	Olfr779	chr10	+	129311509	129311898	390	0	0	0	0	0	0	0	0	0	0	0	0	0	0	0	0	0	0	0	0	0	0	0	0	0	0	0	0	0	0	0	0	NA	NA	NA	NA	0	0	NA	NA	NA	NA	0
ENSMUSG00000044534	Ackr2	chr9	+	121898464	121911064	2784	50	57	15	53	32	33	15	10	46	20	18	19	0.969153	1.05538	0.227124	0.686998	0.535991	0.774183	0.255685	0.161423	0.732926	0.297546	0.212367	0.324518	0.268442	0.208554	0.457061	0.655087	1.01227	0.515236	34.0848	51.5899	-0.2703	0.23496	0.77681	FALSE	36.4523	30.3913	0.079956	0.69535	0.87489	FALSE	31.384
ENSMUSG00000044533	Rps2	chr17	+	24718116	24721929	1094	16869	18161	25913	31617	23434	16081	19125	22509	26392	27904	28646	20770	832.077	855.71	998.483	1042.92	998.862	960.051	829.598	924.64	1070.11	1056.43	860.064	902.762	881.413	877.119	1020.7	979.457	843.893	1063.27	20000.7	16904	0.23239	0.011943	0.17867	FALSE	21395	24547	-0.19115	0.019546	0.13096	FALSE	25385.9
ENSMUSG00000068120	Gm10231	chr17	-	5816200	5816640	441	2	7	0	2	0	0	2	3	3	1	0	3	0.244727	0.818208	0	0.163659	0	0	0.215216	0.305715	0.301755	0.0939193	0	0.323472	0.161736	0.260466	0.0818295	0	0.531468	0.197837	0	4.27616	-0.097863	0.23263	NA	NA	0	1.85032	-0.0421	0.42805	NA	NA	1.91007
ENSMUSG00000093857	Gm21645	chrX	+	32047829	32049325	1497	0	0	0	0	0	0	0	0	0	0	0	0	0	0	0	0	0	0	0	0	0	0	0	0	0	0	0	0	0	0	0	0	NA	NA	NA	NA	0	0	NA	NA	NA	NA	0
ENSMUSG00000044538	Gm4830	chr17	-	36452409	36453253	845	0	0	0	0	0	0	0	0	0	0	0	0	0	0	0	0	0	0	0	0	0	0	0	0	0	0	0	0	0	0	0	0	NA	NA	NA	NA	0	0	NA	NA	NA	NA	0
ENSMUSG00000027405	Nop56	chr2	+	130274430	130279313	3627	922	1323	1237	1470	1025	751	1124	1004	1518	1581	1664	1433	13.7175	18.8025	14.3768	14.6258	13.1781	13.5236	14.7063	12.44	18.565	18.0542	15.0692	18.7868	16.928	13.5731	14.5013	13.3508	16.26	18.3096	904.041	1078.78	-0.21987	0.16617	0.68958	FALSE	967.027	1401.51	-0.49669	1.5725e-05	0.00078519	TRUE	1449.37
ENSMUSG00000027404	Snrpb	chr2	-	130171414	130179403	1711	2019	2235	2854	3504	2709	1817	2207	2390	3330	3440	3306	2605	63.6763	67.3336	70.3144	73.9031	73.8304	69.3591	61.2119	62.7743	86.3308	83.2725	63.4654	72.3955	67.9304	61.9931	72.1087	71.5948	65.5049	84.8017	2286.35	2051.95	0.14655	0.18779	0.72101	FALSE	2445.77	3062.25	-0.30616	0.002191	0.03201	TRUE	3166.77
ENSMUSG00000075167	Olfr1101	chr2	-	86988242	86989174	933	0	0	0	0	0	0	0	0	0	0	0	0	0	0	0	0	0	0	0	0	0	0	0	0	0	0	0	0	0	0	0	0	NA	NA	NA	NA	0	0	NA	NA	NA	NA	0
ENSMUSG00000027406	Idh3b	chr2	-	130279309	130284547	2049	4068	4377	3357	4044	4369	2950	3079	2942	4836	5119	4095	2850	107.135	110.113	69.0637	71.2226	99.4298	94.0327	71.3102	64.526	104.693	103.475	65.6441	66.1389	65.8915	67.9181	70.1431	96.7312	108.624	104.084	3699.39	4075.23	-0.13202	0.19603	0.73311	FALSE	3957.32	4500.51	-0.17672	0.055269	0.23905	FALSE	4654.32
ENSMUSG00000027401	Tgm3	chr2	+	130012349	130050399	4135	34294	40407	2	2	35399	37833	3	2	39774	49716	2	2	447.542	503.715	0.0203889	0.0174543	399.201	597.577	0.0344294	0.0217364	426.673	497.982	0.0158869	0.022999	0.0194429	0.0280829	0.0189216	498.389	475.629	462.328	38519.8	35999.4	0.083572	0.60227	0.94585	FALSE	41194.5	40310.2	0.026733	0.86302	0.95	FALSE	41700
ENSMUSG00000027400	Pdyn	chr2	-	129686565	129699844	2386	6	20	3	0	11	6	4	2	3	6	6	7	0.135698	0.43208	0.0530019	0	0.21498	0.16424	0.0795561	0.0376698	0.0557728	0.104154	0.0825971	0.139502	0.11105	0.0586129	0.0265009	0.18961	0.283889	0.0799632	8.43849	12.3597	-0.085218	0.60871	0.94753	FALSE	9.02795	4.01426	0.13224	0.35107	NA	NA	4.15598
ENSMUSG00000027403	Tgm6	chr2	+	130112416	130154232	3327	0	0	0	0	0	0	0	0	0	0	0	0	0	0	0	0	0	0	0	0	0	0	0	0	0	0	0	0	0	0	0	0	NA	NA	NA	NA	0	0	NA	NA	NA	NA	0
ENSMUSG00000075162	Gm10812	chr10	+	44004154	44004701	546	0	0	0	0	0	0	0	0	0	0	0	0	0	0	0	0	0	0	0	0	0	0	0	0	0	0	0	0	0	0	0	0	NA	NA	NA	NA	0	0	NA	NA	NA	NA	0
ENSMUSG00000027409	1700020A23Rik	chr2	+	130405259	130406074	712	0	0	0	0	0	0	0	0	0	0	0	0	0	0	0	0	0	0	0	0	0	0	0	0	0	0	0	0	0	0	0	0	NA	NA	NA	NA	0	0	NA	NA	NA	NA	0
ENSMUSG00000027408	Cpxm1	chr2	-	130390775	130397574	2366	37	60	112	163	44	61	15	32	151	114	35	23	0.843875	1.3072	1.99546	2.48612	0.86719	1.68389	0.300857	0.607812	2.83096	1.99565	0.485889	0.46224	0.474064	0.454334	2.24079	1.27554	1.07554	2.4133	56.4518	46.5299	0.11103	0.62285	0.94849	FALSE	60.3632	120.687	-0.50116	0.023305	0.14454	FALSE	124.738
ENSMUSG00000018209	Stk4	chr2	+	164070322	164155524	5232	1389	1613	1466	2128	1386	1193	1131	1097	1675	1846	1542	921	14.326	15.8917	11.8115	14.6775	12.353	14.8926	10.2584	9.42265	14.201	14.6136	9.68056	8.3704	9.02548	9.84051	13.2445	13.6228	15.1089	14.4073	1331.33	1447.01	-0.10928	0.43446	0.90371	FALSE	1423.95	1590.38	-0.14654	0.25221	0.55418	FALSE	1644.85
ENSMUSG00000044288	Cnr1	chr4	+	33924593	33948831	5807	151	141	80	93	123	103	64	50	89	99	81	59	1.40319	1.25162	0.580736	0.577936	0.987711	1.15847	0.523012	0.386948	0.679845	0.706117	0.45816	0.483119	0.47064	0.45498	0.579336	1.07309	1.3274	0.692981	116.386	141.204	-0.19576	0.35389	0.86565	FALSE	124.485	84.8996	0.3575	0.089236	0.31708	FALSE	87.8087
ENSMUSG00000044285	Gm1821	chr14	+	46084126	46084815	690	144	135	165	260	160	97	173	160	154	154	287	178	11.2617	10.0853	10.0803	13.5979	10.813	9.18166	11.8982	10.4209	9.90018	9.24411	13.6621	12.2666	12.9643	11.1595	11.8391	9.99735	10.6735	9.57214	128.709	134.91	-0.044781	0.83096	0.98082	FALSE	137.691	139.416	-0.0096328	0.96183	0.98603	FALSE	144.166
ENSMUSG00000044286	Olfr221	chr14	-	52035082	52036143	1062	0	0	2	0	0	0	0	0	0	1	0	0	0	0	0.0793863	0	0	0	0	0	0	0.0390004	0	0	0	0	0.0396932	0	0	0.0195002	0	0	NA	NA	NA	NA	0	0.432789	-0.0089792	0.81682	NA	NA	0.449181
ENSMUSG00000044287	Nrn1l	chr8	+	105893567	105895023	617	1	0	0	0	0	0	0	0	0	0	0	0	0.0874593	0	0	0	0	0	0	0	0	0	0	0	0	0	0	0	0.0437297	0	0	0.497408	-0.011231	0.78714	NA	NA	0	0	NA	NA	NA	NA	0
ENSMUSG00000006958	Chrd	chr16	+	20733127	20742384	4406	87	83	38	39	110	117	36	26	122	171	69	37	1.06553	0.971041	0.363563	0.319425	1.16419	1.73436	0.387741	0.265193	1.22825	1.60748	0.514385	0.399311	0.456848	0.326467	0.341494	1.44928	1.01829	1.41786	119.352	82.1818	0.32208	0.1498	0.66817	FALSE	127.64	131.653	-0.033422	0.87575	0.95393	FALSE	136.22
ENSMUSG00000087577	Gm13299	chr4	-	42121613	42153435	425	0	0	0	0	0	0	0	0	0	0	0	0	0	0	0	0	0	0	0	0	0	0	0	0	0	0	0	0	0	0	0	0	NA	NA	NA	NA	0	0	NA	NA	NA	NA	0
ENSMUSG00000087575	Gm12976	chr4	+	129261965	129265010	459	2	4	1	0	0	8	1	0	3	2	8	5	0.23513	0.449212	0.0918391	0	0	1.13835	0.103388	0	0.289921	0.180472	0.572481	0.517978	0.54523	0.0516941	0.0459195	0.569175	0.342171	0.235197	4.90765	2.86987	0.035707	0.71865	NA	NA	5.24354	2.28311	0.050353	0.58293	NA	NA	2.35925
ENSMUSG00000087574	C030037D09Rik	chr11	+	88718645	88728893	3220	32	32	26	18	43	28	17	16	18	21	16	7	0.536272	0.512269	0.340375	0.201728	0.622715	0.567938	0.25054	0.223305	0.247964	0.27012	0.16321	0.10337	0.13329	0.236922	0.271051	0.595326	0.524271	0.259042	35.7753	30.9175	0.086912	0.69934	0.9601	FALSE	38.2704	17.5938	0.39288	0.063169	0.25883	FALSE	18.1982
ENSMUSG00000087571	Gm15202	chrX	+	161908223	161908777	393	0	0	1	0	0	1	0	0	0	0	0	0	0	0	0.107262	0	0	0.16619	0	0	0	0	0	0	0	0	0.0536312	0.0830952	0	0	0.613456	0	0.012782	0.75859	NA	NA	0.655443	0	0.013401	0.72956	NA	NA	0
ENSMUSG00000087570	Gm13647	chr2	+	71737815	71745397	622	0	0	7	2	0	0	0	0	0	0	1	3	0	0	0.474404	0.116035	0	0	0	0	0	0	0.0528072	0.229343	0.141075	0	0.295219	0	0	0	0	0	NA	NA	NA	NA	0	0	NA	NA	NA	NA	0
ENSMUSG00000087579	1500017E21Rik	chr19	-	36614052	36705641	2662	2	2	3	1	0	2	0	3	0	3	0	2	0.0405428	0.0387281	0.0475065	0.0135563	0	0.0490705	0	0.0506462	0	0.0466774	0	0.0357253	0.0178627	0.0253231	0.0305314	0.0245353	0.0396354	0.0233387	1.22691	1.93234	-0.020511	0.79156	NA	NA	1.31089	1.29837	-0.00060945	0.99158	NA	NA	1.34754
ENSMUSG00000087578	Ccdc142os	chr6	-	83106608	83109054	891	4	13	3	4	11	4	7	3	9	1	10	5	0.242255	0.75209	0.141933	0.162006	0.575694	0.293211	0.372824	0.151313	0.44806	0.0464853	0.368643	0.266837	0.31774	0.262069	0.15197	0.434453	0.497173	0.247273	7.21158	8.08355	-0.019019	0.89973	NA	NA	7.71707	4.68539	0.062167	0.61397	NA	NA	4.83186
ENSMUSG00000058568	Defb50	chr8	+	21823539	21831296	373	0	0	0	0	0	0	0	0	0	0	0	0	0	0	0	0	0	0	0	0	0	0	0	0	0	0	0	0	0	0	0	0	NA	NA	NA	NA	0	0	NA	NA	NA	NA	0
ENSMUSG00000058569	Tmed9	chr13	+	55593135	55597663	1420	1772	2170	1651	2029	2870	1650	1479	1577	3349	3447	2351	1982	67.339	78.7727	49.0116	51.5635	94.2475	75.8917	49.4269	49.9088	104.616	100.542	54.3811	66.3696	60.3754	49.6679	50.2875	85.0696	73.0558	102.579	2253.54	1898.62	0.2223	0.1118	0.58913	FALSE	2410.89	3074.26	-0.31942	0.0097315	0.084064	FALSE	3179.17
ENSMUSG00000058567	Gm2531	chr18	-	10145453	10145965	512	2	2	0	2	4	0	2	1	0	1	0	0	0.210791	0.201356	0	0.140964	0.364306	0	0.185372	0.0877736	0	0.0808953	0	0	0	0.136573	0.0704821	0.182153	0.206073	0.0404477	1.73009	1.93234	-0.0037531	0.96367	NA	NA	1.85283	0.432789	0.030649	0.58775	NA	NA	0.449181
ENSMUSG00000073862	Gm5600	chr7	-	113707715	113708200	486	0	0	0	0	0	0	0	0	0	0	0	0	0	0	0	0	0	0	0	0	0	0	0	0	0	0	0	0	0	0	0	0	NA	NA	NA	NA	0	0	NA	NA	NA	NA	0
ENSMUSG00000021583	Erap1	chr13	+	74639872	74691875	4014	1431	1627	2139	2813	1715	1084	1815	2079	1561	1764	2549	1625	19.2377	20.8937	22.4633	25.2895	19.9234	17.6381	21.4577	23.2761	17.2503	18.2018	20.8582	19.25	20.0541	22.3669	23.8764	18.7807	20.0657	17.7261	1406.76	1474.47	-0.061314	0.62596	0.94912	FALSE	1504.9	1501.03	0.0046257	0.96802	0.98836	FALSE	1552.51
ENSMUSG00000073860	Gm829	chr4	+	45683589	45723338	722	1	0	0	0	0	0	0	1	0	0	0	0	0.0747402	0	0	0	0	0	0	0.0622439	0	0	0	0	0	0.0311219	0	0	0.0373701	0	0	0.497408	-0.011231	0.78714	NA	NA	0	0	NA	NA	NA	NA	0
ENSMUSG00000021587	Pcsk1	chr13	+	75089826	75132498	2677	169	123	242	294	183	83	225	221	138	136	328	157	3.40667	2.36843	3.81072	3.96321	3.18771	2.02502	3.98858	3.71003	2.28666	2.10418	4.02448	2.78872	3.4066	3.8493	3.88697	2.60636	2.88755	2.19542	130.069	141.72	-0.071512	0.74813	0.96584	FALSE	139.169	124.066	0.11086	0.60204	0.82453	FALSE	128.29
ENSMUSG00000021585	Cast	chr13	-	74694286	74807921	2894	1877	1991	3214	3459	2285	1680	2942	3211	2173	2408	5019	2843	34.9991	35.4631	46.8153	43.1321	36.8183	37.9149	48.2423	49.8627	33.3068	34.4629	56.9643	46.7124	51.8383	49.0525	44.9737	37.3666	35.2311	33.8848	2018.92	1866.94	0.10542	0.34334	0.85929	FALSE	2159.58	2068.92	0.058004	0.5641	0.80287	FALSE	2139.8
ENSMUSG00000021589	Rhobtb3	chr13	-	75869537	75943925	4980	162	128	143	132	201	104	104	94	137	140	130	53	1.7554	1.32491	1.21045	0.956518	1.8821	1.36396	0.991032	0.848267	1.22029	1.16437	0.857428	0.506058	0.681743	0.919649	1.08348	1.62303	1.54015	1.19233	150.737	140.582	0.071208	0.7414	0.96437	FALSE	161.271	125.324	0.25318	0.21796	0.51524	FALSE	129.599
ENSMUSG00000090497	Gm17611	chr13	-	49976258	49976488	231	0	0	0	0	0	0	0	0	0	0	0	0	0	0	0	0	0	0	0	0	0	0	0	0	0	0	0	0	0	0	0	0	NA	NA	NA	NA	0	0	NA	NA	NA	NA	0
ENSMUSG00000097309	Gm17249	chr10	-	84619332	84622578	2509	13	17	5	13	23	15	8	12	11	7	4	2	0.279598	0.349263	0.0840059	0.186978	0.427468	0.390471	0.151312	0.214939	0.194475	0.115556	0.0523653	0.0379039	0.0451346	0.183125	0.135492	0.40897	0.31443	0.155015	19.1499	14.4353	0.10658	0.59624	0.94509	FALSE	20.4854	8.22714	0.27584	0.12908	NA	NA	8.50087
ENSMUSG00000097264	Rpl31-ps24	chr1	+	64934402	64934780	379	0	0	1	1	0	0	0	0	0	0	0	0	0	0	0.111225	0.0952159	0	0	0	0	0	0	0	0	0	0	0.10322	0	0	0	0	0	NA	NA	NA	NA	0	0	NA	NA	NA	NA	0
ENSMUSG00000097308	Gm6410	chr8	+	4678462	4688494	1105	0	0	1	2	0	0	0	0	1	1	0	0	0	0	0.0381485	0.0653155	0	0	0	0	0.0401429	0.0374827	0	0	0	0	0.051732	0	0	0.0388128	0	0	NA	NA	NA	NA	0	0.9053	-0.019773	0.61629	NA	NA	0.936145
ENSMUSG00000030889	Vwa3a	chr7	+	120739557	120805742	4575	5	6	8	3	2	3	5	4	2	3	4	13	0.0589753	0.0676027	0.0737122	0.0236635	0.0203852	0.0428281	0.0518636	0.0392919	0.0193915	0.0271596	0.0287179	0.135116	0.0819169	0.0455777	0.0486878	0.0316067	0.063289	0.0232755	2.70541	5.29962	-0.078148	0.53273	NA	NA	2.89275	2.24339	0.018318	0.85416	NA	NA	2.32147
ENSMUSG00000030888	Rrp8	chr7	-	105732207	105737376	2576	251	342	243	343	280	251	234	212	429	387	426	276	5.25798	6.8436	3.9765	4.80504	5.06861	6.36395	4.31076	3.69849	7.38725	6.22241	5.43185	5.09468	5.26327	4.00462	4.39077	5.71628	6.05079	6.80483	275.084	285.166	-0.043223	0.82289	0.9807	FALSE	294.215	370.196	-0.26583	0.13737	0.40154	FALSE	382.741
ENSMUSG00000086190	4930579M01Rik	chr8	-	47026805	47038177	933	0	0	0	0	0	0	0	0	0	0	0	0	0	0	0	0	0	0	0	0	0	0	0	0	0	0	0	0	0	0	0	0	NA	NA	NA	NA	0	0	NA	NA	NA	NA	0
ENSMUSG00000086191	Zfp652os	chr11	-	95700106	95712754	537	1	0	1	2	1	1	3	0	3	1	4	0	0.100489	0	0.0784993	0.134402	0.0868365	0.121625	0.265113	0	0.24781	0.0771292	0.244664	0	0.122332	0.132556	0.10645	0.104231	0.0502443	0.162469	1.04598	0.497408	0.017536	0.7672	NA	NA	1.11865	1.85032	-0.02339	0.76655	NA	NA	1.91007
ENSMUSG00000086196	Gm13571	chr2	+	60338188	60371234	2127	2	2	2	0	3	5	0	3	2	1	7	0	0.0507404	0.0484693	0.0396372	0	0.0657704	0.153533	0	0.0633852	0.0417094	0.0194727	0.108097	0	0.0540486	0.0316926	0.0198186	0.109652	0.0496048	0.030591	4.36485	1.93234	0.072591	0.52207	NA	NA	4.66684	1.37781	0.093393	0.36804	NA	NA	1.42311
ENSMUSG00000086197	Gm13976	chr2	+	115344385	115346968	479	0	0	0	0	0	0	0	0	0	0	0	0	0	0	0	0	0	0	0	0	0	0	0	0	0	0	0	0	0	0	0	0	NA	NA	NA	NA	0	0	NA	NA	NA	NA	0
ENSMUSG00000086194	Gm16329	chr1	+	21354005	21355116	371	0	0	0	0	0	0	0	0	0	0	0	0	0	0	0	0	0	0	0	0	0	0	0	0	0	0	0	0	0	0	0	0	NA	NA	NA	NA	0	0	NA	NA	NA	NA	0
ENSMUSG00000086195	Gm6152	chr1	-	8855928	8856267	340	0	0	0	0	0	0	0	0	0	0	0	0	0	0	0	0	0	0	0	0	0	0	0	0	0	0	0	0	0	0	0	0	NA	NA	NA	NA	0	0	NA	NA	NA	NA	0
ENSMUSG00000030881	Arfip2	chr7	-	105634203	105640416	4448	942	1207	1149	1268	1492	846	1086	979	1616	1779	1449	1119	11.4282	13.9877	10.8892	10.2873	15.6416	12.4224	11.5864	9.89127	16.1157	16.5655	10.7001	11.9624	11.3313	10.7388	10.5883	14.032	12.708	16.3406	1164.31	1034.36	0.14958	0.33267	0.85412	FALSE	1245.61	1533.51	-0.26774	0.044102	0.21099	FALSE	1586.03
ENSMUSG00000026753	Ppp6c	chr2	-	39194354	39226451	4115	1217	1363	1124	1346	1397	1033	1193	1023	1438	1649	1593	1017	15.9592	17.0738	11.5143	11.8039	15.8308	16.3957	13.758	11.1722	15.501	16.5976	12.7154	11.7518	12.2336	12.4651	11.6591	16.1132	16.5165	16.0493	1237.93	1244.27	-0.0074327	0.95165	0.99697	FALSE	1324.18	1393.14	-0.068971	0.53747	0.78834	FALSE	1440.95
ENSMUSG00000026750	Psmb7	chr2	-	38588036	38644087	1160	1664	1724	2451	2864	2102	1491	2072	2175	2241	2511	3184	2067	77.4081	76.6096	89.0688	89.0971	84.4989	83.9495	84.7648	84.2627	85.695	89.6565	90.1569	84.7299	87.4434	84.5137	89.083	84.2242	77.0089	87.6758	1823.83	1635.83	0.14678	0.19219	0.72877	FALSE	1950.93	2145.63	-0.12987	0.19526	0.48717	FALSE	2219.18
ENSMUSG00000030882	Dnhd1	chr7	+	105640562	105721799	14536	67	81	197	415	68	42	130	78	46	40	89	53	0.248726	0.28724	0.571296	1.03027	0.218143	0.188714	0.424407	0.241148	0.140373	0.113975	0.201108	0.173374	0.187241	0.332777	0.800784	0.203428	0.267983	0.127174	55.1767	71.2961	-0.2022	0.37448	0.87673	FALSE	59.0268	39.0471	0.28617	0.19475	0.48652	FALSE	40.3676
ENSMUSG00000030884	Uqcrc2	chr7	+	120635176	120659478	1850	5771	6618	6171	7482	7129	5086	5903	6032	7561	8380	8166	5612	168.334	184.399	140.613	145.947	179.694	179.557	151.421	146.529	181.292	187.614	144.984	144.245	144.615	148.975	143.28	179.626	176.366	184.453	6203.49	5972.81	0.05171	0.61267	0.94753	FALSE	6635.8	7199.42	-0.11317	0.18235	0.46944	FALSE	7446.07
ENSMUSG00000026754	Golga1	chr2	-	39016261	39065541	4763	781	848	554	797	816	576	713	610	823	893	805	584	8.84834	9.17739	4.90309	6.03846	7.98888	7.89843	7.10383	5.7555	7.66462	7.76541	5.55136	5.83024	5.6908	6.42967	5.47077	7.94365	9.01287	7.71501	706.289	785.987	-0.13962	0.29887	0.83249	FALSE	755.513	775.357	-0.034032	0.78671	0.91736	FALSE	801.89
ENSMUSG00000026755	Arpc5l	chr2	+	39008076	39015877	4167	818	964	1057	1435	944	624	703	751	1240	1360	1206	774	10.5931	11.925	10.6928	12.4273	10.5639	9.78047	8.006	8.09935	13.1999	13.5179	9.50622	8.83225	9.16924	8.05268	11.5601	10.1722	11.259	13.3589	791.098	858.767	-0.10582	0.44305	0.90694	FALSE	846.265	1174.51	-0.43399	0.00028757	0.0071533	TRUE	1214.72
ENSMUSG00000007338	Mrpl49	chr19	-	6053630	6057751	1722	599	709	750	949	736	518	636	614	955	1021	953	581	18.7709	21.2235	18.3598	19.8876	19.9306	19.647	17.527	16.0239	24.6004	24.5576	18.1779	16.0434	17.1107	16.7755	19.1237	19.7888	19.9972	24.579	636.107	630.3	0.011519	0.9365	0.99581	FALSE	680.441	893.125	-0.35759	0.0043326	0.050158	FALSE	923.665
ENSMUSG00000059213	Ddn	chr15	-	98803782	98807925	3740	0	0	5	3	11	7	4	1	1	0	0	1	0	0	0.0563558	0.0289466	0.137151	0.122243	0.0507542	0.0120161	0.0118604	0	0	0.012714	0.006357	0.0313851	0.0426512	0.129697	0	0.00593021	9.05194	0	0.21885	0.06263	NA	NA	9.6834	0.472511	0.23603	0.053709	NA	NA	0.486964
ENSMUSG00000086224	2700069I18Rik	chr3	-	5177586	5220841	1020	0	1	2	0	3	0	2	0	3	0	0	0	0	0.0505364	0.0826552	0	0.137151	0	0.0930494	0	0.130465	0	0	0	0	0.0465247	0.0413276	0.0685753	0.0252682	0.0652323	1.29757	0.468763	0.020073	0.7134	NA	NA	1.38963	1.41753	0.00033832	0.99548	NA	NA	1.46089
ENSMUSG00000086225	Gm8661	chr9	-	100624974	100625965	992	0	0	0	0	0	0	0	0	0	0	0	0	0	0	0	0	0	0	0	0	0	0	0	0	0	0	0	0	0	0	0	0	NA	NA	NA	NA	0	0	NA	NA	NA	NA	0
ENSMUSG00000086226	Gm12660	chr11	-	50851332	50852582	664	0	0	0	1	0	0	0	0	0	0	0	0	0	0	0	0.0543476	0	0	0	0	0	0	0	0	0	0	0.0271738	0	0	0	0	0	NA	NA	NA	NA	0	0	NA	NA	NA	NA	0
ENSMUSG00000086227	Gm11820	chr4	+	13076140	13096806	664	0	0	0	0	0	0	0	0	0	0	0	0	0	0	0	0	0	0	0	0	0	0	0	0	0	0	0	0	0	0	0	0	NA	NA	NA	NA	0	0	NA	NA	NA	NA	0
ENSMUSG00000086220	Gm16599	chr5	+	136274996	136417894	1182	3	2	0	0	1	1	0	0	1	0	0	0	0.13696	0.0872201	0	0	0.0394511	0.0552562	0	0	0.0375279	0	0	0	0	0	0	0.0473537	0.11209	0.0187639	1.04598	2.42975	-0.046939	0.60316	NA	NA	1.11865	0.472511	0.019731	0.72681	NA	NA	0.486964
ENSMUSG00000086221	4930412B13Rik	chr2	+	117821928	117909136	1276	0	1	0	0	0	0	0	0	0	0	0	0	0	0.0403974	0	0	0	0	0	0	0	0	0	0	0	0	0	0	0.0201987	0	0	0.468763	-0.011231	0.78714	NA	NA	0	0	NA	NA	NA	NA	0
ENSMUSG00000086222	Gm11665	chr11	-	104556789	104557777	285	2	2	0	0	0	0	0	0	0	1	0	0	0.378684	0.361734	0	0	0	0	0	0	0	0.145328	0	0	0	0	0	0	0.370209	0.0726639	0	1.93234	-0.048392	0.40874	NA	NA	0	0.432789	-0.0089792	0.81682	NA	NA	0.449181
ENSMUSG00000086228	Ubap1l	chr9	+	65361060	65380377	1381	14	3	8	3	4	4	1	8	3	3	3	5	0.547048	0.111978	0.244195	0.0783928	0.135065	0.189176	0.0343629	0.260334	0.0963605	0.0899748	0.0713529	0.172159	0.121756	0.147348	0.161294	0.16212	0.329513	0.0931676	4.18392	8.37	-0.097651	0.47805	NA	NA	4.47461	2.7159	0.051313	0.65554	NA	NA	2.80844
ENSMUSG00000003824	Syce2	chr8	+	84872111	84888221	1686	61	57	79	116	70	57	85	90	82	91	131	93	1.95238	1.7427	1.97519	2.48284	1.93605	2.20809	2.39246	2.39894	2.15739	2.23551	2.5521	2.62289	2.58749	2.3957	2.22902	2.07207	1.84754	2.19645	65.2436	57.0614	0.10361	0.64951	0.9538	FALSE	69.7849	78.1297	-0.097268	0.65532	0.8548	FALSE	80.8065
ENSMUSG00000081643	Gm11605	chr1	-	63364720	63365365	646	4	6	13	12	6	9	14	15	4	17	37	19	0.334133	0.478766	0.848303	0.670343	0.433107	0.909931	1.02844	1.0435	0.274662	1.08996	1.88128	1.39854	1.63991	1.03597	0.759323	0.671519	0.406449	0.68231	8.11624	4.80221	0.085723	0.5618	NA	NA	8.67824	9.24745	-0.014131	0.92268	NA	NA	9.58393
ENSMUSG00000081642	Gm13532	chr2	-	57628989	57629228	240	2	5	4	5	5	2	2	4	2	2	1	7	0.449687	1.0739	0.702569	0.751809	0.971483	0.544274	0.39546	0.749002	0.36965	0.345153	0.136859	1.38689	0.761873	0.572231	0.727189	0.757878	0.761792	0.357401	3.38953	3.33863	0.0023211	0.98405	NA	NA	3.62693	1.8106	0.056436	0.58137	NA	NA	1.87229
ENSMUSG00000081641	Gm9439	chrX	+	21504054	21505466	973	0	1	0	0	0	0	0	0	0	0	0	1	0	0.0529775	0	0	0	0	0	0	0	0	0	0.0488699	0.0244349	0	0	0	0.0264887	0	0	0.468763	-0.011231	0.78714	NA	NA	0	0	NA	NA	NA	NA	0
ENSMUSG00000081640	Rplp0-ps1	chr3	+	93278141	93279073	933	0	0	0	0	0	0	0	0	0	1	0	2	0	0	0	0	0	0	0	0	0	0.0443927	0	0.10193	0.050965	0	0	0	0	0.0221964	0	0	NA	NA	NA	NA	0	0.432789	-0.0089792	0.81682	NA	NA	0.449181
ENSMUSG00000081647	Gm13022	chr4	-	132801970	132802254	285	0	0	0	0	0	0	0	0	0	0	0	0	0	0	0	0	0	0	0	0	0	0	0	0	0	0	0	0	0	0	0	0	NA	NA	NA	NA	0	0	NA	NA	NA	NA	0
ENSMUSG00000081646	Gm15060	chrX	+	145646506	145647453	948	0	0	0	0	0	0	0	0	0	0	0	0	0	0	0	0	0	0	0	0	0	0	0	0	0	0	0	0	0	0	0	0	NA	NA	NA	NA	0	0	NA	NA	NA	NA	0
ENSMUSG00000081649	Olfr213	chr6	+	116540455	116541438	984	0	0	0	0	0	0	0	0	0	0	0	0	0	0	0	0	0	0	0	0	0	0	0	0	0	0	0	0	0	0	0	0	NA	NA	NA	NA	0	0	NA	NA	NA	NA	0
ENSMUSG00000081648	Gm13423	chr2	+	23202033	23203683	888	6	3	14	8	8	12	8	7	5	7	9	7	0.364611	0.174146	0.664592	0.325106	0.420101	0.882606	0.427524	0.354257	0.249763	0.326496	0.3329	0.374834	0.353867	0.390891	0.494849	0.651353	0.269378	0.28813	10.8217	4.39074	0.15821	0.30181	NA	NA	11.571	5.39208	0.14647	0.33828	NA	NA	5.57909
ENSMUSG00000085553	Gm14808	chrX	+	99459025	99460753	361	0	0	0	0	0	0	0	0	0	0	0	0	0	0	0	0	0	0	0	0	0	0	0	0	0	0	0	0	0	0	0	0	NA	NA	NA	NA	0	0	NA	NA	NA	NA	0
ENSMUSG00000085552	Gm21990	chrX	-	33427894	33428276	383	0	0	0	0	0	0	0	0	0	0	0	0	0	0	0	0	0	0	0	0	0	0	0	0	0	0	0	0	0	0	0	0	NA	NA	NA	NA	0	0	NA	NA	NA	NA	0
ENSMUSG00000085551	1810063I02Rik	chr11	+	59921499	59921889	274	9	10	0	3	26	5	1	3	18	7	2	1	1.77249	1.88128	0	0.395111	4.42486	1.19184	0.173194	0.492045	2.91403	1.05813	0.239753	0.173542	0.206647	0.332619	0.197556	2.80835	1.82688	1.98608	14.3129	9.1643	0.10923	0.52086	0.92763	FALSE	15.3206	11.5347	0.066392	0.67643	NA	NA	11.9096
ENSMUSG00000085550	Gm15658	chr16	-	33770430	33787112	574	0	0	0	0	0	0	0	0	1	0	0	0	0	0	0	0	0	0	0	0	0.0772787	0	0	0	0	0	0	0	0	0.0386393	0	0	NA	NA	NA	NA	0	0.472511	-0.0089792	0.81682	NA	NA	0.486964
ENSMUSG00000085556	Gm15020	chrX	-	135122878	135152596	636	0	0	0	0	0	0	0	0	0	0	0	0	0	0	0	0	0	0	0	0	0	0	0	0	0	0	0	0	0	0	0	0	NA	NA	NA	NA	0	0	NA	NA	NA	NA	0
ENSMUSG00000085555	2610035F20Rik	chr14	-	122470284	122475199	1900	1	0	0	0	0	0	0	0	0	0	0	0	0.0284013	0	0	0	0	0	0	0	0	0	0	0	0	0	0	0	0.0142006	0	0	0.497408	-0.011231	0.78714	NA	NA	0	0	NA	NA	NA	NA	0
ENSMUSG00000004446	Bid	chr6	-	120891930	120916853	2415	284	294	602	782	355	225	283	563	283	311	393	164	6.34589	6.2753	10.508	11.6853	6.85469	6.08505	5.561	10.4767	5.19805	5.3338	5.34514	3.22909	4.28712	8.01886	11.0966	6.46987	6.31059	5.26593	291.573	279.08	0.05379	0.75875	0.96795	FALSE	311.914	268.318	0.18085	0.28293	0.58722	FALSE	277.506
ENSMUSG00000085559	Gm11959	chr11	+	4274089	4281931	723	0	1	0	0	0	0	0	0	0	0	0	0	0	0.0712961	0	0	0	0	0	0	0	0	0	0	0	0	0	0	0.0356481	0	0	0.468763	-0.011231	0.78714	NA	NA	0	0	NA	NA	NA	NA	0
ENSMUSG00000085558	4930412C18Rik	chr4	+	9770585	9823411	3839	19	22	8	18	9	10	2	9	15	10	12	1	0.267071	0.295399	0.087844	0.169201	0.10932	0.17013	0.0247227	0.105356	0.173318	0.107889	0.102671	0.0123861	0.0575285	0.0650392	0.128523	0.139725	0.281235	0.140603	10.0273	19.7635	-0.22608	0.24281	0.78282	FALSE	10.7233	11.4156	-0.017487	0.91709	NA	NA	11.7963
ENSMUSG00000094675	Astx4b	chrX	+	124659500	124662385	1149	0	0	0	0	0	0	0	0	0	0	0	0	0	0	0	0	0	0	0	0	0	0	0	0	0	0	0	0	0	0	0	0	NA	NA	NA	NA	0	0	NA	NA	NA	NA	0
ENSMUSG00000094676	Gm10105	chr9	-	35589081	35589350	270	0	0	0	0	0	0	0	0	0	0	0	0	0	0	0	0	0	0	0	0	0	0	0	0	0	0	0	0	0	0	0	0	NA	NA	NA	NA	0	0	NA	NA	NA	NA	0
ENSMUSG00000047168	Gm6684	chr19	-	20586074	20586757	684	1	0	0	0	0	0	0	0	0	0	0	0	0.0788924	0	0	0	0	0	0	0	0	0	0	0	0	0	0	0	0.0394462	0	0	0.497408	-0.011231	0.78714	NA	NA	0	0	NA	NA	NA	NA	0
ENSMUSG00000047161	Chst9	chr18	-	15451924	15760157	1934	0	0	2	3	0	0	0	2	0	0	6	0	0	0	0.0435927	0.0559775	0	0	0	0.0464737	0	0	0.101901	0	0.0509505	0.0232369	0.0497851	0	0	0	0	0	NA	NA	NA	NA	0	0	NA	NA	NA	NA	0
ENSMUSG00000047166	Tigd5	chr15	+	75909760	75912148	2387	86	78	32	56	65	52	35	60	102	145	48	51	1.94418	1.6844	0.565116	0.846612	1.26981	1.42282	0.695824	1.12962	1.89548	2.51599	0.6605	1.01595	0.838224	0.912722	0.705864	1.34631	1.81429	2.20573	60.0137	79.3406	-0.23164	0.30653	0.83652	FALSE	64.1916	110.95	-0.47057	0.030061	0.16823	FALSE	114.802
ENSMUSG00000085885	Gm11906	chr4	+	24966517	25271099	680	2	0	0	5	0	1	1	1	0	2	0	0	0.158713	0	0	0.265344	0	0.0960483	0.069787	0.0660884	0	0.121819	0	0	0	0.0679377	0.132672	0.0480242	0.0793565	0.0609094	0.613456	0.994815	-0.0093501	0.85703	NA	NA	0.655443	0.865577	-0.0053317	0.91095	NA	NA	0.898362
ENSMUSG00000085884	Gm15342	chr16	+	96036090	96038743	2100	4	6	1	2	1	5	1	2	1	5	0	4	0.102786	0.147277	0.0200734	0.0343684	0.0222053	0.155507	0.0225977	0.0428001	0.0211228	0.0986152	0	0.0905722	0.0452861	0.0326989	0.0272209	0.0888561	0.125031	0.059869	3.4998	4.80221	-0.03585	0.76337	NA	NA	3.74042	2.63645	0.023694	0.80886	NA	NA	2.73287
ENSMUSG00000085887	Arhgap27os3	chr11	+	103344753	103350124	2729	74	99	50	78	34	23	32	29	61	62	29	36	1.46325	1.86997	0.772337	1.03143	0.580968	0.550456	0.556455	0.477561	0.991511	0.940982	0.349043	0.627268	0.488155	0.517008	0.901883	0.565712	1.66661	0.966247	28.8153	83.2157	-0.76457	0.00083582	0.027577	TRUE	30.8243	55.6561	-0.38449	0.080629	0.29964	FALSE	57.554
ENSMUSG00000085886	D030047H15Rik	chr7	-	4126340	4136926	2536	5	7	2	4	0	4	2	1	0	1	0	0	0.106393	0.142283	0.0332446	0.0569193	0	0.103017	0.0374252	0.0177209	0	0.0163322	0	0	0	0.027573	0.0450819	0.0515086	0.124338	0.00816609	2.45382	5.76838	-0.071763	0.50759	NA	NA	2.62177	0.432789	0.041518	0.50139	NA	NA	0.449181
ENSMUSG00000085881	Gm15912	chr13	-	74008152	74009354	578	85	59	136	48	81	73	61	29	86	89	156	102	7.93565	5.26173	9.91862	2.99683	6.53482	8.24886	5.00825	2.25478	6.59997	6.37757	8.86504	8.39125	8.62814	3.63151	6.45773	7.39184	6.59869	6.48877	79.8166	69.9367	0.10155	0.65613	0.95455	FALSE	85.3672	79.1541	0.061285	0.77762	0.91358	FALSE	81.856
ENSMUSG00000085880	Gm15229	chrX	-	166482220	166483617	1398	0	0	0	1	0	1	0	0	0	0	0	0	0	0	0	0.0258132	0	0.0467188	0	0	0	0	0	0	0	0	0.0129066	0.0233594	0	0	0.613456	0	0.012782	0.75859	NA	NA	0.655443	0	0.013401	0.72956	NA	NA	0
ENSMUSG00000085883	Gm3848	chr14	-	11965447	11981223	301	2	1	2	0	2	0	0	0	0	1	0	0	0.358554	0.171253	0.280094	0	0.309842	0	0	0	0	0.137603	0	0	0	0	0.140047	0.154921	0.264904	0.0688013	0.865046	1.46358	-0.016419	0.81409	NA	NA	0.926417	0.432789	0.012035	0.79459	NA	NA	0.449181
ENSMUSG00000085882	2610507I01Rik	chr11	-	59199836	59202385	1360	124	119	62	74	121	90	69	50	99	102	78	33	4.9201	4.51037	1.92173	1.96355	4.1488	4.32217	2.40765	1.65221	3.229	3.10638	1.88382	1.1538	1.51881	2.02993	1.94264	4.23549	4.71524	3.16769	107.546	117.461	-0.087166	0.68314	0.95831	FALSE	115.038	90.923	0.22293	0.28728	0.59092	FALSE	94.0259
ENSMUSG00000085889	1700054M17Rik	chr2	+	118304914	118308166	445	0	0	0	0	0	0	0	0	0	0	0	0	0	0	0	0	0	0	0	0	0	0	0	0	0	0	0	0	0	0	0	0	NA	NA	NA	NA	0	0	NA	NA	NA	NA	0
ENSMUSG00000085888	Gm12224	chr11	-	54340369	54353479	726	0	0	0	1	0	0	0	0	0	0	0	0	0	0	0	0.0497064	0	0	0	0	0	0	0	0	0	0	0.0248532	0	0	0	0	0	NA	NA	NA	NA	0	0	NA	NA	NA	NA	0
ENSMUSG00000029919	Hpgds	chr6	-	65117293	65144908	3476	301	265	75	131	367	230	74	69	251	256	88	34	4.67281	3.9298	0.90954	1.36	4.92337	4.32162	1.01027	0.892079	3.20306	3.05038	0.831547	0.465107	0.648327	0.951172	1.13477	4.6225	4.3013	3.12672	299.831	273.942	0.1068	0.55726	0.93653	FALSE	320.749	229.394	0.39528	0.021877	0.13859	FALSE	237.218
ENSMUSG00000029918	Mrps33	chr6	-	39801804	39810988	1107	318	374	414	458	382	269	350	318	394	443	452	278	15.5014	17.4152	15.765	14.9302	16.0913	15.871	15.0039	12.9096	15.7877	16.5748	13.4114	11.9413	12.6764	13.9568	15.3476	15.9812	16.4583	16.1813	330.243	333.493	-0.012102	0.94273	0.99694	FALSE	353.26	377.895	-0.083211	0.59266	0.8189	FALSE	390.851
ENSMUSG00000100172	RP23-302C3.1	chr14	-	99291204	99291636	433	0	2	0	0	0	0	0	0	0	0	0	0	0	0.238093	0	0	0	0	0	0	0	0	0	0	0	0	0	0	0.119046	0	0	0.937526	-0.021738	0.60253	NA	NA	0	0	NA	NA	NA	NA	0
ENSMUSG00000029915	Clec5a	chr6	-	40574894	40585821	3747	25	33	18	42	39	13	18	24	32	32	25	17	0.360037	0.453978	0.202502	0.404496	0.485353	0.226599	0.227967	0.287847	0.378824	0.35372	0.219149	0.215734	0.217442	0.257907	0.303499	0.355976	0.407007	0.366272	24.8433	27.9044	-0.047463	0.82284	0.9807	FALSE	26.5859	28.9696	-0.033189	0.87119	0.95265	FALSE	29.9566
ENSMUSG00000029917	C130060K24Rik	chr6	+	65381105	65458150	2953	0	3	0	2	0	0	0	0	0	2	1	2	0	0.0523675	0	0.0244408	0	0	0	0	0	0.0280517	0.011123	0.0322048	0.0216639	0	0.0122204	0	0.0261838	0.0140259	0	1.40629	-0.02528	0.55291	NA	NA	0	0.865577	-0.018846	0.62767	NA	NA	0.898362
ENSMUSG00000029916	Agk	chr6	+	40325478	40396762	2225	194	243	157	239	241	215	160	124	222	265	149	126	4.70504	5.62964	2.97447	3.87629	5.05084	6.31113	3.41251	2.50453	4.42583	4.93298	2.19958	2.69274	2.44616	2.95852	3.42538	5.68098	5.16734	4.6794	236.131	210.407	0.12284	0.53022	0.93016	FALSE	252.554	219.586	0.15184	0.41289	0.69931	FALSE	227.139
ENSMUSG00000029911	Ssbp1	chr6	+	40471352	40481823	1521	370	367	377	482	456	300	348	275	457	471	485	327	13.127	12.4377	10.4485	11.4358	13.9802	12.8822	10.8576	8.12526	13.3278	12.8258	10.4736	10.2229	10.3482	9.49143	10.9421	13.4312	12.7823	13.0768	381.267	356.077	0.085073	0.60342	0.94611	FALSE	407.856	419.781	-0.034238	0.82237	0.93363	FALSE	434.107
ENSMUSG00000029910	Mad2l1	chr6	+	66535390	66541033	1725	265	220	383	566	434	254	419	352	261	227	419	353	8.28988	6.57412	9.35944	11.8407	11.7321	9.61708	11.5268	9.17038	6.71155	5.45042	7.97827	9.7306	8.85444	10.3486	10.6001	10.6746	7.432	6.08099	343.533	234.941	0.43154	0.022293	0.25824	FALSE	367.515	221.568	0.57527	0.0015575	0.025385	TRUE	229.062
ENSMUSG00000029913	Prdm5	chr6	+	65778988	65936373	2152	39	33	10	18	37	37	15	18	45	37	14	10	0.977943	0.790453	0.195884	0.301841	0.801744	1.12294	0.330775	0.375893	0.927559	0.712119	0.213683	0.220959	0.217321	0.353334	0.248862	0.962344	0.884198	0.819839	38.7012	34.8681	0.058647	0.79452	0.97435	FALSE	41.3901	37.2762	0.058938	0.7862	0.9173	FALSE	38.5331
ENSMUSG00000027215	Cd82	chr2	-	93419111	93463140	1824	4004	4140	12646	12364	4453	3439	7805	9001	5570	5682	14696	8046	118.457	116.998	292.259	244.615	113.842	123.142	203.063	221.769	135.457	129.024	264.642	209.754	237.198	212.416	268.437	118.492	117.728	132.24	4035.7	3932.3	0.03483	0.74599	0.96519	FALSE	4316.74	5090.99	-0.22561	0.023753	0.14602	FALSE	5264.64
ENSMUSG00000095108	Gm17467	chrX	-	123704324	123704791	468	0	0	0	0	0	0	0	0	0	0	0	0	0	0	0	0	0	0	0	0	0	0	0	0	0	0	0	0	0	0	0	0	NA	NA	NA	NA	0	0	NA	NA	NA	NA	0
ENSMUSG00000095101	Gm13285	chr4	+	88799665	88801126	1462	0	0	1	0	0	0	0	0	0	0	1	0	0	0	0.0288332	0	0	0	0	0	0	0	0.0224666	0	0.0112333	0	0.0144166	0	0	0	0	0	NA	NA	NA	NA	0	0	NA	NA	NA	NA	0
ENSMUSG00000006179	Prss16	chr13	-	22002176	22009742	2152	4	10	12	17	22	6	21	12	51	48	63	40	0.100302	0.239531	0.23506	0.285072	0.476713	0.182099	0.463085	0.250595	1.05123	0.92383	0.961573	0.883836	0.922705	0.35684	0.260066	0.329406	0.169916	0.987532	13.1962	6.67726	0.14485	0.37384	0.87673	FALSE	14.1232	44.8719	-0.48514	0.017584	0.12294	FALSE	46.3959
ENSMUSG00000095103	Gm21171	chrY	-	65043717	65068377	673	0	0	0	0	0	0	0	0	0	0	0	0	0	0	0	0	0	0	0	0	0	0	0	0	0	0	0	0	0	0	0	0	NA	NA	NA	NA	0	0	NA	NA	NA	NA	0
ENSMUSG00000095105	Edaradd	chr13	-	12471209	12520450	8103	28	34	36	33	8	11	17	25	19	13	20	16	0.186468	0.21629	0.187282	0.146966	0.0460384	0.0886636	0.0995604	0.138653	0.104011	0.0664494	0.0810715	0.0938919	0.0874817	0.119107	0.167124	0.067351	0.201379	0.0852302	10.2082	29.8654	-0.40815	0.045405	0.38018	FALSE	10.9155	14.604	-0.081426	0.63749	NA	NA	15.0917
ENSMUSG00000095104	Esp15	chr17	+	39640957	39645666	1168	0	0	0	0	0	0	0	0	0	0	0	0	0	0	0	0	0	0	0	0	0	0	0	0	0	0	0	0	0	0	0	0	NA	NA	NA	NA	0	0	NA	NA	NA	NA	0
ENSMUSG00000095107	Vmn2r-ps10	chr3	+	64621694	64623995	898	0	0	0	0	0	0	0	0	0	0	0	0	0	0	0	0	0	0	0	0	0	0	0	0	0	0	0	0	0	0	0	0	NA	NA	NA	NA	0	0	NA	NA	NA	NA	0
ENSMUSG00000098083	Gm8957	chr3	-	14511084	14512095	1012	0	0	1	0	0	0	0	0	0	0	0	0	0	0	0.0416543	0	0	0	0	0	0	0	0	0	0	0	0.0208271	0	0	0	0	0	NA	NA	NA	NA	0	0	NA	NA	NA	NA	0
ENSMUSG00000098082	Gm20574	chr17	+	40854036	40868141	917	12	6	1	2	3	1	2	1	3	6	0	5	0.70616	0.337276	0.0459696	0.0787063	0.152556	0.0712245	0.103501	0.0490077	0.145119	0.271004	0	0.259271	0.129636	0.0762543	0.0623379	0.11189	0.521718	0.208061	1.91102	8.78147	-0.18376	0.1755	NA	NA	2.04507	4.01426	-0.055782	0.5969	NA	NA	4.15598
ENSMUSG00000098081	Gm26913	chr13	-	84690210	84690941	732	0	0	0	0	0	0	0	0	0	0	0	0	0	0	0	0	0	0	0	0	0	0	0	0	0	0	0	0	0	0	0	0	NA	NA	NA	NA	0	0	NA	NA	NA	NA	0
ENSMUSG00000098080	Gm5732	chr7	+	33402819	33403825	1007	0	0	0	0	0	0	0	0	0	0	0	0	0	0	0	0	0	0	0	0	0	0	0	0	0	0	0	0	0	0	0	0	NA	NA	NA	NA	0	0	NA	NA	NA	NA	0
ENSMUSG00000098087	Gm17750	chr13	-	84025297	84064772	529	0	0	0	0	0	0	0	0	0	0	0	0	0	0	0	0	0	0	0	0	0	0	0	0	0	0	0	0	0	0	0	0	NA	NA	NA	NA	0	0	NA	NA	NA	NA	0
ENSMUSG00000026848	Tor1b	chr2	+	30952959	30959015	4775	953	991	676	739	1055	780	523	567	1186	1240	827	643	10.7699	10.698	5.96779	5.58495	10.3028	10.6689	5.19771	5.33634	11.0175	10.7558	5.68874	6.40312	6.04593	5.26703	5.77637	10.4859	10.734	10.8866	934.807	938.574	-0.0058937	0.9634	0.99761	FALSE	999.931	1097.06	-0.12394	0.29435	0.59617	FALSE	1134.52
ENSMUSG00000098085	Gm8919	chr3	-	11658497	11659510	1014	0	0	0	0	0	0	0	0	0	0	0	0	0	0	0	0	0	0	0	0	0	0	0	0	0	0	0	0	0	0	0	0	NA	NA	NA	NA	0	0	NA	NA	NA	NA	0
ENSMUSG00000098084	Gm26914	chr6	+	130617488	130617710	223	0	0	0	0	0	0	0	0	0	0	0	0	0	0	0	0	0	0	0	0	0	0	0	0	0	0	0	0	0	0	0	0	NA	NA	NA	NA	0	0	NA	NA	NA	NA	0
ENSMUSG00000043263	Pyhin1	chr1	+	173630859	173647928	3497	132	140	168	581	43	42	49	45	148	137	55	46	2.0369	2.06365	2.02513	5.99555	0.573389	0.784427	0.664943	0.578297	1.87732	1.62263	0.516596	0.625484	0.57104	0.62162	4.01034	0.678908	2.05028	1.74997	44.3636	131.285	-0.93551	3.0022e-05	0.0018412	TRUE	47.4466	129.224	-0.84053	0.00011301	0.0036433	TRUE	133.608
ENSMUSG00000043262	Uevld	chr7	-	46923539	46958527	4425	523	488	419	563	573	355	443	341	348	391	398	211	6.37793	5.68474	3.99154	4.59139	6.03834	5.23979	4.75088	3.46318	3.48849	3.6598	2.95429	2.26737	2.61083	4.10703	4.29146	5.63907	6.03134	3.57414	465.612	488.901	-0.058196	0.71722	0.9612	FALSE	498.101	333.654	0.49616	0.0014245	0.023826	TRUE	345.093
ENSMUSG00000098089	Gm26915	chr16	+	76144977	76145724	748	0	0	0	0	0	0	0	0	0	0	0	0	0	0	0	0	0	0	0	0	0	0	0	0	0	0	0	0	0	0	0	0	NA	NA	NA	NA	0	0	NA	NA	NA	NA	0
ENSMUSG00000098088	Gm26916	chr14	+	61629484	61630414	352	16	28	18	29	24	14	25	21	19	17	42	24	2.45284	4.10034	2.15561	2.97306	3.1794	2.59767	3.3704	2.68109	2.39432	2.00032	3.91914	3.24207	3.5806	3.02574	2.56434	2.88853	3.27659	2.19732	18.9689	21.0839	-0.041976	0.8383	0.98211	FALSE	20.2932	16.3351	0.085337	0.66249	NA	NA	16.8884
ENSMUSG00000043267	Olfr1031	chr2	+	85991819	85992829	1011	0	0	0	0	0	0	0	0	0	0	0	0	0	0	0	0	0	0	0	0	0	0	0	0	0	0	0	0	0	0	0	0	NA	NA	NA	NA	0	0	NA	NA	NA	NA	0
ENSMUSG00000026842	Abl1	chr2	+	31688376	31804227	5794	2558	2667	2638	3177	3117	2599	2530	2699	3166	3667	3208	2325	23.8239	23.7273	19.1927	19.7873	25.0862	29.2972	20.7217	20.9343	24.2384	26.2135	18.1861	19.0809	18.6335	20.828	19.49	27.1917	23.7756	25.226	2942.55	2522.56	0.20397	0.097391	0.55602	FALSE	3147.32	3083.01	0.026627	0.81717	0.93136	FALSE	3188.88
ENSMUSG00000035278	Plekhj1	chr10	-	80796100	80798626	1259	414	505	692	770	428	300	528	520	603	732	802	518	17.7446	20.6762	23.1697	22.0706	15.8524	15.563	19.9018	18.5614	21.2453	24.0812	20.9234	19.564	20.2437	19.2316	22.6201	15.7077	19.2104	22.6633	369.157	442.652	-0.22317	0.17086	0.69626	FALSE	394.886	601.725	-0.53062	0.00030936	0.0075502	TRUE	622.44
ENSMUSG00000068122	Agtr2	chrX	+	21484544	21489164	3283	9	10	0	0	14	9	0	0	11	3	1	0	0.147932	0.157012	0	0	0.198854	0.179048	0	0	0.148625	0.0378481	0.0100049	0	0.00500245	0	0	0.188951	0.152472	0.0932368	11.5764	9.1643	0.062321	0.72537	0.96271	FALSE	12.3839	6.49599	0.12579	0.40707	NA	NA	6.70415
ENSMUSG00000034435	Tmem30b	chr12	-	73543114	73546395	3282	5154	5668	4111	4742	6513	4989	3684	3670	5501	5788	4587	2748	84.7417	89.0216	52.8019	52.1401	92.5378	99.2827	53.2678	50.2529	74.3489	73.0438	45.9065	39.8137	42.8601	51.7604	52.471	95.9102	86.8817	73.6963	5877.55	5220.59	0.16127	0.12236	0.61054	FALSE	6286.88	5104.26	0.28592	0.0024505	0.034298	TRUE	5278.65
ENSMUSG00000034437	Gm9761	chr3	-	116561085	116561426	342	9	12	6	11	3	4	9	13	11	12	21	5	1.42006	1.80867	0.739546	1.16069	0.409045	0.763893	1.24882	1.70825	1.42672	1.45328	2.01687	0.695181	1.35602	1.47853	0.950117	0.586469	1.61437	1.44	3.75139	10.1018	-0.17312	0.25644	NA	NA	4.0114	10.3911	-0.16555	0.25992	NA	NA	10.7468
ENSMUSG00000034430	Zxdc	chr6	+	90369492	90403490	5172	518	492	395	502	550	358	411	328	490	496	500	283	5.40459	4.90355	3.21943	3.50263	4.95885	4.52088	3.77109	2.85003	4.20251	3.97207	3.17538	2.60185	2.88861	3.31056	3.36103	4.73986	5.15407	4.08729	457.505	488.289	-0.079696	0.61146	0.94753	FALSE	489.413	446.194	0.11768	0.42949	0.71248	FALSE	461.406
ENSMUSG00000034432	Cops8	chr1	+	90602981	90613341	2593	674	833	824	916	753	560	610	656	866	977	926	620	14.0265	16.5595	13.3957	12.748	13.5416	14.1054	11.1638	11.3693	14.8145	15.6058	11.7298	11.3695	11.5497	11.2666	13.0718	13.8235	15.293	15.2101	669.225	725.733	-0.10429	0.4778	0.91604	FALSE	715.844	832.029	-0.19819	0.11963	0.37041	FALSE	860.561
ENSMUSG00000083488	Gm8534	chrX	+	153656606	153657371	766	0	0	0	0	0	0	0	0	0	0	0	0	0	0	0	0	0	0	0	0	0	0	0	0	0	0	0	0	0	0	0	0	NA	NA	NA	NA	0	0	NA	NA	NA	NA	0
ENSMUSG00000083487	Gm13888	chr2	-	105031866	105032287	422	0	0	0	0	0	0	0	0	0	0	0	0	0	0	0	0	0	0	0	0	0	0	0	0	0	0	0	0	0	0	0	0	NA	NA	NA	NA	0	0	NA	NA	NA	NA	0
ENSMUSG00000083486	Gm14521	chrX	-	12179718	12180067	350	0	0	0	0	0	0	0	0	0	0	0	0	0	0	0	0	0	0	0	0	0	0	0	0	0	0	0	0	0	0	0	0	NA	NA	NA	NA	0	0	NA	NA	NA	NA	0
ENSMUSG00000083485	Gm12308	chr11	-	69630924	69631312	389	0	0	0	0	0	0	0	0	0	0	0	0	0	0	0	0	0	0	0	0	0	0	0	0	0	0	0	0	0	0	0	0	NA	NA	NA	NA	0	0	NA	NA	NA	NA	0
ENSMUSG00000083484	Gm14574	chrX	+	40691785	40692063	279	0	0	0	0	0	0	0	0	0	0	0	0	0	0	0	0	0	0	0	0	0	0	0	0	0	0	0	0	0	0	0	0	NA	NA	NA	NA	0	0	NA	NA	NA	NA	0
ENSMUSG00000034438	Gbp8	chr5	-	105014153	105139540	2459	61	69	60	172	36	28	67	105	63	69	166	79	1.33864	1.44642	1.02857	2.52417	0.682685	0.743701	1.293	1.91895	1.13646	1.16221	2.21735	1.52765	1.8725	1.60598	1.77637	0.713193	1.39253	1.14933	32.7476	62.6865	-0.45511	0.046733	0.38607	FALSE	35.0279	59.6306	-0.36584	0.097418	0.33355	FALSE	61.6722
ENSMUSG00000083482	Gm14706	chrX	-	76919856	76920110	255	0	0	0	0	0	0	0	0	1	0	0	0	0	0	0	0	0	0	0	0	0.173953	0	0	0	0	0	0	0	0	0.0869764	0	0	NA	NA	NA	NA	0	0.472511	-0.0089792	0.81682	NA	NA	0.486964
ENSMUSG00000083481	Rps8-ps2	chr2	-	175804983	175805606	624	1	0	0	0	1	0	3	1	1	3	0	0	0.0864782	0	0	0	0.0747295	0	0.22815	0.0720194	0.0710865	0.199127	0	0	0	0.150085	0	0.0373647	0.0432391	0.135107	0.432523	0.497408	-4.3267e-05	0.99918	NA	NA	0.463209	1.77088	-0.036549	0.57476	NA	NA	1.83451
ENSMUSG00000074011	Gm7682	chr5	+	94445818	94448551	1443	0	0	0	0	0	0	0	0	0	0	0	0	0	0	0	0	0	0	0	0	0	0	0	0	0	0	0	0	0	0	0	0	NA	NA	NA	NA	0	0	NA	NA	NA	NA	0
ENSMUSG00000100628	CH36-433A18.1	chrY	-	46347584	46348681	650	0	0	0	0	0	0	0	0	0	0	0	0	0	0	0	0	0	0	0	0	0	0	0	0	0	0	0	0	0	0	0	0	NA	NA	NA	NA	0	0	NA	NA	NA	NA	0
ENSMUSG00000068129	Cst7	chr2	+	150570415	150578944	986	12	24	40	113	2	9	14	21	24	14	32	2	0.656743	1.2547	1.71011	4.13571	0.0945866	0.596162	0.673806	0.957142	1.07971	0.588091	1.066	0.0964511	0.581225	0.815474	2.92291	0.345374	0.95572	0.833899	6.38615	17.2192	-0.20346	0.20991	0.75	FALSE	6.8254	17.3993	-0.18419	0.23134	NA	NA	17.9757
ENSMUSG00000053914	Kdm4d	chr9	-	14462548	14500482	2695	3	2	0	0	2	2	0	0	1	2	1	0	0.0600695	0.0382539	0	0	0.0346057	0.0484696	0	0	0.0164593	0.0307372	0.0121878	0	0.0060939	0	0	0.0415377	0.0491617	0.0235983	2.09196	2.42975	-0.011472	0.90952	NA	NA	2.2373	1.33809	0.028487	0.74149	NA	NA	1.38533
ENSMUSG00000053916	Nanp	chr2	-	151029685	151039398	1394	7	9	4	7	19	2	2	3	9	11	13	5	0.270973	0.3328	0.120959	0.181211	0.635576	0.0937057	0.0680849	0.0967147	0.286386	0.326831	0.306312	0.170554	0.238433	0.0823998	0.151085	0.364641	0.301887	0.306608	9.44485	7.70072	0.038721	0.79471	0.97435	FALSE	10.1119	9.01327	0.02404	0.86828	NA	NA	9.32367
ENSMUSG00000017723	Wfdc2	chr2	+	164562413	164568510	849	3935	5761	25	23	6930	5989	32	23	8176	8686	49	28	250.108	349.779	1.24129	0.977617	380.629	460.729	1.78865	1.21746	427.174	423.746	1.89571	1.56821	1.73196	1.50306	1.10945	420.679	299.944	425.46	6671.37	4657.84	0.44886	0.0039314	0.082145	FALSE	7135.48	7622.45	-0.088734	0.44102	0.72127	FALSE	7883
ENSMUSG00000017721	Pigt	chr2	+	164497520	164508301	2611	2240	2485	3641	4046	3184	2029	2985	3145	3679	3458	4312	2947	46.2948	49.0596	58.7833	55.9201	56.8647	50.7544	54.2527	54.1312	62.5021	54.8544	54.2445	53.6695	53.957	54.1919	57.3517	53.8096	47.6772	58.6782	2621.86	2279.07	0.18906	0.10014	0.56222	FALSE	2804.75	3234.95	-0.18951	0.10499	0.34584	FALSE	3344.81
ENSMUSG00000017720	Trp53tg5	chr2	-	164470301	164473724	934	9	7	3	7	1	3	6	4	1	8	3	2	0.51998	0.386327	0.135399	0.270458	0.0499263	0.209784	0.304851	0.192463	0.0474924	0.354761	0.105501	0.101821	0.103661	0.248657	0.202928	0.129855	0.453154	0.201127	2.27289	7.75801	-0.14782	0.26091	NA	NA	2.42954	3.93482	-0.037273	0.70368	NA	NA	4.08041
ENSMUSG00000017724	Etv4	chr11	-	101769742	101785371	2395	602	695	27	26	522	374	12	13	479	402	16	7	13.5638	14.9583	0.475224	0.391757	10.1635	10.1992	0.237771	0.243934	8.87159	6.95207	0.219431	0.138978	0.179205	0.240852	0.43349	10.1813	14.2611	7.91183	455.209	625.23	-0.40342	0.0066673	0.11921	FALSE	486.931	400.314	0.23518	0.1565	0.43156	FALSE	413.827
ENSMUSG00000009356	Lpo	chr11	-	87806428	87828289	2926	14	32	2	1	163	62	0	0	124	124	0	1	0.258193	0.563741	0.0288135	0.0123332	2.5977	1.38394	0	0	1.87983	1.75526	0	0.016251	0.00812549	0	0.0205733	1.99082	0.410967	1.81754	108.536	21.9641	0.92971	3.973e-05	0.0023046	TRUE	116.14	112.257	0.033775	0.87733	0.9547	FALSE	116.082
ENSMUSG00000009350	Mpo	chr11	+	87793581	87804413	2750	2	0	0	0	2	0	0	0	0	0	0	0	0.0392454	0	0	0	0.0339136	0	0	0	0	0	0	0	0	0	0	0.0169568	0.0196227	0	0.865046	0.994815	-0.0022879	0.96704	NA	NA	0.926417	0	0.022849	0.5574	NA	NA	0
ENSMUSG00000015474	Ppt2	chr17	-	34616662	34628510	1750	335	397	368	329	354	285	219	235	411	451	354	231	10.3299	11.6938	8.86441	6.78432	9.43282	10.6367	5.93868	6.03481	10.4178	10.6741	6.6443	6.27665	6.46047	5.98675	7.82437	10.0347	11.0119	10.5459	327.948	352.731	-0.089615	0.6021	0.94585	FALSE	350.777	389.39	-0.12998	0.4148	0.70103	FALSE	402.723
ENSMUSG00000015476	Prrt1	chr17	+	34629533	34633126	1940	106	88	59	90	74	54	46	74	88	95	84	61	2.94846	2.33822	1.28201	1.67413	1.77872	1.81799	1.12523	1.71421	2.01211	2.02822	1.4222	1.49514	1.45867	1.41972	1.47807	1.79835	2.64334	2.02017	65.1333	93.9764	-0.31331	0.16357	0.68695	FALSE	69.6714	82.6959	-0.14733	0.49715	0.76205	FALSE	85.525
ENSMUSG00000078816	Prkcg	chr7	+	3303532	3331094	3112	34	28	12	25	26	17	10	11	20	33	22	13	0.589564	0.463791	0.162548	0.289901	0.389592	0.356786	0.152491	0.15885	0.285077	0.439205	0.232203	0.198636	0.215419	0.15567	0.226224	0.373189	0.526677	0.362141	21.6743	30.0372	-0.16065	0.46035	0.91112	FALSE	23.186	23.7322	-0.010396	0.95932	0.98507	FALSE	24.5623
ENSMUSG00000078817	Nlrp12	chr7	-	3221510	3249740	4329	5	4	4	1	0	1	1	2	3	1	2	2	0.0623266	0.0476296	0.0389505	0.00833606	0	0.0150873	0.0109622	0.0207623	0.0307401	0.00956766	0.0151749	0.0219683	0.0185716	0.0158623	0.0236433	0.00754364	0.0549781	0.0201539	0.613456	4.36209	-0.10405	0.28096	NA	NA	0.655443	1.85032	-0.033169	0.62071	NA	NA	1.91007
ENSMUSG00000078815	Cacng6	chr7	+	3424195	3435667	1977	1	2	0	1	3	2	2	0	1	2	0	0	0.0272951	0.0521468	0	0.0182533	0.0707605	0.0660727	0.0480073	0	0.022437	0.0419003	0	0	0	0.0240036	0.00912666	0.0684166	0.0397209	0.0321686	2.52448	1.43493	0.03624	0.70407	NA	NA	2.70051	1.33809	0.04342	0.63256	NA	NA	1.38533
ENSMUSG00000078812	Eif5a	chr11	-	69916714	69921958	1437	6037	6999	10910	12918	8697	6396	8776	9685	10354	11011	13656	10279	226.702	251.063	320.043	324.405	282.221	290.704	289.817	302.884	319.612	317.368	312.141	340.133	326.137	296.351	322.224	286.462	238.883	318.49	7685.32	6283.72	0.2744	0.0084617	0.14122	FALSE	8220.74	9657.81	-0.22347	0.009135	0.080573	FALSE	9987.96
ENSMUSG00000015478	Rnf5	chr17	-	34601091	34603690	1238	972	990	1449	1628	1210	773	1154	1208	1123	1194	1559	944	42.3679	41.221	49.3387	47.455	45.5765	40.781	44.2353	43.8511	40.2375	39.9463	41.3627	36.2581	38.8104	44.0432	48.3969	43.1787	41.7945	40.0919	997.554	947.556	0.068658	0.60243	0.94585	FALSE	1067.14	1047.38	0.026211	0.82964	0.93666	FALSE	1083.18
ENSMUSG00000078810	Gp6	chr7	-	4368713	4397744	1152	20	32	3	11	18	13	2	1	20	9	0	0	0.936847	1.43186	0.109776	0.344579	0.728612	0.737037	0.0823875	0.0390105	0.770103	0.323581	0	0	0	0.060699	0.227178	0.732825	1.18436	0.546842	15.7603	24.9486	-0.1904	0.35885	0.86851	FALSE	16.8585	13.3453	0.070679	0.69319	NA	NA	13.7819
ENSMUSG00000099758	RP24-89G21.3	chr15	+	103102237	103105069	636	0	0	0	0	0	0	0	0	0	0	0	0	0	0	0	0	0	0	0	0	0	0	0	0	0	0	0	0	0	0	0	0	NA	NA	NA	NA	0	0	NA	NA	NA	NA	0
ENSMUSG00000099759	RP23-152O2.3	chr12	-	20804381	20815779	1735	8	23	11	36	17	19	4	31	13	18	11	4	0.248818	0.683333	0.26726	0.748775	0.456905	0.715242	0.109407	0.802964	0.332365	0.429701	0.208246	0.109626	0.158936	0.456185	0.508018	0.586073	0.466076	0.381033	19.0086	14.7608	0.076982	0.68439	0.95841	FALSE	20.328	13.9328	0.12978	0.49473	NA	NA	14.4158
ENSMUSG00000048787	Dcun1d3	chr7	-	119853163	119896291	5618	339	313	592	597	326	262	397	318	291	357	532	358	3.25619	2.87188	4.44202	3.83479	2.7059	3.04592	3.35345	2.54378	2.29764	2.63196	3.11038	3.03009	3.07024	2.94862	4.1384	2.87591	3.06403	2.4648	301.728	315.344	-0.053721	0.76152	0.96809	FALSE	322.732	292.006	0.11561	0.49657	0.76177	FALSE	302.064
ENSMUSG00000099750	RP23-152C21.5	chr12	+	91482053	91482842	790	0	0	0	0	0	0	0	0	0	0	0	0	0	0	0	0	0	0	0	0	0	0	0	0	0	0	0	0	0	0	0	0	NA	NA	NA	NA	0	0	NA	NA	NA	NA	0
ENSMUSG00000099751	RP24-178B2.1	chr15	+	46324559	46373907	1458	0	0	0	0	0	0	0	0	0	0	0	0	0	0	0	0	0	0	0	0	0	0	0	0	0	0	0	0	0	0	0	0	NA	NA	NA	NA	0	0	NA	NA	NA	NA	0
ENSMUSG00000099752	RP24-535E21.1	chr1	+	59014224	59059481	925	0	0	0	0	0	0	0	0	0	0	0	0	0	0	0	0	0	0	0	0	0	0	0	0	0	0	0	0	0	0	0	0	NA	NA	NA	NA	0	0	NA	NA	NA	NA	0
ENSMUSG00000099753	RP23-470G12.1	chr1	+	80098622	80098885	264	0	0	0	0	0	0	0	0	0	0	0	0	0	0	0	0	0	0	0	0	0	0	0	0	0	0	0	0	0	0	0	0	NA	NA	NA	NA	0	0	NA	NA	NA	NA	0
ENSMUSG00000099754	Vmn1r-ps34	chr6	+	90242272	90243214	943	0	0	0	0	0	0	0	0	0	0	0	0	0	0	0	0	0	0	0	0	0	0	0	0	0	0	0	0	0	0	0	0	NA	NA	NA	NA	0	0	NA	NA	NA	NA	0
ENSMUSG00000099755	RP24-155F12.5	chrY	-	67339176	67339871	696	0	0	0	0	0	0	0	0	0	0	0	0	0	0	0	0	0	0	0	0	0	0	0	0	0	0	0	0	0	0	0	0	NA	NA	NA	NA	0	0	NA	NA	NA	NA	0
ENSMUSG00000099756	RP24-413C10.2	chrY	-	32557996	32558442	166	0	0	0	0	0	0	0	0	0	0	0	0	0	0	0	0	0	0	0	0	0	0	0	0	0	0	0	0	0	0	0	0	NA	NA	NA	NA	0	0	NA	NA	NA	NA	0
ENSMUSG00000099757	RP23-32C18.5	chr19	-	11470166	11484578	4331	59	59	61	123	18	16	15	8	69	68	21	24	0.735115	0.702212	0.59372	1.02486	0.193803	0.241285	0.164356	0.083011	0.706696	0.6503	0.159263	0.263498	0.21138	0.123684	0.809291	0.217544	0.718663	0.678498	17.6007	57.0041	-0.69091	0.0022321	0.055264	FALSE	18.8248	62.0329	-0.708	0.0011931	0.020909	TRUE	64.1448
ENSMUSG00000050296	Abca12	chr1	-	71242276	71414910	9137	3	0	2	2	6	0	1	0	0	0	7	1	0.0177178	0	0.00922713	0.00789905	0.0306213	0	0.00519374	0	0	0	0.0251639	0.00520416	0.015184	0.00259687	0.00856309	0.0153107	0.00885888	0	2.59514	1.49222	0.020929	0.77247	NA	NA	2.77925	0	0.042243	0.42046	NA	NA	0
ENSMUSG00000075165	Olfr1105	chr2	-	87033281	87034219	939	0	0	0	0	0	0	0	0	0	0	0	0	0	0	0	0	0	0	0	0	0	0	0	0	0	0	0	0	0	0	0	0	NA	NA	NA	NA	0	0	NA	NA	NA	NA	0
ENSMUSG00000050295	Foxc1	chr13	+	31806691	31810643	3953	15	20	5	6	22	10	13	7	11	7	9	9	0.204765	0.2608	0.0533192	0.0547738	0.259521	0.165224	0.156063	0.0795802	0.123435	0.073344	0.0747824	0.10826	0.0915214	0.117822	0.0540465	0.212372	0.232782	0.0983893	15.6501	16.8364	-0.023482	0.90531	0.99064	FALSE	16.745	8.22714	0.19288	0.26531	NA	NA	8.50087
ENSMUSG00000093509	Gm8064	chr7	-	14931636	14933238	1004	0	0	0	0	0	0	0	0	0	0	0	0	0	0	0	0	0	0	0	0	0	0	0	0	0	0	0	0	0	0	0	0	NA	NA	NA	NA	0	0	NA	NA	NA	NA	0
ENSMUSG00000075164	Olfr1106	chr2	-	87048296	87049234	939	0	0	0	0	0	0	0	0	0	0	0	0	0	0	0	0	0	0	0	0	0	0	0	0	0	0	0	0	0	0	0	0	NA	NA	NA	NA	0	0	NA	NA	NA	NA	0
ENSMUSG00000093507	Gm20627	chr3	-	96254619	96256277	849	11	5	6	9	6	0	5	4	4	7	19	7	0.69916	0.303575	0.297909	0.382546	0.329549	0	0.279477	0.211732	0.208989	0.341494	0.735072	0.392053	0.563562	0.245604	0.340227	0.164775	0.501367	0.275242	2.59514	7.8153	-0.10347	0.38272	NA	NA	2.77925	4.91956	-0.042108	0.67638	NA	NA	5.09212
ENSMUSG00000093505	Gm20691	chr3	-	68903820	68904152	333	1	1	1	0	1	1	0	0	0	3	0	0	0.162049	0.154796	0.126589	0	0.140034	0.196135	0	0	0	0.373139	0	0	0	0	0.0632945	0.168084	0.158423	0.186569	1.04598	0.966171	0.0026549	0.9708	NA	NA	1.11865	1.29837	-0.0052015	0.93623	NA	NA	1.34754
ENSMUSG00000093504	Vmn1r-ps24	chr6	-	66753380	66754279	900	0	0	0	0	0	0	0	0	0	0	0	0	0	0	0	0	0	0	0	0	0	0	0	0	0	0	0	0	0	0	0	0	NA	NA	NA	NA	0	0	NA	NA	NA	NA	0
ENSMUSG00000093503	Vmn2r-ps4	chr3	+	64328660	64332853	1015	0	0	0	0	0	0	0	0	0	0	0	0	0	0	0	0	0	0	0	0	0	0	0	0	0	0	0	0	0	0	0	0	NA	NA	NA	NA	0	0	NA	NA	NA	NA	0
ENSMUSG00000093502	Gm20700	chr5	+	48590889	48599993	2205	0	0	0	0	0	0	0	0	0	0	0	0	0	0	0	0	0	0	0	0	0	0	0	0	0	0	0	0	0	0	0	0	NA	NA	NA	NA	0	0	NA	NA	NA	NA	0
ENSMUSG00000093501	Vmn1r22	chr6	-	57899959	57901054	1096	0	0	0	0	0	0	0	0	0	0	0	0	0	0	0	0	0	0	0	0	0	0	0	0	0	0	0	0	0	0	0	0	NA	NA	NA	NA	0	0	NA	NA	NA	NA	0
ENSMUSG00000050299	Gm9843	chr16	-	76403209	76403712	504	114	130	210	287	92	72	171	226	187	201	295	144	12.2058	13.2959	17.5642	20.5494	8.51204	9.33041	16.1009	20.1517	16.4582	16.5181	19.2254	13.5858	16.4056	18.1263	19.0568	8.92122	12.7508	16.4881	83.9609	117.644	-0.32121	0.13955	0.64769	FALSE	89.8071	175.35	-0.67809	0.00079103	0.015227	TRUE	181.348
ENSMUSG00000075166	Olfr1104	chr2	-	87021610	87022542	933	0	0	0	0	0	0	0	0	0	0	0	0	0	0	0	0	0	0	0	0	0	0	0	0	0	0	0	0	0	0	0	0	NA	NA	NA	NA	0	0	NA	NA	NA	NA	0
ENSMUSG00000097619	4833422M21Rik	chr15	-	96231870	96254684	2410	2	2	0	1	2	0	0	1	0	1	0	2	0.0447821	0.0427777	0	0.0149738	0.0386981	0	0	0.0186473	0	0.0171861	0	0.0394609	0.0197305	0.00932367	0.00748689	0.019349	0.0437799	0.00859303	0.865046	1.93234	-0.030033	0.69315	NA	NA	0.926417	0.432789	0.012035	0.79459	NA	NA	0.449181
ENSMUSG00000097618	Gm26507	chr18	+	58210252	58221885	1410	0	1	0	0	0	1	0	0	1	0	0	0	0	0.0365582	0	0	0	0.0463212	0	0	0.0314595	0	0	0	0	0	0	0.0231606	0.0182791	0.0157298	0.613456	0.468763	0.0021017	0.96229	NA	NA	0.655443	0.472511	0.0027216	0.94878	NA	NA	0.486964
ENSMUSG00000097617	Gm10687	chr9	-	44123768	44134485	1651	41	27	44	30	32	25	42	37	34	31	32	18	1.34007	0.842987	1.12343	0.655727	0.903815	0.988989	1.20722	1.00714	0.913489	0.777693	0.63663	0.518417	0.577523	1.10718	0.889578	0.946402	1.09153	0.845591	29.1771	33.0503	-0.066403	0.7636	0.96882	FALSE	31.2088	29.4818	0.030012	0.88831	0.95798	FALSE	30.4814
ENSMUSG00000075161	Olfr1109	chr2	-	87092457	87093395	939	0	0	0	0	0	0	0	0	0	0	0	0	0	0	0	0	0	0	0	0	0	0	0	0	0	0	0	0	0	0	0	0	NA	NA	NA	NA	0	0	NA	NA	NA	NA	0
ENSMUSG00000097615	Gm2061	chr1	-	185447116	185455568	2761	60	42	216	312	161	62	179	174	107	94	303	209	1.17267	0.784128	3.29782	4.0779	2.71917	1.46664	3.07659	2.83215	1.71905	1.41012	3.60462	3.59943	3.60203	2.95437	3.68786	2.0929	0.9784	1.56458	107.67	49.5325	0.55376	0.015552	0.21227	FALSE	115.214	91.2408	0.18958	0.38875	0.68241	FALSE	94.3282
ENSMUSG00000097614	Gm26508	chr11	+	119077573	119081865	1516	0	0	0	0	0	0	0	0	0	0	0	0	0	0	0	0	0	0	0	0	0	0	0	0	0	0	0	0	0	0	0	0	NA	NA	NA	NA	0	0	NA	NA	NA	NA	0
ENSMUSG00000097613	Gm17597	chr15	-	81800791	81802613	1115	0	0	0	0	3	1	0	0	2	0	2	0	0	0	0	0	0.125465	0.0585765	0	0	0.0795658	0	0.0589168	0	0.0294584	0	0	0.0920208	0	0.0397829	1.91102	0	0.047639	0.40959	NA	NA	2.04507	0.945022	0.029585	0.67906	NA	NA	0.973928
ENSMUSG00000097612	Gm26509	chr1	+	106090068	106091015	948	0	0	0	0	0	0	0	0	1	0	0	0	0	0	0	0	0	0	0	0	0.0467911	0	0	0	0	0	0	0	0	0.0233955	0	0	NA	NA	NA	NA	0	0.472511	-0.0089792	0.81682	NA	NA	0.486964
ENSMUSG00000100231	RP24-91H16.1	chrY	+	12273932	12306702	821	0	0	0	0	0	0	0	0	0	0	0	0	0	0	0	0	0	0	0	0	0	0	0	0	0	0	0	0	0	0	0	0	NA	NA	NA	NA	0	0	NA	NA	NA	NA	0
ENSMUSG00000075160	Olfr259	chr2	-	87107447	87108385	939	0	0	0	0	0	0	0	0	0	0	0	0	0	0	0	0	0	0	0	0	0	0	0	0	0	0	0	0	0	0	0	0	NA	NA	NA	NA	0	0	NA	NA	NA	NA	0
ENSMUSG00000075163	Olfr1107	chr2	-	87071194	87072132	939	0	0	0	0	0	0	0	0	0	0	0	0	0	0	0	0	0	0	0	0	0	0	0	0	0	0	0	0	0	0	0	0	NA	NA	NA	NA	0	0	NA	NA	NA	NA	0
ENSMUSG00000041138	Nme8	chr13	-	19645078	19697794	2122	0	1	0	0	0	1	0	0	2	0	0	0	0	0.0242917	0	0	0	0.0307789	0	0	0.0418077	0	0	0	0	0	0	0.0153895	0.0121459	0.0209038	0.613456	0.468763	0.0021017	0.96229	NA	NA	0.655443	0.945022	-0.0067642	0.88898	NA	NA	0.973928
ENSMUSG00000041130	Zfp598	chr17	+	24669752	24682015	3286	1819	2001	1744	2102	1848	1358	1452	1511	2267	2790	2136	1495	29.8715	31.3894	22.3727	23.0841	26.2247	26.9917	20.9692	20.6648	30.6024	35.1666	21.351	21.6335	21.4923	20.817	22.7284	26.6082	30.6305	32.8845	1632.38	1842.78	-0.16373	0.1517	0.67122	FALSE	1746.1	2278.66	-0.35807	0.0014096	0.023636	TRUE	2357.16
ENSMUSG00000041133	Smc1a	chrX	+	152016428	152062694	4691	1511	1711	1736	2299	1936	1283	1513	1516	1804	2016	1771	1290	17.3816	18.8013	15.6	17.6857	19.2449	17.8632	15.3058	14.5234	17.0586	17.7999	12.4004	13.0761	12.7383	14.9146	16.6428	18.5541	18.0915	17.4293	1624.43	1553.64	0.060067	0.61412	0.94753	FALSE	1737.71	1724.91	0.010706	0.92005	0.9713	FALSE	1784.03
ENSMUSG00000041132	N4bp2l1	chr5	-	150571643	150594525	1906	111	113	80	175	111	73	73	114	100	89	107	71	3.14262	3.05604	1.76932	3.31332	2.71567	2.50149	1.81754	2.68792	2.32728	1.93402	1.84393	1.77129	1.80761	2.25273	2.54132	2.60858	3.09933	2.13065	92.7923	108.182	-0.14475	0.50456	0.92282	FALSE	99.2635	85.7693	0.13307	0.53443	0.78619	FALSE	88.6735
ENSMUSG00000041135	Ripk2	chr4	-	16122733	16163647	2804	290	248	138	207	350	188	94	88	372	370	145	126	5.58099	4.55909	2.07463	2.66404	5.82058	4.37904	1.59087	1.41039	5.88486	5.46534	1.69853	2.13672	1.91762	1.50063	2.36934	5.09981	5.07004	5.6751	266.713	260.502	0.029532	0.87953	0.98494	FALSE	285.346	335.906	-0.18221	0.30893	0.61128	FALSE	347.348
ENSMUSG00000041134	Cyyr1	chr16	-	85421533	85553397	5464	107	107	33	47	119	93	74	44	81	106	61	61	1.05673	1.00943	0.254591	0.31041	1.01558	1.11166	0.642695	0.361889	0.657576	0.803505	0.366693	0.530852	0.448773	0.502292	0.282501	1.06362	1.03308	0.73054	108.522	103.38	0.045285	0.83361	0.9813	FALSE	116.078	84.149	0.29456	0.16495	0.44494	FALSE	87.0573
ENSMUSG00000075169	Olfr1098	chr2	-	86922583	86924498	1204	0	0	0	0	0	0	0	0	0	0	0	0	0	0	0	0	0	0	0	0	0	0	0	0	0	0	0	0	0	0	0	0	NA	NA	NA	NA	0	0	NA	NA	NA	NA	0
ENSMUSG00000016921	Srsf6	chr2	+	162931528	162937121	3527	2972	3508	2929	3703	3286	2075	2589	2520	3165	3173	3705	2630	45.471	51.2694	35.0069	37.8876	43.4449	38.4248	34.8346	32.1092	39.8052	37.2613	34.5038	35.4572	34.9805	33.4719	36.4473	40.9348	48.3702	38.5332	2694.19	3122.72	-0.19669	0.10055	0.56357	FALSE	2882.15	2868.74	0.0071647	0.94791	0.98112	FALSE	2966.49
ENSMUSG00000075168	Olfr1099	chr2	-	86958518	86959456	939	0	0	0	0	0	0	0	0	0	0	0	0	0	0	0	0	0	0	0	0	0	0	0	0	0	0	0	0	0	0	0	0	NA	NA	NA	NA	0	0	NA	NA	NA	NA	0
ENSMUSG00000100237	RP24-173I18.2	chr1	+	31041919	31043675	585	3	1	0	0	1	0	0	0	0	4	0	0	0.27673	0.0881147	0	0	0.0797114	0	0	0	0	0.283203	0	0	0	0	0	0.0398557	0.182422	0.141601	0.432523	1.96099	-0.044404	0.53033	NA	NA	0.463209	1.73115	-0.025877	0.63862	NA	NA	1.79672
ENSMUSG00000014402	Tsg101	chr7	-	46888949	46919969	1949	1312	1324	2008	2070	1510	993	1461	1597	1495	1632	2205	1220	36.3256	35.0171	43.4302	38.3272	36.1278	33.2764	35.5731	36.8237	34.0252	34.6818	37.1604	29.7647	33.4626	36.1984	40.8787	34.7021	35.6714	34.3535	1262.27	1273.24	-0.010647	0.93121	0.99508	FALSE	1350.3	1412.71	-0.059727	0.59334	0.81934	FALSE	1461.07
ENSMUSG00000058603	Rpl28-ps1	chr1	+	128038569	128038982	414	69	62	121	94	50	45	90	89	117	119	109	76	8.99374	7.71961	12.3204	8.19363	5.63179	7.09922	10.3163	9.66103	12.5359	11.9053	8.64789	8.72906	8.68847	9.98869	10.257	6.3655	8.35667	12.2206	49.2317	63.3844	-0.19058	0.40489	0.89326	FALSE	52.6554	106.786	-0.59589	0.0062165	0.062755	FALSE	110.427
ENSMUSG00000058607	Rpl31-ps20	chr19	+	30160620	30160997	378	0	0	0	0	0	0	0	0	0	0	0	0	0	0	0	0	0	0	0	0	0	0	0	0	0	0	0	0	0	0	0	0	NA	NA	NA	NA	0	0	NA	NA	NA	NA	0
ENSMUSG00000090346	Vmn1r5	chr6	+	56985295	56986350	1056	0	0	0	0	0	0	0	0	0	0	0	0	0	0	0	0	0	0	0	0	0	0	0	0	0	0	0	0	0	0	0	0	NA	NA	NA	NA	0	0	NA	NA	NA	NA	0
ENSMUSG00000090341	Gm17217	chr7	-	41573277	41573745	469	0	0	0	0	0	0	0	0	0	0	0	0	0	0	0	0	0	0	0	0	0	0	0	0	0	0	0	0	0	0	0	0	NA	NA	NA	NA	0	0	NA	NA	NA	NA	0
ENSMUSG00000090342	Vmn2r46	chr7	-	9754636	9770571	2430	0	0	0	0	0	0	0	0	0	0	0	0	0	0	0	0	0	0	0	0	0	0	0	0	0	0	0	0	0	0	0	0	NA	NA	NA	NA	0	0	NA	NA	NA	NA	0
ENSMUSG00000055401	Fbxo6	chr4	-	148145716	148152140	1938	499	573	736	821	553	450	634	719	648	776	1285	788	13.8943	15.2407	16.009	15.2876	13.306	15.1655	15.5246	16.6728	14.8318	16.5845	21.7788	19.3342	20.5565	16.0987	15.6483	14.2358	14.5675	15.7081	515.24	516.808	-0.0059658	0.96954	0.99824	FALSE	551.104	642.031	-0.19546	0.18002	0.46634	FALSE	664.117
ENSMUSG00000050431	Olfr730	chr14	-	50186262	50187218	957	0	0	0	0	0	0	0	0	0	0	0	0	0	0	0	0	0	0	0	0	0	0	0	0	0	0	0	0	0	0	0	0	NA	NA	NA	NA	0	0	NA	NA	NA	NA	0
ENSMUSG00000100235	RSLCAN18	chr13	-	67069399	67108604	3886	33	22	32	36	20	24	29	22	28	40	32	13	0.45825	0.291826	0.347126	0.334309	0.239996	0.403373	0.354143	0.254422	0.319615	0.426335	0.270477	0.159072	0.214775	0.304282	0.340718	0.321685	0.375038	0.372975	23.3734	26.7272	-0.062685	0.76671	0.96982	FALSE	24.9948	30.5419	-0.09899	0.63276	0.8428	FALSE	31.6022
ENSMUSG00000050435	Ube2dnl1	chrX	+	114905012	114905941	743	0	0	0	0	0	0	0	0	0	0	0	0	0	0	0	0	0	0	0	0	0	0	0	0	0	0	0	0	0	0	0	0	NA	NA	NA	NA	0	0	NA	NA	NA	NA	0
ENSMUSG00000055408	Hottip	chr6	+	52262775	52267603	2346	654	652	0	0	1029	842	0	0	874	1015	0	0	15.0432	14.326	0	0	20.4533	23.4414	0	0	16.5255	17.9197	0	0	0	0	0	21.9473	14.6846	17.2226	961.596	630.938	0.53931	0.00017278	0.007932	TRUE	1028.52	852.255	0.24249	0.06594	0.26498	FALSE	881.525
ENSMUSG00000055409	Nell1	chr7	+	49974864	50865255	5264	30	18	24	26	12	12	10	10	17	17	19	15	0.307537	0.176263	0.192192	0.17824	0.106302	0.148889	0.0901504	0.0853725	0.143253	0.13376	0.118555	0.135497	0.127026	0.0877615	0.185216	0.127596	0.2419	0.138507	12.5517	23.36	-0.22382	0.26026	0.79868	FALSE	13.4238	15.3901	-0.046121	0.80215	NA	NA	15.9145
ENSMUSG00000050439	Enthd1	chr15	-	80452240	80560470	2110	0	0	2	1	0	0	0	0	0	0	0	0	0	0	0.0399565	0.0171028	0	0	0	0	0	0	0	0	0	0	0.0285296	0	0	0	0	0	NA	NA	NA	NA	0	0	NA	NA	NA	NA	0
ENSMUSG00000101570	RP24-329H15.1	chrY	+	53142435	53143976	356	0	0	0	0	0	0	0	0	0	0	0	0	0	0	0	0	0	0	0	0	0	0	0	0	0	0	0	0	0	0	0	0	NA	NA	NA	NA	0	0	NA	NA	NA	NA	0
ENSMUSG00000051527	Usp29	chr7	+	6961160	6963769	2610	4	4	9	0	1	6	5	4	3	1	0	0	0.082701	0.0789994	0.145359	0	0.0178664	0.150144	0.0909103	0.0688737	0.0509861	0.0158691	0	0	0	0.079892	0.0726796	0.0840054	0.0808502	0.0334276	4.11326	3.86468	0.0035489	0.97561	NA	NA	4.39587	1.85032	0.059379	0.54161	NA	NA	1.91007
ENSMUSG00000095562	Gm21887	chrX	+	170009659	170019281	531	0	0	0	0	0	0	1	0	0	0	0	0	0	0	0	0	0	0	0.0893695	0	0	0	0	0	0	0.0446847	0	0	0	0	0	0	NA	NA	NA	NA	0	0	NA	NA	NA	NA	0
ENSMUSG00000051528	Olfr424	chr1	+	174136746	174137693	948	0	0	0	0	0	0	0	0	0	0	0	0	0	0	0	0	0	0	0	0	0	0	0	0	0	0	0	0	0	0	0	0	NA	NA	NA	NA	0	0	NA	NA	NA	NA	0
ENSMUSG00000040770	Il25	chr14	+	54932695	54935837	1064	4	4	2	1	2	1	4	1	11	2	3	3	0.202866	0.193786	0.0792371	0.0339162	0.0876526	0.0613843	0.178403	0.0422369	0.458588	0.0778541	0.0926112	0.134071	0.113341	0.11032	0.0565766	0.0745184	0.198326	0.268221	1.4785	3.86468	-0.0757	0.48225	NA	NA	1.58186	6.0632	-0.10732	0.31909	NA	NA	6.25497
ENSMUSG00000040771	Oard1	chr17	+	48410014	48417266	1324	589	600	838	910	675	387	611	637	576	646	720	531	24.0059	23.3597	26.6806	24.8029	23.7735	19.0907	21.8996	21.6215	19.2977	20.2087	17.8619	19.0704	18.4662	21.7606	25.7418	21.4321	23.6828	19.7532	529.36	574.231	-0.098224	0.5367	0.93171	FALSE	566.322	551.748	0.03521	0.81749	0.93136	FALSE	570.662
ENSMUSG00000040774	Cept1	chr3	-	106502260	106547802	2814	1627	1655	1202	1527	2078	1337	1269	1306	1625	1769	1608	972	31.2	30.3164	18.0061	19.5823	34.4348	31.0317	21.4004	20.8571	25.6154	26.0374	18.7692	16.4247	17.5969	21.1287	18.7942	32.7333	30.7582	25.8264	1718.97	1585.09	0.10922	0.36147	0.86949	FALSE	1838.87	1533.43	0.2456	0.025792	0.15379	FALSE	1585.92
ENSMUSG00000040775	Gm9772	chr17	-	22006510	22007301	408	2	4	0	0	2	0	0	0	1	0	0	0	0.264522	0.505364	0	0	0.228584	0	0	0	0.10872	0	0	0	0	0	0	0.114292	0.384943	0.0543602	0.865046	2.86987	-0.054825	0.52068	NA	NA	0.926417	0.472511	0.011213	0.8102	NA	NA	0.486964
ENSMUSG00000094993	Igkv4-73	chr6	-	69197585	69198116	356	0	1	1	5	0	1	0	1	0	0	2	1	0	0.144795	0.118411	0.506837	0	0.183463	0	0.126236	0	0	0.184529	0.133569	0.159049	0.0631181	0.312624	0.0917315	0.0723976	0	0.613456	0.468763	0.0021017	0.96229	NA	NA	0.655443	0	0.013401	0.72956	NA	NA	0
ENSMUSG00000094992	Fbxw25	chr9	-	109645122	109664652	1490	0	0	0	0	0	0	0	0	0	0	0	0	0	0	0	0	0	0	0	0	0	0	0	0	0	0	0	0	0	0	0	0	NA	NA	NA	NA	0	0	NA	NA	NA	NA	0
ENSMUSG00000094999	Gm17412	chrX	-	123483317	123483814	468	0	0	0	0	0	0	0	0	0	0	0	0	0	0	0	0	0	0	0	0	0	0	0	0	0	0	0	0	0	0	0	0	NA	NA	NA	NA	0	0	NA	NA	NA	NA	0
ENSMUSG00000056174	Col8a2	chr4	+	126286793	126314330	4332	145	161	272	285	243	197	230	220	161	165	155	139	1.80622	1.91576	2.6468	2.37413	2.61574	2.97014	2.51955	2.28228	1.64858	1.57757	1.17524	1.52574	1.35049	2.40091	2.51047	2.79294	1.86099	1.61307	225.954	147.595	0.46529	0.017122	0.22386	FALSE	241.682	147.484	0.54186	0.0039015	0.046678	TRUE	152.516
ENSMUSG00000057802	Gm10030	chr9	+	111004811	111006830	306	2	0	4	4	4	0	3	1	0	4	4	0	0.352695	0	0.551035	0.471723	0.609558	0	0.465247	0.146863	0	0.541417	0.429361	0	0.21468	0.306055	0.511379	0.304779	0.176348	0.270708	1.73009	0.994815	0.016135	0.79963	NA	NA	1.85283	1.73115	0.0027749	0.96587	NA	NA	1.79672
ENSMUSG00000057801	Olfr135	chr17	+	38208169	38209247	1079	0	0	0	0	0	0	0	0	0	0	0	0	0	0	0	0	0	0	0	0	0	0	0	0	0	0	0	0	0	0	0	0	NA	NA	NA	NA	0	0	NA	NA	NA	NA	0
ENSMUSG00000057805	1700084M14Rik	chrX	-	91575210	91575911	559	0	0	0	0	0	0	0	0	0	0	0	0	0	0	0	0	0	0	0	0	0	0	0	0	0	0	0	0	0	0	0	0	NA	NA	NA	NA	0	0	NA	NA	NA	NA	0
ENSMUSG00000012126	Ubxn11	chr4	+	134102570	134127593	2207	62	65	34	77	33	54	16	27	65	73	43	25	1.51594	1.51815	0.649407	1.25903	0.697249	1.59805	0.344034	0.549788	1.30642	1.36998	0.639956	0.538632	0.589294	0.446911	0.95422	1.14765	1.51704	1.3382	47.3999	61.3089	-0.16293	0.47129	0.91503	FALSE	50.6798	62.3068	-0.12993	0.55069	0.79548	FALSE	64.4429
ENSMUSG00000012123	Aim1l	chr4	+	134065912	134092504	4761	795	901	1543	1720	1035	711	1635	2138	1222	1318	2830	1977	9.01074	9.75508	13.6618	13.037	10.1372	9.75372	16.2968	20.181	11.3853	11.466	19.5241	19.7452	19.6347	18.2389	13.3494	9.94546	9.38291	11.4256	883.828	817.795	0.1019	0.4415	0.9063	FALSE	945.441	1147.82	-0.25828	0.026634	0.1567	FALSE	1187.09
ENSMUSG00000025269	Apex2	chrX	-	150519519	150589868	4742	150	143	158	165	126	110	103	118	177	185	177	119	1.70695	1.55446	1.40455	1.25566	1.23904	1.51506	1.03076	1.11829	1.65571	1.61586	1.22601	1.19327	1.20964	1.07453	1.3301	1.37705	1.6307	1.63578	121.978	141.644	-0.15267	0.46956	0.91379	FALSE	130.463	163.7	-0.23624	0.23853	0.53816	FALSE	169.291
ENSMUSG00000025268	Maged2	chrX	-	150806370	150814345	2572	433	459	290	327	623	398	280	252	450	428	298	173	9.08465	9.19911	4.75299	4.58802	11.2952	10.1067	5.16619	4.40315	7.76092	6.89233	3.80565	3.19837	3.50201	4.78467	4.67051	10.701	9.14188	7.32662	513.617	430.54	0.22281	0.14845	0.66577	FALSE	549.445	397.863	0.40202	0.0089428	0.079354	FALSE	411.383
ENSMUSG00000025266	Gnl3l	chrX	-	150983141	151017322	4869	1013	1141	887	1110	1200	913	888	664	1165	1182	1041	721	11.2269	12.0795	7.67934	8.22682	11.4926	12.247	8.6548	6.12861	10.6135	10.0547	7.02255	7.04125	7.0319	7.39171	7.95308	11.8698	11.6532	10.3341	1079.11	1038.73	0.049269	0.70174	0.9601	FALSE	1154.27	1062.03	0.10964	0.36358	0.66199	FALSE	1098.25
ENSMUSG00000025265	Fgd1	chrX	+	151046150	151089521	4001	92	111	47	51	124	61	62	43	113	99	58	42	1.24083	1.43007	0.495187	0.459992	1.44521	0.995772	0.735372	0.482985	1.2528	1.02485	0.476149	0.499154	0.487652	0.609178	0.47759	1.22049	1.33545	1.13882	91.0537	97.7942	-0.058239	0.79446	0.97435	FALSE	97.4199	96.2398	0.015628	0.94261	0.97982	FALSE	99.4959
ENSMUSG00000025264	Tsr2	chrX	-	151087094	151096543	3804	220	235	212	230	227	177	191	211	258	274	230	189	3.12085	3.18443	2.34928	2.18191	2.78267	3.039	2.38274	2.49273	3.0085	2.98334	1.98596	2.36252	2.17424	2.43774	2.26559	2.91084	3.15264	2.99592	206.764	219.589	-0.070136	0.70833	0.96072	FALSE	221.162	240.492	-0.098065	0.5819	0.81281	FALSE	248.712
ENSMUSG00000025262	Fam120c	chrX	+	151344175	151471842	5823	177	168	58	79	162	109	54	55	132	147	88	63	1.64028	1.48719	0.419876	0.489586	1.29731	1.22258	0.440079	0.424473	1.00554	1.0456	0.496386	0.514456	0.505421	0.432276	0.454731	1.25995	1.56373	1.02557	136.935	166.793	-0.20738	0.30595	0.83652	FALSE	146.483	125.991	0.1563	0.43321	0.71469	FALSE	130.309
ENSMUSG00000025261	Huwe1	chrX	+	151800807	151935417	14579	4667	5798	3090	4074	5309	3875	2888	2606	4622	5550	3257	2554	17.2743	20.5	8.93452	10.0842	16.9809	17.3597	9.40055	8.03305	14.0629	15.7673	7.33794	8.33004	7.83399	8.7168	9.50936	17.1703	18.8872	14.9151	4673.41	5039.29	-0.10127	0.38778	0.88463	FALSE	4999.02	4585.92	0.11774	0.22815	0.52689	FALSE	4743.7
ENSMUSG00000025260	Hsd17b10	chrX	+	152001845	152004442	1001	1103	1108	1291	1387	1306	915	1005	1066	1502	1599	1485	900	59.4611	57.0571	54.3666	50.0024	60.8395	59.7016	47.6448	47.8583	66.5591	66.1619	48.7277	42.7526	45.7402	47.7515	52.1845	60.2705	58.2591	66.3605	1126.19	1068.03	0.070541	0.57066	0.93831	FALSE	1204.68	1401.74	-0.20375	0.064844	0.26252	FALSE	1449.66
ENSMUSG00000091123	Gm17181	chr1	+	87514175	87514297	123	0	0	0	0	2	0	0	0	0	0	0	0	0	0	0	0	0.758231	0	0	0	0	0	0	0	0	0	0	0.379115	0	0	0.865046	0	0.023436	0.57382	NA	NA	0.926417	0	0.022849	0.5574	NA	NA	0
ENSMUSG00000091122	Gm8247	chr14	+	44583153	44588402	1405	0	0	0	0	0	0	0	0	0	0	0	0	0	0	0	0	0	0	0	0	0	0	0	0	0	0	0	0	0	0	0	0	NA	NA	NA	NA	0	0	NA	NA	NA	NA	0
ENSMUSG00000094336	Gm13693	chr2	+	83961503	83963995	2493	0	0	0	0	0	0	0	0	0	0	0	0	0	0	0	0	0	0	0	0	0	0	0	0	0	0	0	0	0	0	0	0	NA	NA	NA	NA	0	0	NA	NA	NA	NA	0
ENSMUSG00000094338	Hist1h2bl	chr13	-	21715763	21716143	381	0	2	3	13	4	5	3	4	2	0	4	9	0	0.270588	0.331922	1.23131	0.489566	0.857124	0.373663	0.471812	0.23285	0	0.344841	1.12324	0.734039	0.422737	0.781616	0.673345	0.135294	0.116425	4.79737	0.937526	0.1002	0.31871	NA	NA	5.13005	0.945022	0.10188	0.28867	NA	NA	0.973928
ENSMUSG00000091129	Iqcf6	chr9	+	106626582	106627675	537	0	0	0	0	0	0	0	0	0	0	0	0	0	0	0	0	0	0	0	0	0	0	0	0	0	0	0	0	0	0	0	0	NA	NA	NA	NA	0	0	NA	NA	NA	NA	0
ENSMUSG00000060131	Atp8b4	chr2	-	126320973	126500674	5693	31	36	8	15	12	18	15	15	10	12	16	7	0.293841	0.325961	0.0592365	0.0950821	0.0982916	0.206505	0.125036	0.118409	0.0779166	0.0873038	0.092313	0.058467	0.07539	0.121722	0.0771593	0.152398	0.309901	0.0826102	16.2325	32.2951	-0.2987	0.15486	0.67505	FALSE	17.3565	9.91857	0.15433	0.38077	NA	NA	10.2598
ENSMUSG00000047203	Vmn1r54	chr6	+	90269106	90270053	948	0	0	0	0	0	0	0	0	0	0	0	0	0	0	0	0	0	0	0	0	0	0	0	0	0	0	0	0	0	0	0	0	NA	NA	NA	NA	0	0	NA	NA	NA	NA	0
ENSMUSG00000047205	Dusp18	chr11	+	3895240	3901296	4632	307	337	165	175	401	355	165	106	430	424	286	158	3.57652	3.7503	1.5016	1.36338	4.03694	5.00563	1.69044	1.02842	4.11786	3.79132	2.02806	1.62197	1.82502	1.35943	1.43249	4.52128	3.66341	3.95459	391.219	310.677	0.26974	0.12507	0.61587	FALSE	418.429	386.682	0.091349	0.58446	0.81438	FALSE	399.847
ENSMUSG00000047207	Olfr1495	chr19	+	13768307	13769395	1089	0	0	0	0	0	0	0	0	0	0	0	0	0	0	0	0	0	0	0	0	0	0	0	0	0	0	0	0	0	0	0	0	NA	NA	NA	NA	0	0	NA	NA	NA	NA	0
ENSMUSG00000002486	Tchp	chr5	+	114707760	114722327	3138	209	177	147	184	166	139	152	126	239	200	226	161	3.59405	2.90753	1.97472	2.11599	2.46679	2.89308	2.29866	1.80448	3.37844	2.6398	2.36559	2.43965	2.40262	2.05157	2.04535	2.67993	3.25079	3.00912	157.069	186.929	-0.18428	0.36705	0.87226	FALSE	167.999	199.488	-0.18034	0.36317	0.66155	FALSE	206.221
ENSMUSG00000001281	Itgb7	chr15	-	102215995	102231935	2674	199	246	235	631	113	88	160	160	270	205	295	152	4.0159	4.74218	3.70465	8.51563	1.97058	2.14941	2.8395	2.68901	4.47893	3.17531	3.62364	2.70294	3.16329	2.76426	6.11014	2.06	4.37904	3.82712	102.859	214.3	-0.77118	0.00015415	0.0071792	TRUE	110.022	216.3	-0.66217	0.0013128	0.022547	TRUE	223.562
ENSMUSG00000097979	Gm4691	chr6	-	128202013	128203276	1180	2	0	3	4	0	3	2	2	3	3	4	0	0.0914617	0	0.107172	0.122328	0	0.16605	0.0804325	0.0761697	0.112774	0.105301	0.111343	0	0.0556714	0.0783011	0.11475	0.0830248	0.0457309	0.109038	1.84037	0.994815	0.016383	0.7965	NA	NA	1.96633	2.7159	-0.018934	0.82094	NA	NA	2.80844
ENSMUSG00000097972	Scgb2b15	chr7	-	32827683	32829662	491	0	0	0	0	0	0	0	0	0	0	0	0	0	0	0	0	0	0	0	0	0	0	0	0	0	0	0	0	0	0	0	0	NA	NA	NA	NA	0	0	NA	NA	NA	NA	0
ENSMUSG00000097973	Gm4929	chr12	-	13752674	13753665	992	0	0	0	0	0	0	0	0	0	0	0	0	0	0	0	0	0	0	0	0	0	0	0	0	0	0	0	0	0	0	0	0	NA	NA	NA	NA	0	0	NA	NA	NA	NA	0
ENSMUSG00000067780	Pi15	chr1	+	17601901	17630939	6923	46	76	29	12	62	59	16	25	34	56	20	17	0.358554	0.565879	0.176581	0.0625512	0.417613	0.556617	0.109675	0.162285	0.217849	0.335033	0.0948898	0.116764	0.105827	0.13598	0.119566	0.487115	0.462216	0.276441	63.0103	58.5068	0.049198	0.82982	0.98082	FALSE	67.3901	40.3015	0.33905	0.1239	0.37805	FALSE	41.7109
ENSMUSG00000097971	Gm26917	chr17	+	39845074	39846245	869	707	706	815	1075	842	880	832	579	764	901	919	1537	43.9027	41.8783	39.5347	44.6413	45.1823	66.1396	45.4347	29.9428	38.9982	42.9436	34.736	84.1024	59.4192	37.6887	42.088	55.661	42.8905	40.9709	904.026	682.614	0.33069	0.059459	0.43962	FALSE	966.812	750.941	0.29737	0.078237	0.29455	FALSE	776.753
ENSMUSG00000067786	Nnat	chr2	+	157560078	157562522	1448	182	224	151	135	188	185	157	149	201	192	123	81	6.78257	7.97414	4.39591	3.36445	6.05433	8.34453	5.14535	4.62436	6.15742	5.49194	2.7901	2.65993	2.72502	4.88485	3.88018	7.19943	7.37835	5.82468	194.804	195.531	-0.0083343	0.96754	0.99785	FALSE	208.34	178.07	0.15853	0.42566	0.70955	FALSE	184.123
ENSMUSG00000067787	Blcap	chr2	-	157556362	157571274	2108	1278	1393	994	1090	1256	970	875	1057	1491	1786	1287	936	32.7154	34.0631	19.8772	18.6597	27.784	30.0538	19.698	22.534	31.3746	35.0917	20.0536	21.1135	20.5835	21.116	19.2685	28.9189	33.3892	33.2331	1138.3	1288.67	-0.16553	0.18616	0.71978	FALSE	1217.57	1477.47	-0.25829	0.030622	0.16983	FALSE	1528.3
ENSMUSG00000097974	Gm10605	chr7	+	99625936	99631711	3198	16	6	5	3	19	5	1	3	7	9	5	5	0.269981	0.0967112	0.065907	0.0338526	0.277046	0.102115	0.014839	0.0421577	0.0970937	0.116562	0.0513541	0.074344	0.062849	0.0284984	0.0498798	0.18958	0.183346	0.106828	11.2852	10.7711	0.013728	0.93369	0.99525	FALSE	12.0782	7.20267	0.1123	0.47421	NA	NA	7.45138
ENSMUSG00000097975	Gm8079	chr8	-	79549774	79550748	975	0	0	0	0	0	0	0	0	0	0	0	0	0	0	0	0	0	0	0	0	0	0	0	0	0	0	0	0	0	0	0	0	NA	NA	NA	NA	0	0	NA	NA	NA	NA	0
ENSMUSG00000053279	Aldh1a1	chr19	+	20601961	20643462	2053	1042	797	6999	7127	1439	768	5996	4644	1575	1692	8507	6691	27.3886	20.0112	143.71	125.276	32.685	24.4327	138.598	101.657	34.0301	34.1354	136.104	154.973	145.539	120.127	134.493	28.5588	23.6999	34.0827	1093.53	891.903	0.24257	0.16802	0.69166	FALSE	1169.94	1476.48	-0.29305	0.041612	0.20462	FALSE	1526.98
ENSMUSG00000099909	Olfr1240	chr2	-	89439333	89440277	945	0	0	0	0	0	0	0	0	0	0	0	0	0	0	0	0	0	0	0	0	0	0	0	0	0	0	0	0	0	0	0	0	NA	NA	NA	NA	0	0	NA	NA	NA	NA	0
ENSMUSG00000068324	Gm10029	chr13	-	6662562	6662894	333	0	4	3	1	1	0	2	3	4	4	1	2	0	0.619184	0.379767	0.108369	0.140034	0	0.285016	0.404866	0.532828	0.497518	0.0986369	0.285588	0.192112	0.344941	0.244068	0.0700168	0.309592	0.515173	0.432523	1.87505	-0.031299	0.60223	NA	NA	0.463209	3.6212	-0.085714	0.31484	NA	NA	3.74458
ENSMUSG00000068327	Tlx2	chr6	-	83068324	83070225	1514	36	55	34	29	34	42	30	26	48	43	34	28	1.28312	1.87258	0.946658	0.691227	1.0472	1.81185	0.940327	0.771759	1.40633	1.17635	0.737627	0.8794	0.808513	0.856043	0.818943	1.42952	1.57785	1.29134	40.4709	43.6887	-0.049879	0.82436	0.98082	FALSE	43.2777	41.2904	0.02271	0.91662	0.9697	FALSE	42.6891
ENSMUSG00000068323	Slc4a5	chr6	+	83219828	83304945	5123	1	1	135	156	4	4	129	114	2	2	81	30	0.0105334	0.0100619	1.11084	1.09888	0.0364093	0.0509958	1.19495	1.00003	0.0173172	0.0161696	0.519331	0.278452	0.398892	1.09749	1.10486	0.0437025	0.0102976	0.0167434	4.18392	0.966171	0.10271	0.32906	NA	NA	4.47461	1.8106	0.07992	0.46203	NA	NA	1.87229
ENSMUSG00000068329	Htra2	chr6	-	83051266	83055273	2512	336	315	451	518	374	227	326	331	390	353	416	267	7.2179	6.46391	7.56828	7.44147	6.9427	5.90208	6.15859	5.92164	6.88678	5.82034	5.43948	5.05412	5.2468	6.04012	7.50487	6.42239	6.8409	6.35356	301.018	314.789	-0.050082	0.77761	0.97269	FALSE	322.026	337.054	-0.050359	0.77136	0.91115	FALSE	348.477
ENSMUSG00000068328	Aup1	chr6	+	83054653	83057680	1509	1289	1390	2602	2740	1632	913	1711	2048	1845	1884	2596	1882	46.0951	47.4821	72.6873	65.5254	50.4321	39.5167	53.8077	60.9923	54.2349	51.7112	56.5066	59.3041	57.9053	57.4	69.1063	44.9744	46.7886	52.9731	1265.96	1292.74	-0.025209	0.86016	0.98338	FALSE	1354.38	1687.16	-0.28164	0.037739	0.19261	FALSE	1744.71
ENSMUSG00000099907	RP23-393F10.2	chr12	-	117144530	117151651	3118	0	0	0	0	0	0	1	0	0	0	0	0	0	0	0	0	0	0	0.0152198	0	0	0	0	0	0	0.00760988	0	0	0	0	0	0	NA	NA	NA	NA	0	0	NA	NA	NA	NA	0
ENSMUSG00000063442	Gm7117	chrX	-	105725128	105725514	387	0	0	1	0	0	0	0	0	1	0	0	0	0	0	0.108925	0	0	0	0	0	0.11462	0	0	0	0	0	0.0544627	0	0	0.05731	0	0	NA	NA	NA	NA	0	0.472511	-0.0089792	0.81682	NA	NA	0.486964
ENSMUSG00000063445	Nmral1	chr16	-	4710059	4719356	2440	80	70	156	226	149	120	152	164	160	174	197	108	1.76926	1.47881	2.6951	3.34247	2.84756	3.21211	2.95622	3.02056	2.90872	2.95361	2.65192	2.10469	2.3783	2.98839	3.01878	3.02983	1.62403	2.93116	138.061	72.606	0.60114	0.0058615	0.10873	FALSE	147.671	150.907	-0.02512	0.89863	0.96304	FALSE	156.072
ENSMUSG00000063447	Ube2d2b	chr5	+	107830099	107831776	1678	3	0	1	2	0	0	0	1	0	0	1	2	0.0964763	0	0.0251217	0.0430117	0	0	0	0.0267819	0	0	0.0195746	0.0566751	0.0381248	0.013391	0.0340667	0	0.0482382	0	0	1.49222	-0.025925	0.54779	NA	NA	0	0	NA	NA	NA	NA	0
ENSMUSG00000063446	E130309F12Rik	chr4	+	49059273	49340259	3940	1	2	2	6	0	3	0	3	0	2	1	0	0.013696	0.026166	0.021398	0.0549545	0	0.0497306	0	0.0342183	0	0.0210246	0.00833657	0	0.00416829	0.0171092	0.0381763	0.0248653	0.019931	0.0105123	1.84037	1.43493	0.0088335	0.90799	NA	NA	1.96633	0.865577	0.020157	0.73509	NA	NA	0.898362
ENSMUSG00000076940	Iglv2	chr16	-	19260401	19260844	348	42	6	21	51	104	38	530	81	146	208	691	660	6.5127	0.888743	2.54378	5.28859	13.9358	7.13186	72.2737	10.4602	18.6099	24.7558	65.2203	90.1818	77.701	41.3669	3.91618	10.5338	3.70072	21.6829	68.2937	23.7037	0.36418	0.065281	0.45845	FALSE	73.0805	159.007	-0.61014	0.0054723	0.05808	FALSE	164.526
ENSMUSG00000070522	Gm6505	chr3	-	28764234	28765364	1131	2	0	1	1	1	0	3	1	4	0	0	1	0.0954242	0	0.0372716	0.031907	0.04123	0	0.125876	0.0397348	0.15688	0	0	0.0420428	0.0210214	0.0828053	0.0345893	0.020615	0.0477121	0.0784402	0.432523	0.994815	-0.013099	0.79258	NA	NA	0.463209	1.89004	-0.028244	0.61596	NA	NA	1.94786
ENSMUSG00000100979	RP24-534C15.4	chr1	+	120856674	120858010	449	0	0	0	0	0	0	0	0	0	0	0	0	0	0	0	0	0	0	0	0	0	0	0	0	0	0	0	0	0	0	0	0	NA	NA	NA	NA	0	0	NA	NA	NA	NA	0
ENSMUSG00000100978	RP24-209O20.1	chrY	-	81724610	81725302	693	0	0	0	0	0	0	0	0	0	0	0	0	0	0	0	0	0	0	0	0	0	0	0	0	0	0	0	0	0	0	0	0	NA	NA	NA	NA	0	0	NA	NA	NA	NA	0
ENSMUSG00000066438	Plekhd1	chr12	+	80692591	80724214	3535	127	117	14	31	244	139	8	13	213	215	13	6	1.93868	1.70608	0.166947	0.316461	3.21867	2.56817	0.107395	0.165268	2.67277	2.51908	0.120792	0.0807079	0.10075	0.136331	0.241704	2.89342	1.82238	2.59593	190.806	118.016	0.4976	0.016168	0.21631	FALSE	204.129	193.694	0.060941	0.74872	0.90062	FALSE	200.297
ENSMUSG00000100971	RP24-280O4.3	chrY	-	69766529	69769872	2167	0	0	0	0	0	0	0	0	0	0	0	0	0	0	0	0	0	0	0	0	0	0	0	0	0	0	0	0	0	0	0	0	NA	NA	NA	NA	0	0	NA	NA	NA	NA	0
ENSMUSG00000100970	RP24-410B18.5	chrY	-	49473820	49477161	2167	0	0	0	0	0	0	0	0	0	0	0	0	0	0	0	0	0	0	0	0	0	0	0	0	0	0	0	0	0	0	0	0	NA	NA	NA	NA	0	0	NA	NA	NA	NA	0
ENSMUSG00000100973	RP24-336F17.3	chrY	+	86602267	86628474	923	0	0	0	0	0	0	0	0	0	0	0	0	0	0	0	0	0	0	0	0	0	0	0	0	0	0	0	0	0	0	0	0	NA	NA	NA	NA	0	0	NA	NA	NA	NA	0
ENSMUSG00000100972	CH36-30F23.2	chrY	+	48856497	48882617	923	0	0	0	0	0	0	0	0	0	0	0	0	0	0	0	0	0	0	0	0	0	0	0	0	0	0	0	0	0	0	0	0	NA	NA	NA	NA	0	0	NA	NA	NA	NA	0
ENSMUSG00000100975	RP24-159O13.1	chr12	-	104925501	104926142	642	46	41	30	72	75	31	19	29	43	76	43	39	3.86647	3.29195	1.96982	4.04712	5.44757	3.15374	1.40444	2.03	2.97102	4.90311	2.19997	2.88858	2.54427	1.71722	3.00847	4.30065	3.57921	3.93706	51.4564	42.1	0.13243	0.5601	0.93669	FALSE	55.0594	53.2099	0.024552	0.91054	0.96824	FALSE	55.0772
ENSMUSG00000100974	RP24-86A10.2	chrY	-	45753298	45753993	696	0	0	0	0	0	0	0	0	0	0	0	0	0	0	0	0	0	0	0	0	0	0	0	0	0	0	0	0	0	0	0	0	NA	NA	NA	NA	0	0	NA	NA	NA	NA	0
ENSMUSG00000100977	RP23-279J5.2	chr1	+	100653800	100654156	357	0	0	0	0	0	0	0	0	0	0	0	0	0	0	0	0	0	0	0	0	0	0	0	0	0	0	0	0	0	0	0	0	NA	NA	NA	NA	0	0	NA	NA	NA	NA	0
ENSMUSG00000100976	CH36-100J4.2	chrY	+	69670176	69670660	126	0	0	0	0	0	0	0	0	0	0	0	0	0	0	0	0	0	0	0	0	0	0	0	0	0	0	0	0	0	0	0	0	NA	NA	NA	NA	0	0	NA	NA	NA	NA	0
ENSMUSG00000092474	Gm20478	chr17	+	36167982	36171805	1031	3	5	29	21	0	0	13	28	3	1	50	35	0.15702	0.249986	1.18571	0.735037	0	0	0.598368	1.22049	0.129073	0.040173	1.59292	1.61422	1.60357	0.909428	0.960375	0	0.203503	0.0846228	0	3.83604	-0.092508	0.24677	NA	NA	0	1.85032	-0.0421	0.42805	NA	NA	1.91007
ENSMUSG00000092476	Vmn1r-ps65	chr7	+	12214595	12215545	951	0	0	0	0	0	0	0	0	0	0	0	0	0	0	0	0	0	0	0	0	0	0	0	0	0	0	0	0	0	0	0	0	NA	NA	NA	NA	0	0	NA	NA	NA	NA	0
ENSMUSG00000092477	Gm18808	chr17	-	37413142	37415123	462	0	0	0	0	0	0	0	0	0	0	0	0	0	0	0	0	0	0	0	0	0	0	0	0	0	0	0	0	0	0	0	0	NA	NA	NA	NA	0	0	NA	NA	NA	NA	0
ENSMUSG00000092470	Gm20518	chr16	-	17835277	17891671	3811	5	3	5	2	3	0	1	3	3	2	0	3	0.0707982	0.0405776	0.0553059	0.0189382	0.0367078	0	0.0124522	0.0353766	0.0349184	0.0217362	0	0.0374314	0.0187157	0.0239144	0.0371221	0.0183539	0.0556879	0.0283273	1.29757	3.89333	-0.06516	0.49739	NA	NA	1.38963	2.28311	-0.021221	0.78721	NA	NA	2.35925
ENSMUSG00000092471	Cyp21a2-ps	chr17	-	34719813	34722252	1383	0	1	0	0	2	5	1	0	2	3	2	0	0	0.0372719	0	0	0.0674348	0.236127	0.0343132	0	0.0641474	0.0898447	0.0474998	0	0.0237499	0.0171566	0	0.151781	0.018636	0.0769961	3.93233	0.468763	0.093439	0.29979	NA	NA	4.20363	2.24339	0.052373	0.62143	NA	NA	2.32147
ENSMUSG00000092472	Gm20473	chr12	-	23338309	23338420	112	0	0	0	0	0	0	0	0	0	0	0	0	0	0	0	0	0	0	0	0	0	0	0	0	0	0	0	0	0	0	0	0	NA	NA	NA	NA	0	0	NA	NA	NA	NA	0
ENSMUSG00000092473	Vmn1r180	chr7	+	23952387	23953356	970	0	0	0	0	0	0	0	0	0	0	0	0	0	0	0	0	0	0	0	0	0	0	0	0	0	0	0	0	0	0	0	0	NA	NA	NA	NA	0	0	NA	NA	NA	NA	0
ENSMUSG00000019932	Kera	chr10	+	97607205	97613688	1950	0	0	0	0	0	0	0	0	0	0	0	0	0	0	0	0	0	0	0	0	0	0	0	0	0	0	0	0	0	0	0	0	NA	NA	NA	NA	0	0	NA	NA	NA	NA	0
ENSMUSG00000019933	2310015B20Rik	chr10	+	70204664	70219711	451	2	2	1	2	3	2	0	1	1	4	1	0	0.239301	0.22859	0.0934682	0.16003	0.310185	0.289636	0	0.0996454	0.0983546	0.367347	0.0728295	0	0.0364147	0.0498227	0.126749	0.29991	0.233946	0.232851	2.52448	1.93234	0.019785	0.84463	NA	NA	2.70051	2.20367	0.014305	0.88169	NA	NA	2.28369
ENSMUSG00000019935	Slc17a8	chr10	-	89574020	89621253	4456	4	9	78	97	6	10	32	68	3	6	84	84	0.0484402	0.104112	0.737887	0.785552	0.0627888	0.146573	0.340791	0.6858	0.029864	0.0557698	0.619181	0.896372	0.757777	0.513296	0.76172	0.104681	0.0762762	0.0428169	8.7297	6.2085	0.058575	0.69951	NA	NA	9.33368	4.01426	0.12806	0.35683	NA	NA	4.15598
ENSMUSG00000019936	Epyc	chr10	+	97644068	97682454	2539	0	0	1	0	0	0	0	0	1	1	1	1	0	0	0.0166027	0	0	0	0	0	0.0174706	0.0163129	0.0129366	0.018728	0.0158323	0	0.00830133	0	0	0.0168918	0	0	NA	NA	NA	NA	0	0.9053	-0.019773	0.61629	NA	NA	0.936145
ENSMUSG00000100888	RP24-325I21.10	chrY	-	78064684	78065298	615	0	0	0	0	0	0	0	0	0	0	0	0	0	0	0	0	0	0	0	0	0	0	0	0	0	0	0	0	0	0	0	0	NA	NA	NA	NA	0	0	NA	NA	NA	NA	0
ENSMUSG00000020349	Ppp2ca	chr11	+	52098681	52127778	7102	5588	6180	5376	6127	6672	4940	4525	4733	6554	7516	6656	4343	42.4587	44.8551	31.9094	31.1326	43.8078	45.4302	30.2358	29.9495	40.9352	43.8328	30.7834	29.0779	29.9307	30.0927	31.521	44.619	43.6569	42.384	5916.27	5676.47	0.056439	0.57482	0.93893	FALSE	6328.42	6349.68	-0.0049027	0.95675	0.98434	FALSE	6567.61
ENSMUSG00000064145	Arih2	chr9	-	108602942	108649380	3924	1274	1513	1114	1500	1472	1024	785	1037	1538	1550	1158	855	17.5199	19.8753	11.9673	13.7947	17.4926	17.0439	9.49346	11.8764	17.386	16.3605	9.69312	10.3608	10.0269	10.6849	12.881	17.2683	18.6976	16.8732	1264.85	1342.94	-0.079343	0.52839	0.93016	FALSE	1353.02	1397.54	-0.042995	0.70389	0.87941	FALSE	1445.18
ENSMUSG00000020346	Mgat1	chr11	+	49244191	49263030	3151	1985	2171	3623	4343	2433	1613	2762	3374	2527	2614	4388	2913	33.9941	35.5153	48.4686	49.7382	36.0056	33.4337	41.5967	48.1206	35.5736	34.3598	45.7406	43.9588	44.8497	44.8586	49.1034	34.7197	34.7547	34.9667	2041.83	2005.04	0.02502	0.82425	0.98082	FALSE	2184.22	2325.34	-0.084281	0.41675	0.70312	FALSE	2404.72
ENSMUSG00000064147	Rab44	chr17	+	29135056	29148980	4109	3	1	8	10	8	5	5	3	10	5	1	1	0.0393982	0.0125449	0.0820718	0.0878238	0.0907884	0.0794754	0.0577454	0.032811	0.107953	0.0503996	0.0079937	0.0115723	0.00978298	0.0452782	0.0849478	0.0851319	0.0259716	0.0791764	6.52746	1.96099	0.13089	0.29791	NA	NA	6.98288	6.88905	0.003335	0.98152	NA	NA	7.11555
ENSMUSG00000070464	Ccl26	chr5	-	135560448	135563569	282	0	0	0	0	0	0	0	0	0	0	0	0	0	0	0	0	0	0	0	0	0	0	0	0	0	0	0	0	0	0	0	0	NA	NA	NA	NA	0	0	NA	NA	NA	NA	0
ENSMUSG00000064141	Zfp69	chr4	-	120930137	120951699	2362	24	24	25	36	32	22	56	32	34	34	33	45	0.548306	0.523764	0.44617	0.550011	0.631752	0.608333	1.1251	0.608841	0.638514	0.5962	0.4589	0.905913	0.682407	0.866971	0.49809	0.620042	0.536035	0.617357	27.3368	23.1881	0.082602	0.70461	0.9601	FALSE	29.2424	30.7802	-0.027181	0.89886	0.96316	FALSE	31.8289
ENSMUSG00000064140	Trim38	chr13	+	23782572	23791495	1416	29	10	238	277	28	8	239	140	16	4	119	15	1.10516	0.364033	7.08523	7.05936	0.922086	0.368999	8.00974	4.44323	0.50122	0.117001	2.76037	0.503712	1.63204	6.22648	7.07229	0.645542	0.734598	0.30911	17.0183	19.1125	-0.030184	0.86968	0.98433	FALSE	18.2134	9.29133	0.14912	0.34931	NA	NA	9.58815
ENSMUSG00000070461	9230112E08Rik	chr2	+	180983924	180987275	3352	145	146	93	172	140	110	64	69	167	208	101	57	2.33429	2.24519	1.16955	1.85171	1.9476	2.14332	0.906066	0.925079	2.20996	2.57012	0.989695	0.808584	0.899139	0.915573	1.51063	2.04546	2.28974	2.39004	128.033	140.564	-0.09771	0.63726	0.95132	FALSE	136.948	168.929	-0.22142	0.26269	0.56681	FALSE	174.753
ENSMUSG00000020340	Cyfip2	chr11	-	46193850	46312859	6659	346	362	355	903	296	234	124	110	396	412	163	98	2.80387	2.80223	2.24729	4.89359	2.07281	2.29512	0.883683	0.742365	2.6379	2.5626	0.804012	0.699796	0.751904	0.813024	3.57044	2.18396	2.80305	2.60025	271.575	341.795	-0.27708	0.108	0.58104	FALSE	290.483	365.423	-0.27857	0.089395	0.31727	FALSE	377.9
ENSMUSG00000053490	Trim60	chr8	-	64998457	65018688	3624	0	0	0	0	0	0	0	0	0	0	0	0	0	0	0	0	0	0	0	0	0	0	0	0	0	0	0	0	0	0	0	0	NA	NA	NA	NA	0	0	NA	NA	NA	NA	0
ENSMUSG00000053499	Gm5444	chr13	+	4771649	4836485	2470	0	0	0	0	0	1	0	0	0	0	0	0	0	0	0	0	0	0.0264425	0	0	0	0	0	0	0	0	0	0.0132212	0	0	0.613456	0	0.012782	0.75859	NA	NA	0.655443	0	0.013401	0.72956	NA	NA	0
ENSMUSG00000054728	Phactr1	chr13	+	42680623	43138526	5430	98	132	51	78	99	90	68	58	91	93	67	44	0.973907	1.25308	0.395923	0.518374	0.850182	1.08253	0.594282	0.480023	0.743384	0.709376	0.405283	0.385307	0.395295	0.537153	0.457149	0.966358	1.11349	0.72638	98.0308	110.623	-0.11406	0.60557	0.94698	FALSE	104.848	83.2478	0.20258	0.34507	0.64684	FALSE	86.0876
ENSMUSG00000054723	Vmac	chr17	-	56713932	56717699	2174	487	554	320	313	783	494	276	266	622	572	374	182	12.0882	13.1357	6.20484	5.19557	16.7949	14.8411	6.02467	5.49865	12.6912	10.8976	5.65062	3.98076	4.81569	5.76166	5.70021	15.818	12.612	11.7944	641.713	501.932	0.31239	0.037197	0.34195	FALSE	686.481	541.457	0.29918	0.045384	0.2146	FALSE	559.823
ENSMUSG00000054720	Lrrc8c	chr5	+	105519388	105613018	6976	286	292	186	379	283	204	211	167	303	365	256	183	2.21234	2.15765	1.12395	1.96057	1.89172	1.90995	1.43536	1.07583	1.92667	2.1671	1.20536	1.24738	1.22637	1.25559	1.54226	1.90083	2.18499	2.04689	247.549	279.137	-0.142	0.42161	0.89969	FALSE	264.798	301.139	-0.15312	0.36591	0.66358	FALSE	311.501
ENSMUSG00000054727	1700013H16Rik	chrX	-	53742901	53757831	1224	0	0	2	3	0	0	0	0	2	0	0	0	0	0	0.0688793	0.0884481	0	0	0	0	0.0724803	0	0	0	0	0	0.0786637	0	0	0.0362402	0	0	NA	NA	NA	NA	0	0.945022	-0.019624	0.61476	NA	NA	0.973928
ENSMUSG00000079806	Gm21719	chrY	-	6680421	6682872	1358	0	0	0	0	0	0	0	0	0	0	0	0	0	0	0	0	0	0	0	0	0	0	0	0	0	0	0	0	0	0	0	0	NA	NA	NA	NA	0	0	NA	NA	NA	NA	0
ENSMUSG00000036744	Olfr701	chr7	+	106814144	106820709	3063	0	0	0	0	0	0	0	0	0	0	0	0	0	0	0	0	0	0	0	0	0	0	0	0	0	0	0	0	0	0	0	0	NA	NA	NA	NA	0	0	NA	NA	NA	NA	0
ENSMUSG00000036745	Ttll7	chr3	+	146852367	146984009	6075	565	522	211	213	541	386	185	160	433	447	231	129	5.01873	4.42923	1.46412	1.26527	4.15267	4.14992	1.44514	1.18361	3.16164	3.04758	1.24896	1.00971	1.12934	1.31437	1.36469	4.15129	4.72398	3.10461	470.789	525.73	-0.13797	0.37449	0.87673	FALSE	503.597	398.054	0.29619	0.04433	0.2116	FALSE	411.639
ENSMUSG00000099253	Gm7863	chr9	+	72128587	72129391	805	0	0	0	0	0	0	0	0	0	0	0	0	0	0	0	0	0	0	0	0	0	0	0	0	0	0	0	0	0	0	0	0	NA	NA	NA	NA	0	0	NA	NA	NA	NA	0
ENSMUSG00000096201	Gm10715	chr9	+	3036877	3038316	681	0	0	0	0	0	0	0	0	0	0	0	0	0	0	0	0	0	0	0	0	0	0	0	0	0	0	0	0	0	0	0	0	NA	NA	NA	NA	0	0	NA	NA	NA	NA	0
ENSMUSG00000036743	Psma8	chr18	+	14706151	14762299	1693	5	2	5	1	3	2	4	1	4	3	4	3	0.159369	0.0608944	0.124495	0.0213153	0.0826306	0.0771564	0.112121	0.0265447	0.104803	0.0733935	0.0776045	0.0842594	0.080932	0.0693328	0.0729054	0.0798935	0.110132	0.0890983	2.52448	3.42456	-0.026992	0.80778	NA	NA	2.70051	3.18841	-0.014494	0.8917	NA	NA	3.2954
ENSMUSG00000033510	Otud7a	chr7	+	63444751	63759028	3483	6	17	5	8	11	11	4	5	6	9	6	1	0.0929585	0.251594	0.0605141	0.0828868	0.14727	0.206271	0.0544992	0.0645135	0.0764133	0.107024	0.0565824	0.0136521	0.0351173	0.0595063	0.0717004	0.176771	0.172276	0.0917188	11.5058	10.9534	0.010165	0.95303	0.99728	FALSE	12.3052	6.73016	0.13577	0.40253	NA	NA	6.96441
ENSMUSG00000036748	Cuedc2	chr19	-	46329812	46338660	1941	573	606	776	890	802	576	658	666	896	858	812	504	15.9302	16.0935	16.853	16.5468	19.2675	19.3819	16.0873	15.4199	20.4764	18.3086	13.7409	12.3469	13.0439	15.7536	16.6999	19.3247	16.0118	19.3925	700.234	569.085	0.26776	0.055581	0.42481	FALSE	749.028	794.703	-0.076475	0.56842	0.80609	FALSE	821.717
ENSMUSG00000036749	Pramel5	chr4	-	144270633	144280488	2147	0	0	0	0	0	0	0	0	0	0	0	0	0	0	0	0	0	0	0	0	0	0	0	0	0	0	0	0	0	0	0	0	NA	NA	NA	NA	0	0	NA	NA	NA	NA	0
ENSMUSG00000096209	Olfr510	chr7	+	108667418	108668362	945	0	1	0	0	0	0	0	0	0	0	0	0	0	0.0545472	0	0	0	0	0	0	0	0	0	0	0	0	0	0	0.0272736	0	0	0.468763	-0.011231	0.78714	NA	NA	0	0	NA	NA	NA	NA	0
ENSMUSG00000073867	AA474408	chr7	-	110057987	110061325	3339	18	24	17	20	36	17	17	11	17	23	20	17	0.290902	0.370509	0.214621	0.216153	0.502762	0.33253	0.241611	0.148051	0.225842	0.285302	0.196742	0.242095	0.219419	0.194831	0.215387	0.417646	0.330706	0.255572	25.9996	20.2037	0.11587	0.58476	0.94263	FALSE	27.818	17.9868	0.19035	0.34709	0.64881	FALSE	18.6096
ENSMUSG00000062797	l7Rn6	chr7	-	89917529	89941199	2205	356	439	504	551	398	259	349	367	380	508	530	334	8.7123	10.2627	9.63523	9.01761	8.41688	7.67167	7.51105	7.47983	7.64445	9.5422	7.89498	7.20264	7.54881	7.49544	9.32642	8.04427	9.48748	8.59333	331.029	382.864	-0.17423	0.30565	0.83652	FALSE	354.117	399.411	-0.14305	0.3912	0.68377	FALSE	413.23
ENSMUSG00000062794	Zfp599	chr9	-	22247430	22259895	3574	75	79	39	71	119	54	69	43	102	106	52	42	1.1324	1.1394	0.459992	0.71689	1.55263	0.98682	0.916175	0.540689	1.26595	1.22841	0.477895	0.55879	0.518343	0.728432	0.588441	1.26973	1.1359	1.24718	84.5968	74.3379	0.10999	0.6281	0.94912	FALSE	90.5157	94.0717	-0.026628	0.90279	0.96531	FALSE	97.2835
ENSMUSG00000062793	Olfr1158	chr2	+	87990113	87991054	942	0	0	0	0	0	0	0	0	0	0	0	0	0	0	0	0	0	0	0	0	0	0	0	0	0	0	0	0	0	0	0	0	NA	NA	NA	NA	0	0	NA	NA	NA	NA	0
ENSMUSG00000062791	Gm382	chrX	+	127039972	127063986	4070	0	0	0	0	0	0	0	0	0	0	0	0	0	0	0	0	0	0	0	0	0	0	0	0	0	0	0	0	0	0	0	0	NA	NA	NA	NA	0	0	NA	NA	NA	NA	0
ENSMUSG00000062421	Arf2	chr11	+	103966739	103985337	2660	372	404	334	362	427	304	329	303	542	688	480	410	7.54662	7.82896	5.29304	4.91106	7.48553	7.46433	5.86946	5.11912	9.03835	10.7127	5.92712	7.3292	6.62816	5.49429	5.10205	7.47493	7.68779	9.87554	371.178	374.416	-0.010957	0.94571	0.99697	FALSE	397.045	553.86	-0.41437	0.006592	0.065156	FALSE	572.971
ENSMUSG00000062426	Olfr304	chr7	-	86385657	86386658	1002	0	0	0	0	0	0	0	0	0	0	0	0	0	0	0	0	0	0	0	0	0	0	0	0	0	0	0	0	0	0	0	0	NA	NA	NA	NA	0	0	NA	NA	NA	NA	0
ENSMUSG00000019066	Rab3d	chr9	-	21907491	21918192	3886	3126	3789	1462	1644	5922	3567	1460	1403	5279	5283	1930	1296	43.4088	50.2604	15.8593	15.2668	71.0628	59.9514	17.8293	16.2252	60.2588	56.3081	16.3132	15.8583	16.0857	17.0272	15.5631	65.5071	46.8346	58.2835	4749.6	3331.04	0.46949	0.00020829	0.0091693	TRUE	5081.09	4780.81	0.082341	0.46612	0.74042	FALSE	4943.71
ENSMUSG00000035498	Cdcp1	chr9	-	123170824	123216038	5310	1602	1333	1890	2100	1436	869	1251	1290	1278	1469	1639	1285	16.2802	12.9402	15.004	14.2716	12.6106	10.6887	11.1801	10.9176	10.676	11.4583	10.1384	11.507	10.8227	11.0489	14.6378	11.6496	14.6102	11.0671	1154.2	1421.71	-0.26155	0.08535	0.52122	FALSE	1234.75	1239.64	-0.0036119	0.97716	0.99081	FALSE	1282.19
ENSMUSG00000091462	Gm17084	chr13	+	34033063	34037147	4085	8	4	8	3	5	4	2	5	14	3	7	11	0.105679	0.0504745	0.082554	0.0265019	0.0570761	0.0639538	0.0232339	0.0550062	0.152022	0.0304174	0.0562846	0.128043	0.0921637	0.0391201	0.054528	0.060515	0.0780768	0.0912199	4.61644	5.85431	-0.034594	0.80224	NA	NA	4.93782	7.91352	-0.064652	0.62145	NA	NA	8.16504
ENSMUSG00000101731	RP23-386K20.4	chr1	-	119529480	119536165	2414	0	0	5	0	1	1	2	1	2	1	0	0	0	0	0.0873118	0	0.019317	0.0270559	0.0393166	0.0186164	0.0367506	0.0171576	0	0	0	0.0289665	0.0436559	0.0231864	0	0.0269541	1.04598	0	0.026936	0.54209	NA	NA	1.11865	1.37781	-0.0088989	0.90473	NA	NA	1.42311
ENSMUSG00000091460	Gm7808	chr9	-	19927896	19928282	387	7	6	20	8	11	9	8	8	4	11	7	6	0.976064	0.79918	2.17851	0.745981	1.32543	1.5189	0.980986	0.928994	0.45848	1.17727	0.594116	0.737215	0.665665	0.95499	1.46224	1.42217	0.887622	0.817874	10.2789	6.29443	0.10636	0.5185	NA	NA	10.9943	6.65072	0.10062	0.51413	NA	NA	6.88885
ENSMUSG00000101733	CH36-7P12.3	chrY	-	79985619	79986233	615	0	0	0	0	0	0	0	0	0	0	0	0	0	0	0	0	0	0	0	0	0	0	0	0	0	0	0	0	0	0	0	0	NA	NA	NA	NA	0	0	NA	NA	NA	NA	0
ENSMUSG00000091466	Gm17183	chr14	+	44530797	44533002	493	0	0	0	0	0	0	0	0	0	0	0	0	0	0	0	0	0	0	0	0	0	0	0	0	0	0	0	0	0	0	0	0	NA	NA	NA	NA	0	0	NA	NA	NA	NA	0
ENSMUSG00000101735	RP24-279G1.1	chr1	-	148650345	148651134	790	0	0	0	0	0	0	0	0	0	0	0	0	0	0	0	0	0	0	0	0	0	0	0	0	0	0	0	0	0	0	0	0	NA	NA	NA	NA	0	0	NA	NA	NA	NA	0
ENSMUSG00000101736	RP23-299M19.2	chr1	-	88722366	88722824	459	0	0	0	0	0	0	0	0	0	0	0	0	0	0	0	0	0	0	0	0	0	0	0	0	0	0	0	0	0	0	0	0	NA	NA	NA	NA	0	0	NA	NA	NA	NA	0
ENSMUSG00000101737	RP24-97H23.8	chrY	-	9420765	9430932	174	0	0	0	0	0	0	0	0	0	0	0	0	0	0	0	0	0	0	0	0	0	0	0	0	0	0	0	0	0	0	0	0	NA	NA	NA	NA	0	0	NA	NA	NA	NA	0
ENSMUSG00000101738	RP24-108N24.1	chr1	+	18307824	18313906	580	0	0	0	0	0	0	0	0	0	0	0	0	0	0	0	0	0	0	0	0	0	0	0	0	0	0	0	0	0	0	0	0	NA	NA	NA	NA	0	0	NA	NA	NA	NA	0
ENSMUSG00000101739	RP23-449N4.1	chr7	-	47733002	47733940	939	0	0	0	0	1	0	0	0	0	0	0	0	0	0	0	0	0.0496605	0	0	0	0	0	0	0	0	0	0	0.0248302	0	0	0.432523	0	0.012782	0.75859	NA	NA	0.463209	0	0.013401	0.72956	NA	NA	0
ENSMUSG00000055891	Ubl4b	chr3	-	107553698	107555073	1376	0	0	0	0	0	0	0	0	0	0	0	0	0	0	0	0	0	0	0	0	0	0	0	0	0	0	0	0	0	0	0	0	NA	NA	NA	NA	0	0	NA	NA	NA	NA	0
ENSMUSG00000055897	Ppp4r1l-ps	chr2	-	173579320	173659640	5637	487	492	267	350	521	418	307	219	338	388	322	210	4.662	4.49905	1.99666	2.24062	4.30989	4.84314	2.58448	1.74594	2.65975	2.85087	1.87625	1.77144	1.82384	2.16521	2.11864	4.57651	4.58053	2.75531	481.769	472.869	0.021463	0.89098	0.98855	FALSE	515.307	327.631	0.55689	0.00033439	0.008054	TRUE	338.876
ENSMUSG00000055895	Oosp2	chr19	-	11647279	11660559	677	0	0	0	0	0	0	0	0	0	0	0	0	0	0	0	0	0	0	0	0	0	0	0	0	0	0	0	0	0	0	0	0	NA	NA	NA	NA	0	0	NA	NA	NA	NA	0
ENSMUSG00000071738	Gm4937	chrX	+	76264304	76267738	1077	0	0	0	0	0	0	0	0	0	0	0	0	0	0	0	0	0	0	0	0	0	0	0	0	0	0	0	0	0	0	0	0	NA	NA	NA	NA	0	0	NA	NA	NA	NA	0
ENSMUSG00000060491	4930522H14Rik	chr4	-	109505337	109531297	854	0	0	0	0	0	0	0	0	0	0	0	0	0	0	0	0	0	0	0	0	0	0	0	0	0	0	0	0	0	0	0	0	NA	NA	NA	NA	0	0	NA	NA	NA	NA	0
ENSMUSG00000060490	Vmn1r218	chr13	+	23136485	23137381	897	0	0	0	0	0	0	0	0	0	0	0	0	0	0	0	0	0	0	0	0	0	0	0	0	0	0	0	0	0	0	0	0	NA	NA	NA	NA	0	0	NA	NA	NA	NA	0
ENSMUSG00000071735	Gm16462	chrX	-	79266559	79295281	458	6	2	4	0	1	4	1	0	2	6	2	6	0.706931	0.225096	0.368158	0	0.101815	0.570418	0.103614	0	0.193703	0.542599	0.143433	0.622931	0.383182	0.051807	0.184079	0.336116	0.466014	0.368151	2.88635	3.92197	-0.02872	0.79347	NA	NA	3.08498	3.54175	-0.013956	0.89221	NA	NA	3.66901
ENSMUSG00000060499	Rpl10l	chr12	-	66283379	66284401	1023	0	0	0	0	0	0	0	0	0	0	0	0	0	0	0	0	0	0	0	0	0	0	0	0	0	0	0	0	0	0	0	0	NA	NA	NA	NA	0	0	NA	NA	NA	NA	0
ENSMUSG00000097154	Gm26510	chr17	-	70874349	70924996	1796	7	1	2	7	2	4	2	3	5	2	5	0	0.210321	0.0287011	0.0469423	0.14065	0.0519278	0.145463	0.0528454	0.075067	0.123491	0.0461229	0.0914424	0	0.0457212	0.0639562	0.0937962	0.0986954	0.119511	0.0848069	3.31887	3.95062	-0.016743	0.87992	NA	NA	3.54819	3.22813	0.0072075	0.9465	NA	NA	3.33318
ENSMUSG00000097155	Gm26511	chr9	-	21717616	21723450	1895	1	0	2	0	0	1	1	3	1	0	3	0	0.0284762	0	0.0444899	0	0	0.0344659	0.0250423	0.0711453	0.0234079	0	0.0519991	0	0.0259996	0.0480938	0.0222449	0.0172329	0.0142381	0.0117039	0.613456	0.497408	0.0016492	0.9707	NA	NA	0.655443	0.472511	0.0027216	0.94878	NA	NA	0.486964
ENSMUSG00000097156	Gm3764	chr3	+	88206813	88229959	2203	0	2	0	0	1	0	0	1	0	1	1	0	0	0.0467972	0	0	0.0211671	0	0	0.0203995	0	0.0188009	0.0149097	0	0.00745486	0.0101997	0	0.0105836	0.0233986	0.00940045	0.432523	0.937526	-0.012003	0.8069	NA	NA	0.463209	0.432789	0.0023917	0.9514	NA	NA	0.449181
ENSMUSG00000097157	Gm26512	chr12	+	90738201	90750693	3042	1	0	2	0	0	0	3	1	0	2	0	0	0.0177391	0	0.0277148	0	0	0	0.0468	0.0147732	0	0.027231	0	0	0	0.0307866	0.0138574	0	0.00886956	0.0136155	0	0.497408	-0.011231	0.78714	NA	NA	0	0.865577	-0.018846	0.62767	NA	NA	0.898362
ENSMUSG00000097150	Gm26513	chr15	+	98093283	98095771	2489	3	5	1	0	15	4	5	3	1	0	3	7	0.0650411	0.10355	0.0169362	0	0.281024	0.104962	0.0953298	0.0541664	0.0178216	0	0.0395895	0.13373	0.0866595	0.0747481	0.00846809	0.192993	0.0842954	0.0089108	8.94167	3.83604	0.1336	0.35547	NA	NA	9.5699	0.472511	0.21586	0.066706	NA	NA	0.486964
ENSMUSG00000097151	Gm26514	chr13	-	38945543	38951313	4231	69	47	7	19	40	29	13	10	14	38	11	17	0.88003	0.57261	0.0697421	0.162054	0.440853	0.447666	0.145809	0.106216	0.146776	0.371992	0.0853952	0.191056	0.138225	0.126013	0.115898	0.444259	0.72632	0.259384	35.0911	56.353	-0.30474	0.18079	0.71153	FALSE	37.5362	23.0611	0.2143	0.29382	0.59603	FALSE	23.8864
ENSMUSG00000097152	Gm26515	chr5	+	110779882	110781127	996	0	1	1	0	1	1	2	0	2	3	2	2	0	0.0517541	0.0423234	0	0.0468185	0.0655752	0.0952915	0	0.0890722	0.124754	0.065956	0.0954827	0.0807194	0.0476458	0.0211617	0.0561968	0.0258771	0.106913	1.04598	0.468763	0.018311	0.75586	NA	NA	1.11865	2.24339	-0.03695	0.66175	NA	NA	2.32147
ENSMUSG00000097158	Gm26516	chr4	-	130774817	130779246	1397	19	26	10	18	18	16	25	18	20	22	11	5	0.73392	0.959359	0.301748	0.46497	0.600831	0.748036	0.849234	0.579042	0.635046	0.652258	0.258631	0.170188	0.214409	0.714138	0.383359	0.674433	0.846639	0.643652	17.6007	21.6386	-0.087328	0.67316	0.95815	FALSE	18.8248	18.9716	-0.0049156	0.98012	0.99197	FALSE	19.6213
ENSMUSG00000097159	Gm26517	chr12	+	51888015	51889459	1172	6	6	0	9	1	1	1	3	7	1	3	4	0.276258	0.263893	0	0.277117	0.0397877	0.0557277	0.0404908	0.115034	0.264937	0.0353399	0.0840771	0.162288	0.123183	0.0777626	0.138559	0.0477577	0.270076	0.150138	1.04598	5.79703	-0.14519	0.21624	NA	NA	1.11865	3.74037	-0.068816	0.44867	NA	NA	3.85793
ENSMUSG00000031918	Mtmr2	chr9	+	13748410	13806481	3788	979	1018	817	1056	1185	860	954	835	997	1090	1146	728	13.9465	13.8529	9.09185	10.0601	14.5876	14.8282	11.9515	9.90628	11.675	11.9182	9.93707	9.13851	9.53779	10.9289	9.57598	14.7079	13.8997	11.7966	1040.11	964.163	0.10007	0.42634	0.90037	FALSE	1112.58	942.833	0.2204	0.059028	0.24908	FALSE	975.11
ENSMUSG00000031919	Tmed6	chr8	-	107061484	107065644	863	18	12	167	168	26	14	211	205	47	18	294	178	1.12552	0.716761	8.15729	7.02501	1.40488	1.05954	11.6026	10.6752	2.41579	0.863883	11.1898	9.80761	10.4987	11.1389	7.59115	1.23221	0.92114	1.63983	19.834	14.5785	0.1148	0.56483	0.93734	FALSE	21.2196	29.9982	-0.12637	0.51412	0.77464	FALSE	30.9726
ENSMUSG00000031916	Cog8	chr8	-	107046289	107056689	4476	637	833	733	921	776	503	720	743	895	998	1004	695	7.67964	9.5931	6.90326	7.42537	8.08441	7.33967	7.63354	7.45989	8.86961	9.23493	7.36762	7.38327	7.37545	7.54672	7.16431	7.71204	8.63637	9.05227	644.206	707.328	-0.11629	0.45485	0.91038	FALSE	689.138	854.82	-0.27988	0.030612	0.16983	FALSE	884.116
ENSMUSG00000031917	Nip7	chr8	+	107056877	107060926	3031	320	458	432	478	405	290	286	284	468	547	523	411	5.69712	7.78904	6.00811	5.69103	6.23082	6.249	4.47779	4.21082	6.84907	7.47472	5.66761	6.44778	6.05769	4.3443	5.84957	6.23991	6.74308	7.16189	353.074	373.864	-0.067198	0.71094	0.96072	FALSE	377.678	457.871	-0.24066	0.11157	0.35708	FALSE	473.601
ENSMUSG00000031910	Has3	chr8	+	106870242	106884566	5912	47	52	27	17	55	30	30	18	51	41	43	18	0.428998	0.453391	0.192517	0.103768	0.433815	0.331425	0.240808	0.136827	0.382655	0.287239	0.238901	0.144775	0.191838	0.188817	0.148143	0.38262	0.441194	0.334947	42.1924	47.7538	-0.080785	0.72366	0.96232	FALSE	45.1398	41.8424	0.051311	0.81485	0.92995	FALSE	43.2516
ENSMUSG00000031913	Vps4a	chr8	+	107031222	107045755	2178	969	1028	1238	1344	1069	710	1022	1025	1180	1209	1499	963	24.0081	24.3298	23.9609	22.2685	22.8874	21.2912	22.2678	21.1495	24.0323	22.9912	22.6062	21.0243	21.8153	21.7086	23.1147	22.0893	24.169	23.5118	897.921	963.877	-0.092537	0.47353	0.9154	FALSE	960.535	1080.8	-0.15508	0.20102	0.49351	FALSE	1117.68
ENSMUSG00000049349	Gm5105	chr3	-	138048761	138067388	1665	1	1	6	11	0	0	1	3	1	1	6	5	0.0324099	0.0309592	0.151907	0.238411	0	0	0.0285016	0.0809731	0.0266414	0.0248759	0.118364	0.142794	0.130579	0.0547374	0.195159	0	0.0316845	0.0257587	0	0.966171	-0.023363	0.58718	NA	NA	0	0.9053	-0.019773	0.61629	NA	NA	0.936145
ENSMUSG00000038637	Lrrc56	chr7	+	141194157	141210055	4340	162	166	205	238	204	129	154	139	155	165	159	97	2.01427	1.97162	1.99115	1.97895	2.19188	1.94133	1.68389	1.43933	1.58421	1.57466	1.20335	1.06276	1.13306	1.56161	1.98505	2.0666	1.99294	1.57944	167.37	158.395	0.06123	0.75878	0.96795	FALSE	179.047	144.649	0.23007	0.23478	0.53424	FALSE	149.594
ENSMUSG00000038633	Degs1	chr1	-	182275772	182282804	2048	589	563	534	575	683	477	389	505	661	700	613	453	15.5195	14.1704	10.9914	10.1318	15.5513	15.212	9.0137	11.0814	14.3167	14.1567	9.83138	10.5177	10.1746	10.0476	10.5616	15.3817	14.8449	14.2367	588.032	556.887	0.069658	0.63688	0.95132	FALSE	629.018	615.282	0.028944	0.82862	0.9364	FALSE	636.31
ENSMUSG00000038630	Zkscan16	chr4	+	58943628	58958355	2794	5	1	0	3	5	7	1	3	0	2	0	1	0.0965684	0.0184492	0	0.0387475	0.0834488	0.163633	0.0169847	0.0482535	0	0.0296481	0	0.0170188	0.00850938	0.0326191	0.0193737	0.123541	0.0575088	0.0148241	6.45681	2.9558	0.08804	0.48299	NA	NA	6.90414	0.865577	0.14418	0.17547	NA	NA	0.898362
ENSMUSG00000098333	Gm27158	chr9	+	76989782	76990019	238	0	2	0	0	0	0	0	0	0	0	1	0	0	0.433169	0	0	0	0	0	0	0	0	0.138009	0	0.0690044	0	0	0	0.216584	0	0	0.937526	-0.021738	0.60253	NA	NA	0	0	NA	NA	NA	NA	0
ENSMUSG00000030359	Pzp	chr6	-	128483567	128526720	4695	91	76	71	70	1	3	51	68	60	84	35	53	1.04592	0.834415	0.637475	0.538036	0.00993209	0.0417335	0.515488	0.65089	0.566875	0.741032	0.244859	0.536778	0.390818	0.583189	0.587755	0.0258328	0.940166	0.653953	2.27289	80.8901	-1.4201	1.8524e-10	3.9164e-08	TRUE	2.42954	64.7049	-1.1274	6.1752e-08	7.5482e-06	TRUE	66.9491
ENSMUSG00000030357	Fkbp4	chr6	-	128429735	128438677	2678	4772	5749	7327	8060	6630	4906	6200	6489	12973	14681	12204	9373	96.1571	110.659	115.334	108.611	115.446	119.651	109.866	108.893	214.883	227.059	149.684	166.426	158.055	109.38	111.972	117.548	103.408	220.971	5877.24	5068.55	0.19973	0.074223	0.4872	FALSE	6286.68	12483.7	-0.94996	9.092e-28	1.9052e-24	TRUE	12911.8
ENSMUSG00000030351	Tspan11	chr6	+	127887589	127953031	4242	36	43	30	24	71	53	15	23	27	50	8	16	0.457955	0.522519	0.29812	0.204169	0.780484	0.816026	0.167805	0.243664	0.282335	0.488194	0.0619446	0.179351	0.120648	0.205734	0.251144	0.798255	0.490237	0.385265	63.2223	38.0635	0.36617	0.10968	0.58451	FALSE	67.6263	34.3972	0.43628	0.047288	0.21929	FALSE	35.6071
ENSMUSG00000030350	Prmt8	chr6	-	127689011	127769472	2724	10	14	12	5	15	7	2	8	9	6	8	4	0.1981	0.264926	0.185701	0.0662387	0.25678	0.167838	0.0348423	0.131983	0.146557	0.09123	0.0964643	0.0698244	0.0831443	0.0834125	0.12597	0.212309	0.231513	0.118894	10.782	11.5368	-0.016582	0.92624	0.99508	FALSE	11.5362	6.84933	0.11584	0.46634	NA	NA	7.07776
ENSMUSG00000030353	Tead4	chr6	-	128224288	128300823	3076	101	79	45	46	87	69	57	47	107	124	48	52	1.77185	1.32387	0.616689	0.53966	1.31889	1.46508	0.879371	0.686666	1.54301	1.66966	0.512553	0.803843	0.658198	0.783019	0.578175	1.39199	1.54786	1.60634	79.958	87.2705	-0.075872	0.73583	0.96374	FALSE	85.5247	104.224	-0.18404	0.38628	0.68051	FALSE	107.804
ENSMUSG00000030352	Tspan9	chr6	-	127961396	128143594	3819	787	851	683	717	918	691	535	567	736	773	522	432	11.1203	11.4864	7.53896	6.77514	11.2091	11.8175	6.64795	6.67217	8.54869	8.38346	4.48957	5.37883	4.9342	6.66006	7.15705	11.5133	11.3034	8.46607	820.954	790.377	0.048653	0.7162	0.9612	FALSE	878.137	682.314	0.32958	0.0099959	0.085443	FALSE	705.622
ENSMUSG00000098332	5031420N21Rik	chr9	+	73039718	73042779	2639	60	68	75	63	65	45	36	60	81	76	67	35	1.22688	1.32823	1.19801	0.861489	1.14855	1.11371	0.647361	1.02175	1.3615	1.1928	0.83391	0.630642	0.732276	0.834557	1.02975	1.13113	1.27756	1.27715	55.7195	61.7204	-0.07986	0.72625	0.96288	FALSE	59.6035	71.1653	-0.14044	0.52267	0.78076	FALSE	73.5818
ENSMUSG00000073460	Pnldc1	chr17	-	12888902	12910000	1689	15	3	2	16	9	5	7	6	3	11	6	12	0.47924	0.0915579	0.0499161	0.341853	0.248479	0.193348	0.196676	0.159645	0.0787885	0.269747	0.116682	0.337836	0.227259	0.178161	0.195884	0.220913	0.285399	0.174268	6.95999	8.8674	-0.039814	0.78729	NA	NA	7.44609	6.17821	0.029858	0.82963	NA	NA	6.40188
ENSMUSG00000073468	Sft2d1	chr17	+	8311102	8396852	2490	694	803	984	1119	889	617	839	894	875	976	1200	708	15.0401	16.6234	16.6585	16.2173	16.6486	16.1839	15.9899	16.1351	15.5876	16.2347	15.8294	13.5204	14.6749	16.0625	16.4379	16.4163	15.8318	15.9112	763.015	721.618	0.072392	0.59925	0.94519	FALSE	816.201	835.849	-0.031144	0.80109	0.92337	FALSE	864.494
ENSMUSG00000049699	Ucn2	chr9	+	108986163	108987164	1002	1	0	0	1	0	0	0	0	0	0	0	0	0.0538547	0	0	0.0360148	0	0	0	0	0	0	0	0	0	0	0.0180074	0	0.0269274	0	0	0.497408	-0.011231	0.78714	NA	NA	0	0	NA	NA	NA	NA	0
ENSMUSG00000049694	BC048671	chr6	+	90301219	90305449	1211	0	0	0	0	0	0	0	0	0	0	0	0	0	0	0	0	0	0	0	0	0	0	0	0	0	0	0	0	0	0	0	0	NA	NA	NA	NA	0	0	NA	NA	NA	NA	0
ENSMUSG00000049690	Nckap5	chr1	-	125913620	126830799	7212	107	99	414	441	98	78	447	394	44	86	689	505	0.800607	0.707593	2.41983	2.20664	0.633646	0.706379	2.94127	2.45513	0.270625	0.493897	3.13796	3.32958	3.23377	2.6982	2.31323	0.670012	0.7541	0.382261	90.2368	99.6302	-0.092993	0.6722	0.95815	FALSE	96.519	58.0103	0.37553	0.089008	0.31664	FALSE	60.056
ENSMUSG00000049691	Nkx3-2	chr5	-	41761483	41764501	1718	182	134	36	47	216	134	30	40	194	201	41	39	5.71662	4.02055	0.883323	0.987241	5.86283	5.09425	0.82867	1.04634	5.00899	4.84581	0.783871	1.07943	0.931652	0.937503	0.935282	5.47854	4.86859	4.9274	175.628	153.342	0.13831	0.51174	0.92513	FALSE	187.882	178.658	0.057646	0.76076	0.9072	FALSE	184.756
ENSMUSG00000049692	Tmem239	chr2	+	130406478	130407902	1291	0	0	0	0	0	0	0	0	0	0	0	0	0	0	0	0	0	0	0	0	0	0	0	0	0	0	0	0	0	0	0	0	NA	NA	NA	NA	0	0	NA	NA	NA	NA	0
ENSMUSG00000035329	Fbxo33	chr12	-	59200655	59219725	3688	763	982	543	700	677	474	493	572	736	830	671	581	11.1641	13.7254	6.20653	6.84945	8.56001	8.39433	6.34366	6.9701	8.85235	9.32139	5.97607	7.49099	6.73353	6.65688	6.52799	8.47717	12.4448	9.08687	583.596	839.848	-0.46039	0.0022533	0.055617	FALSE	624.272	706.983	-0.16185	0.21793	0.51524	FALSE	731.226
ENSMUSG00000035325	Sec31a	chr5	-	100361649	100416234	4228	3492	3996	5554	7058	4671	2963	6387	5615	4826	5099	7042	4905	44.5688	48.7186	55.3747	60.2414	51.5171	45.7715	71.6879	59.6827	50.6318	49.9509	54.7073	55.1643	54.9358	65.6853	57.808	48.6443	46.6437	50.2914	3837.98	3610.13	0.082897	0.46552	0.91299	FALSE	4105.73	4487.13	-0.12046	0.23132	0.53023	FALSE	4640.46
ENSMUSG00000026950	Neb	chr2	-	52136647	52338798	22489	13	14	9	15	13	8	14	8	10	16	14	12	0.0311935	0.0320894	0.0168699	0.0240696	0.0269556	0.0232337	0.0295421	0.0159865	0.0197243	0.0294675	0.0204476	0.0253726	0.0229101	0.0227643	0.0204698	0.0250947	0.0316415	0.0245959	10.5304	13.029	-0.061343	0.73893	0.96426	FALSE	11.2653	11.6497	-0.0087496	0.95951	NA	NA	12.0565
ENSMUSG00000075704	Txnrd2	chr16	+	18426417	18479073	1905	228	192	394	525	239	157	280	344	211	191	302	194	6.45849	5.1953	8.71849	9.94519	5.85032	5.38274	6.97504	8.11517	4.91314	4.15271	5.2071	4.8424	5.02475	7.5451	9.33184	5.61653	5.8269	4.53292	199.686	203.411	-0.018562	0.92472	0.99508	FALSE	213.611	182.362	0.1751	0.35431	0.65453	FALSE	188.543
ENSMUSG00000075707	Dio3	chr12	+	110279068	110281097	2030	0	4	2	0	10	7	0	0	9	8	1	1	0	0.101571	0.0415312	0	0.22971	0.225217	0	0	0.196661	0.163225	0.0161803	0.0234238	0.0198021	0	0.0207656	0.227464	0.0507853	0.179943	8.61942	1.87505	0.1493	0.22486	NA	NA	9.22019	7.71491	0.038915	0.80541	NA	NA	7.97612
ENSMUSG00000075706	Gpx4	chr10	+	80047166	80056439	995	2294	2252	7235	7853	2762	2196	5853	6169	2953	3190	6941	4642	124.412	116.667	306.518	284.814	129.443	144.148	279.151	278.629	131.647	132.789	229.13	221.838	225.484	278.89	295.666	136.795	120.54	132.218	2541.78	2196.71	0.19415	0.10671	0.57916	FALSE	2718.74	2775.92	-0.02908	0.78403	0.91634	FALSE	2870.89
ENSMUSG00000075701	Vimp	chr7	+	66079649	66089412	1198	1309	1556	1355	1713	1638	1064	1533	1343	1636	1818	1773	1384	58.9623	66.951	47.6785	51.5999	63.7578	58.0074	60.7252	50.3794	60.5756	62.8536	48.6111	54.933	51.7721	55.5523	49.6392	60.8826	62.9566	61.7146	1361.19	1380.5	-0.01799	0.88844	0.98751	FALSE	1456.13	1559.84	-0.091463	0.41163	0.69789	FALSE	1613.28
ENSMUSG00000023707	Ogfod2	chr5	+	124112297	124115483	1838	439	459	420	540	532	325	383	343	634	710	554	388	12.8887	12.8727	9.63261	10.6022	13.4972	11.5488	9.88865	8.38654	15.3008	15.9995	9.90029	10.0378	9.96907	9.13759	10.1174	12.523	12.8807	15.6502	429.475	433.524	-0.0093748	0.95348	0.99733	FALSE	459.446	606.852	-0.34787	0.018048	0.12532	FALSE	627.654
ENSMUSG00000026956	Uap1l1	chr2	-	25359889	25365682	3349	569	709	2504	2493	532	490	1830	2112	519	562	2383	1461	9.16829	10.9128	31.5181	26.8631	7.40752	9.55608	25.931	28.3408	6.87422	6.95047	23.3718	20.7438	22.0578	27.1359	29.1906	8.4818	10.0405	6.91235	530.696	615.378	-0.18103	0.28788	0.82627	FALSE	567.594	488.46	0.17934	0.26556	0.57023	FALSE	505.174
ENSMUSG00000075702	Selm	chr11	+	3514684	3517351	1478	1455	1306	1805	1777	2530	1350	1391	1466	2108	2019	2232	1451	53.1227	45.5484	51.4805	43.3872	79.822	59.6565	44.6618	44.5752	63.2656	56.579	49.6025	46.6817	48.1421	44.6185	47.4339	69.7393	49.3355	59.9223	1922.45	1335.93	0.45695	0.0032005	0.071109	FALSE	2056.77	1869.85	0.12217	0.39728	0.68774	FALSE	1933.42
ENSMUSG00000026958	Dpp7	chr2	-	25352276	25356359	3017	315	432	326	381	482	382	242	267	457	486	416	196	5.63413	7.38096	4.55494	4.5572	7.44986	8.26964	3.80648	3.97713	6.71912	6.67197	4.529	3.08912	3.80906	3.89181	4.55607	7.85975	6.50754	6.69555	442.816	359.189	0.24545	0.16386	0.68765	FALSE	473.646	426.273	0.12968	0.38987	0.68266	FALSE	440.845
ENSMUSG00000026959	Grin1	chr2	-	25291181	25319187	4276	54	73	59	69	77	49	57	43	49	57	53	55	0.681471	0.880013	0.58164	0.582318	0.83971	0.74844	0.632588	0.451923	0.508311	0.552116	0.40712	0.611616	0.509368	0.542256	0.581979	0.794075	0.780742	0.530214	63.3636	61.0797	0.029484	0.89717	0.9896	FALSE	67.7838	47.822	0.26591	0.2281	0.52688	FALSE	49.4646
ENSMUSG00000056812	St8sia3	chr18	+	64254359	64276146	6282	11	18	7	4	14	13	6	17	9	11	13	7	0.0944901	0.147699	0.0469721	0.0229779	0.103922	0.135159	0.0453249	0.121614	0.0635501	0.0725251	0.0679719	0.0529852	0.0604785	0.0834697	0.034975	0.11954	0.121095	0.0680376	14.0302	13.9092	0.00077777	0.99674	0.9996	FALSE	15.0057	9.01327	0.14093	0.4214	NA	NA	9.32367
ENSMUSG00000043068	Fam89a	chr8	-	124740257	124751809	1315	40	47	36	39	33	29	29	23	47	47	48	35	1.64144	1.84237	1.15403	1.07026	1.17021	1.44036	1.04654	0.786024	1.58542	1.48035	1.19895	1.2656	1.23227	0.916282	1.11214	1.30529	1.7419	1.53289	32.0635	41.9282	-0.16714	0.46031	0.91112	FALSE	34.2937	42.5491	-0.1343	0.5386	0.78906	FALSE	43.9988
ENSMUSG00000056815	Gm6812	chrX	-	68892375	68893053	525	0	0	0	0	0	0	0	0	0	0	0	0	0	0	0	0	0	0	0	0	0	0	0	0	0	0	0	0	0	0	0	0	NA	NA	NA	NA	0	0	NA	NA	NA	NA	0
ENSMUSG00000043061	Tmem18	chr12	+	30584443	30591213	2952	531	492	430	544	666	459	388	336	664	609	522	325	9.70665	8.59118	6.14034	6.65015	10.5205	10.1554	6.23733	5.11513	9.97753	8.54465	5.80815	5.23505	5.5216	5.67623	6.39524	10.3379	9.14892	9.26109	569.637	494.755	0.17803	0.24381	0.78397	FALSE	609.345	577.316	0.068934	0.6393	0.84688	FALSE	596.895
ENSMUSG00000043060	Fscb	chr12	-	64471333	64474898	3566	0	0	0	0	0	0	0	0	0	0	0	0	0	0	0	0	0	0	0	0	0	0	0	0	0	0	0	0	0	0	0	0	NA	NA	NA	NA	0	0	NA	NA	NA	NA	0
ENSMUSG00000043065	Spice1	chr16	+	44347121	44388497	4627	244	265	142	202	272	182	100	111	263	276	200	123	2.84565	2.95223	1.29369	1.57543	2.74123	2.56904	1.02561	1.0781	2.52132	2.4706	1.41976	1.26404	1.3419	1.05186	1.43456	2.65514	2.89894	2.49596	229.295	245.59	-0.078778	0.66443	0.95692	FALSE	245.283	243.72	0.0086996	0.96023	0.9851	FALSE	252.046
ENSMUSG00000043067	Dpy19l1	chr9	-	24411776	24503140	4747	345	393	303	507	329	249	270	241	341	356	400	289	3.92185	4.26754	2.69069	3.85423	3.23186	3.42593	2.69916	2.28156	3.18645	3.10616	2.76774	2.89489	2.83132	2.49036	3.27246	3.3289	4.0947	3.1463	295.051	355.83	-0.22755	0.17878	0.70753	FALSE	315.601	315.199	0.00037977	0.99815	0.9989	FALSE	325.963
ENSMUSG00000043066	Vmn1r66	chr7	-	10273828	10275351	1524	0	0	0	0	0	0	0	0	0	0	0	0	0	0	0	0	0	0	0	0	0	0	0	0	0	0	0	0	0	0	0	0	NA	NA	NA	NA	0	0	NA	NA	NA	NA	0
ENSMUSG00000022257	Laptm4b	chr15	+	34238026	34284295	1897	1432	1488	2763	2979	1721	1184	2037	2327	1936	2106	3750	2413	40.7349	40.4334	61.3979	56.6698	42.3048	40.7646	50.9574	55.1268	45.2699	45.9816	64.9304	60.4845	62.7074	53.0421	59.0339	41.5347	40.5841	45.6258	1470.7	1409.81	0.057055	0.62482	0.94906	FALSE	1573.23	1826.23	-0.20208	0.0522	0.23152	FALSE	1888.74
ENSMUSG00000022255	Mtdh	chr15	+	34082694	34142386	5563	1763	2067	1544	1940	2439	1548	1571	1477	2120	2287	2142	1416	17.1015	19.1529	11.6998	12.5847	20.4446	18.1744	13.4014	11.9318	16.9043	17.0275	12.6472	12.1034	12.3753	12.6666	12.1422	19.3095	18.1272	16.9659	2004.55	1845.86	0.11022	0.37151	0.87564	FALSE	2144.39	1991.51	0.10085	0.35265	0.65328	FALSE	2059.64
ENSMUSG00000029286	Enam	chr5	+	88487982	88506049	5483	0	0	0	1	0	0	0	0	0	0	1	1	0	0	0	0.00658158	0	0	0	0	0	0	0.00599054	0.00867233	0.00733143	0	0.00329079	0	0	0	0	0	NA	NA	NA	NA	0	0	NA	NA	NA	NA	0
ENSMUSG00000022253	Nadk2	chr15	+	9071260	9110487	3732	736	605	956	1109	774	391	834	717	515	567	913	593	10.6421	8.35637	10.7983	10.7235	9.6711	6.8428	10.6049	8.63399	6.12121	6.29267	8.0355	7.55557	7.79554	9.61946	10.7609	8.25695	9.49924	6.20694	574.634	649.694	-0.13954	0.44366	0.90694	FALSE	614.802	488.734	0.27529	0.10318	0.34351	FALSE	505.472
ENSMUSG00000029280	Smr3a	chr5	+	88002549	88008534	635	0	0	0	0	0	0	0	0	0	0	0	0	0	0	0	0	0	0	0	0	0	0	0	0	0	0	0	0	0	0	0	0	NA	NA	NA	NA	0	0	NA	NA	NA	NA	0
ENSMUSG00000029283	Cdc7	chr5	+	106964322	106984432	3679	39	56	105	137	61	45	102	71	78	72	132	107	0.57204	0.784625	1.20309	1.34381	0.773173	0.79888	1.31569	0.867286	0.940451	0.81058	1.1785	1.38296	1.28073	1.09149	1.27345	0.786026	0.678333	0.875516	53.9894	45.6496	0.11689	0.6095	0.94753	FALSE	57.7507	68.0166	-0.12801	0.56092	0.80107	FALSE	70.3242
ENSMUSG00000029282	Amtn	chr5	+	88376108	88385916	1022	0	0	0	0	0	0	1	0	0	0	0	0	0	0	0	0	0	0	0.0464336	0	0	0	0	0	0	0.0232168	0	0	0	0	0	0	NA	NA	NA	NA	0	0	NA	NA	NA	NA	0
ENSMUSG00000029288	Ambn	chr5	+	88456011	88468527	1850	0	0	0	0	0	0	0	0	0	0	1	0	0	0	0	0	0	0	0	0	0	0	0.0177547	0	0.00887733	0	0	0	0	0	0	0	NA	NA	NA	NA	0	0	NA	NA	NA	NA	0
ENSMUSG00000031007	Atp6ap2	chrX	+	12587801	12617049	2324	2567	2898	2444	3002	3731	2090	2439	2431	2873	2757	3197	2160	59.6048	64.2786	44.3308	46.6147	74.8627	58.7366	49.8034	47.0092	54.8367	49.1353	45.1846	44.1949	44.6897	48.4063	45.4728	66.7997	61.9417	51.986	2895.87	2635.32	0.12374	0.35979	0.86925	FALSE	3098.11	2550.72	0.25315	0.057327	0.24423	FALSE	2637.44
ENSMUSG00000031004	Mki67	chr7	-	135689788	135716379	10075	1552	1588	2428	3417	2760	1264	2039	1982	1334	1128	2102	1934	8.31262	8.12474	10.1588	12.2391	12.7744	8.19409	9.60408	8.84082	5.8733	4.63722	6.85285	9.12779	7.99032	9.22245	11.199	10.4842	8.21868	5.25526	1969.17	1516.37	0.31561	0.063905	0.45515	FALSE	2106.94	1118.52	0.73627	2.6232e-05	0.0012137	TRUE	1156.29
ENSMUSG00000089628	Gm9727	chr5	-	107478526	107479080	555	0	1	3	3	3	0	1	1	1	0	0	1	0	0.0928776	0.22786	0.195064	0.25206	0	0.0855048	0.0809731	0.0799242	0	0	0.0856764	0.0428382	0.083239	0.211462	0.12603	0.0464388	0.0399621	1.29757	0.468763	0.020073	0.7134	NA	NA	1.38963	0.472511	0.020921	0.6886	NA	NA	0.486964
ENSMUSG00000028882	Ppp1r8	chr4	-	132826929	132843169	2037	596	584	802	958	658	445	550	584	807	842	989	710	15.7887	14.7784	16.5968	16.9716	15.063	14.2681	12.8131	12.8842	17.5733	17.1204	15.9474	16.5738	16.2606	12.8486	16.7842	14.6656	15.2835	17.3469	557.588	570.213	-0.027694	0.85063	0.98338	FALSE	596.463	745.724	-0.289	0.029193	0.16552	FALSE	771.19
ENSMUSG00000028883	Sema3a	chr5	+	13396784	13602565	5930	279	267	41	49	328	254	38	29	320	360	44	40	2.53887	2.32092	0.291454	0.298188	2.57926	2.79755	0.304097	0.219774	2.39368	2.51444	0.243715	0.320745	0.28223	0.261936	0.294821	2.68841	2.4299	2.45406	297.685	263.937	0.14047	0.42833	0.90043	FALSE	318.415	307.007	0.042003	0.79848	0.92276	FALSE	317.534
ENSMUSG00000028884	Rpa2	chr4	+	132768332	132778752	1813	189	148	438	596	251	187	397	453	320	362	532	332	5.62543	4.20793	10.184	11.8631	6.45583	6.73663	10.3915	11.2288	7.82931	8.26997	9.63824	8.70752	9.17288	10.8101	11.0235	6.59623	4.91668	8.04964	223.28	163.387	0.33213	0.099303	0.56065	FALSE	238.833	307.873	-0.3018	0.075129	0.28668	FALSE	318.432
ENSMUSG00000028885	Smpdl3b	chr4	-	132732966	132757252	2006	67	63	508	617	200	131	826	800	216	241	907	760	1.80233	1.61888	10.6751	11.0995	4.64917	4.2652	19.5404	17.9223	4.77633	4.97599	14.8512	18.0151	16.4331	18.7313	10.8873	4.45718	1.71061	4.87616	166.867	62.8584	0.94623	1.0256e-05	0.00074905	TRUE	178.505	206.364	-0.15994	0.38858	0.68236	FALSE	213.437
ENSMUSG00000028886	Eya3	chr4	+	132638987	132724765	5186	1113	1192	949	1094	1234	961	805	797	1305	1343	1086	735	11.5812	11.8481	7.7139	7.61261	11.0958	12.1029	7.36626	6.90653	11.1622	10.726	6.8783	6.73921	6.80876	7.13639	7.66325	11.5994	11.7146	10.9441	1123.26	1112.38	0.011709	0.9269	0.99508	FALSE	1201.48	1197.86	0.0029132	0.98061	0.99228	FALSE	1238.74
ENSMUSG00000028889	Yrdc	chr4	+	124850679	124855242	1634	312	454	327	423	351	287	281	287	500	601	488	312	10.3037	14.3221	8.43599	9.34194	10.0169	11.4717	8.1609	7.89339	13.5734	15.2341	9.80961	9.07939	9.4445	8.02715	8.88896	10.7443	12.3129	14.4037	327.877	368.01	-0.13332	0.47681	0.91604	FALSE	350.698	496.361	-0.42853	0.006739	0.065963	FALSE	513.44
ENSMUSG00000034636	Zyg11b	chr4	-	108229724	108301096	8691	1570	1841	1609	2174	1911	1401	1422	1582	1808	2004	1806	1314	9.74813	10.9191	7.80417	9.02689	10.2534	10.5285	7.7645	8.18033	9.22784	9.55039	6.82546	7.18919	7.00732	7.97241	8.41553	10.391	10.3336	9.38912	1686	1643.92	0.033254	0.78232	0.97286	FALSE	1803.47	1721.61	0.062587	0.54697	0.794	FALSE	1780.59
ENSMUSG00000034634	Ly6d	chr15	-	74762056	74763620	744	115	136	231	539	70	34	74	44	263	177	132	109	8.34096	9.42259	13.0882	26.1435	4.38734	2.98473	4.72	2.65775	15.6803	9.85357	5.82753	6.96639	6.39696	3.68888	19.6159	3.68603	8.88178	12.7669	51.1341	120.954	-0.72023	0.0013856	0.040115	TRUE	54.7097	200.874	-1.0579	1.2549e-06	9.738e-05	TRUE	207.577
ENSMUSG00000048562	Sp8	chr12	+	118846329	118852578	4480	0	0	0	0	0	0	0	0	0	0	0	0	0	0	0	0	0	0	0	0	0	0	0	0	0	0	0	0	0	0	0	0	NA	NA	NA	NA	0	0	NA	NA	NA	NA	0
ENSMUSG00000029420	Rimbp2	chr5	-	128760401	128953362	4264	113	127	65	62	118	86	75	37	90	107	58	33	1.43005	1.53529	0.642594	0.524715	1.29045	1.31729	0.834695	0.389959	0.936261	1.03935	0.446781	0.368003	0.407392	0.612327	0.583654	1.30387	1.48267	0.987803	103.795	115.74	-0.1073	0.61585	0.94817	FALSE	111.027	88.8344	0.20879	0.32129	0.62418	FALSE	91.8891
ENSMUSG00000029423	Piwil1	chr5	+	128736246	128755474	3944	0	0	0	0	0	0	0	0	0	0	0	0	0	0	0	0	0	0	0	0	0	0	0	0	0	0	0	0	0	0	0	0	NA	NA	NA	NA	0	0	NA	NA	NA	NA	0
ENSMUSG00000029422	Rsrc2	chr5	-	123728426	123749414	4223	1745	1744	1238	1476	1627	1411	1147	1029	1522	1990	1485	1113	22.298	21.2877	12.3578	12.6129	17.9656	21.8225	12.8892	10.9504	15.9869	19.5175	11.5502	12.5322	12.0412	11.9198	12.4853	19.8941	21.7929	17.7522	1569.3	1685.5	-0.094144	0.4917	0.9191	FALSE	1678.47	1580.41	0.075498	0.59027	0.81734	FALSE	1635.03
ENSMUSG00000029427	Zcchc8	chr5	-	123698302	123721044	4286	826	938	836	1087	886	581	684	748	1027	1107	1020	718	10.3997	11.2812	8.22232	9.15221	9.63958	8.85366	7.57334	7.84302	10.6289	10.6977	7.81685	7.96574	7.8913	7.70818	8.68726	9.24662	10.8404	10.6633	739.633	850.559	-0.18078	0.18585	0.71978	FALSE	791.215	964.366	-0.2594	0.037005	0.19058	FALSE	997.355
ENSMUSG00000029426	Scarb2	chr5	-	92443873	92505608	2110	1560	1616	943	1141	1651	973	775	792	1275	1413	911	619	39.8964	39.4787	18.8395	19.5142	36.4872	30.1182	17.4302	16.8685	26.804	27.7366	14.1814	13.9496	14.0655	17.1494	19.1769	33.3027	39.6875	27.2703	1310.99	1533.48	-0.20343	0.12709	0.6212	FALSE	1402.5	1213.98	0.19062	0.13689	0.40077	FALSE	1255.57
ENSMUSG00000029428	Stx2	chr5	-	128984557	129008574	2939	204	205	146	155	226	157	124	105	267	265	207	114	3.7456	3.59549	2.09408	1.90318	3.58579	3.48898	2.00219	1.60555	4.0298	3.73456	2.31342	1.84442	2.07892	1.80387	1.99863	3.53739	3.67055	3.88218	194.063	197.568	-0.01967	0.91765	0.99385	FALSE	207.59	240.849	-0.16899	0.34631	0.64801	FALSE	249.052
ENSMUSG00000035582	Gdpd4	chr7	+	97919955	98049663	3053	0	0	0	0	0	0	0	0	0	0	0	1	0	0	0	0	0	0	0	0	0	0	0	0.015575	0.00778749	0	0	0	0	0	0	0	NA	NA	NA	NA	0	0	NA	NA	NA	NA	0
ENSMUSG00000035580	Kcnh8	chr17	+	52602709	52979194	4287	17	4	14	7	23	24	4	6	17	10	10	10	0.213987	0.0480962	0.137662	0.0589241	0.250179	0.365642	0.0442782	0.0628973	0.1759	0.0966139	0.0766179	0.110918	0.0937678	0.0535877	0.0982932	0.307911	0.131041	0.136257	24.671	10.331	0.24378	0.18411	0.71715	FALSE	26.3844	12.3606	0.26966	0.16019	0.43763	FALSE	12.7702
ENSMUSG00000035585	Tsen34	chr7	+	3693375	3701023	1778	1083	1103	1353	1633	1390	1008	1220	1371	1562	1629	1626	1088	32.8691	31.9777	32.0779	33.1439	36.4552	37.0278	32.5621	34.6529	38.9691	37.9475	30.0381	29.0972	29.5677	33.6075	32.6109	36.7415	32.4234	38.4583	1219.57	1055.74	0.19154	0.11986	0.60436	FALSE	1304.55	1443.07	-0.13609	0.21804	0.51526	FALSE	1492.35
ENSMUSG00000025701	Alox5	chr6	-	116410077	116461178	3576	127	83	86	102	187	88	75	92	121	121	73	50	1.91645	1.19642	1.01377	1.02932	2.43849	1.60725	0.995285	1.15618	1.50093	1.40146	0.670516	0.664854	0.667685	1.07573	1.02155	2.02287	1.55644	1.45119	134.866	102.078	0.23811	0.29153	0.82766	FALSE	144.299	109.541	0.25929	0.22166	0.52015	FALSE	113.274
ENSMUSG00000025702	2018-03-08	chr6	+	116338024	116409540	4611	2620	2728	2916	3647	3168	1978	2706	2565	2625	2818	3863	2557	30.6618	30.4967	26.6583	28.5423	32.0381	28.0175	27.8494	24.9992	25.2526	25.3127	27.5178	26.3688	26.9433	26.4243	27.6003	30.0278	30.5793	25.2827	2583.65	2581.99	0.0016405	0.98873	0.99917	FALSE	2763.91	2459.94	0.15832	0.14238	0.40929	FALSE	2544.07
ENSMUSG00000034987	Hrh2	chr13	+	54192129	54222432	2789	7	9	3	10	6	6	8	4	2	3	4	5	0.135438	0.166341	0.0453433	0.12939	0.100318	0.140508	0.136121	0.0644533	0.0318092	0.0445519	0.0471081	0.0852463	0.0661772	0.100287	0.0873665	0.120413	0.150889	0.0381805	6.27587	7.70072	-0.040396	0.79466	NA	NA	6.71191	2.24339	0.12656	0.30754	NA	NA	2.32147
ENSMUSG00000034981	Parm1	chr5	+	91517615	91626894	5068	4940	6345	633	814	6608	5169	447	423	6724	7791	765	595	52.5995	64.5356	5.26511	5.79611	60.8009	66.6145	4.18557	3.75092	58.8522	63.6722	4.95802	5.58257	5.2703	3.96824	5.53061	63.7077	58.5675	61.2622	6029.07	5431.5	0.13769	0.2773	0.81621	FALSE	6448.87	6549.02	-0.021505	0.82751	0.93585	FALSE	6773.92
ENSMUSG00000021635	Rad17	chr13	-	100617165	100651059	2846	383	347	282	421	356	277	255	213	410	456	368	265	7.26198	6.2849	4.1769	5.33821	5.83299	6.35687	4.25196	3.3634	6.39029	6.63626	4.24714	4.42757	4.33735	3.80768	4.75756	6.09493	6.77344	6.51327	323.905	353.168	-0.10433	0.54699	0.93549	FALSE	346.46	391.081	-0.15062	0.33916	0.64182	FALSE	404.482
ENSMUSG00000021636	Marveld2	chr13	-	100595957	100616971	3061	939	915	1107	1226	991	624	643	707	930	1018	1324	832	16.5536	15.4086	15.2449	14.4536	15.0969	13.3143	9.96853	10.3798	13.4769	13.7746	14.2072	12.9245	13.5659	10.1742	14.8492	14.2056	15.9811	13.6257	811.427	895.984	-0.12678	0.36168	0.86949	FALSE	868.036	880.014	-0.016231	0.89923	0.96336	FALSE	910.143
ENSMUSG00000021631	Mrps36-ps1	chr17	-	53866715	53867020	306	2	2	4	3	2	0	2	1	2	5	4	3	0.352695	0.336909	0.551035	0.353792	0.304779	0	0.310165	0.146863	0.289921	0.676771	0.429361	0.46618	0.447771	0.228514	0.452413	0.152389	0.344802	0.483346	0.865046	1.93234	-0.030033	0.69315	NA	NA	0.926417	3.10896	-0.055284	0.50358	NA	NA	3.21983
ENSMUSG00000021638	Ocln	chr13	-	100496507	100552718	4052	3156	3197	4390	4031	2458	2007	2601	2868	2278	2332	3798	1946	42.03	40.6703	45.6705	35.8998	28.2871	32.3502	30.4617	31.8085	24.9377	23.837	30.7871	22.8364	26.8118	31.1351	40.7851	30.3187	41.3501	24.3874	2294.35	3068.45	-0.38887	0.0012579	0.037569	TRUE	2454.04	2085.64	0.21645	0.060968	0.25404	FALSE	2156.79
ENSMUSG00000021639	Gtf2h2	chr13	-	100460218	100492579	1796	320	348	285	417	377	265	318	246	404	423	381	253	9.61468	9.98797	6.68927	8.37873	9.78839	9.63692	8.40242	6.15549	9.97807	9.755	6.96791	6.69836	6.83313	7.27896	7.534	9.71266	9.80132	9.86653	325.627	322.3	0.012456	0.94056	0.99657	FALSE	348.322	373.964	-0.087153	0.57726	0.81135	FALSE	386.737
ENSMUSG00000098072	Gm26995	chr5	-	117935725	117939518	1306	0	0	0	0	3	1	0	0	0	0	0	0	0	0	0	0	0.107116	0.0500098	0	0	0	0	0	0	0	0	0	0.0785629	0	0	1.91102	0	0.047639	0.40959	NA	NA	2.04507	0	0.048297	0.38683	NA	NA	0
ENSMUSG00000032673	Prorsd1	chr11	-	29511757	29515033	2126	210	270	262	293	317	185	192	210	330	307	273	193	5.33025	6.54643	5.19491	4.9734	6.953	5.68339	4.2857	4.43905	6.88529	5.98093	4.21777	4.31666	4.26722	4.36237	5.08415	6.31819	5.93834	6.43311	250.599	231.022	0.092831	0.62842	0.94912	FALSE	268.094	288.795	-0.081303	0.65089	0.85304	FALSE	298.597
ENSMUSG00000032586	Traip	chr9	+	107950963	107972268	2697	38	39	121	138	80	37	123	84	46	53	117	113	0.760316	0.745397	1.89123	1.84649	1.3832	0.896024	2.16425	1.39969	0.756569	0.813932	1.42491	1.99229	1.7086	1.78197	1.86886	1.13961	0.752857	0.78525	57.2997	37.1833	0.29009	0.2036	0.74401	FALSE	61.3081	44.6733	0.22039	0.31781	0.62099	FALSE	46.2069
ENSMUSG00000032584	Mst1r	chr9	+	107906889	107920383	4706	1571	1484	1165	1292	1446	1188	994	1294	1894	2558	1591	1240	18.0142	16.255	10.4355	9.90739	14.3282	16.4878	10.0235	12.3571	17.8525	22.5134	11.1046	12.5292	11.8169	11.1903	10.1715	15.408	17.1346	20.183	1354.21	1477.07	-0.11425	0.39859	0.89096	FALSE	1448.47	2002.01	-0.41739	0.0024258	0.034114	TRUE	2071.32
ENSMUSG00000032582	Rbm6	chr9	-	107773559	107873237	4397	1392	1520	1575	1939	1405	973	1139	1139	1477	1684	1520	1128	17.0834	17.8193	15.0996	15.9137	14.9003	14.4529	12.2928	11.6413	14.9003	15.8628	11.3546	12.1985	11.7765	11.967	15.5066	14.6766	17.4514	15.3815	1204.59	1404.91	-0.20558	0.084194	0.51799	FALSE	1288.55	1426.71	-0.13693	0.21502	0.5113	FALSE	1475.67
ENSMUSG00000032583	Mon1a	chr9	+	107888129	107903125	2081	735	938	1597	1914	974	582	1332	1515	1158	1265	1699	1314	19.0593	23.2346	32.3499	33.1909	21.8255	18.2663	30.375	32.7171	24.6836	25.1774	26.8167	30.0246	28.4207	31.546	32.7704	20.0459	21.1469	24.9305	778.309	805.295	-0.041415	0.78894	0.97356	FALSE	832.633	1094.65	-0.35323	0.0074758	0.070382	FALSE	1132.12
ENSMUSG00000032580	Rbm5	chr9	-	107740371	107770996	6321	2433	2579	2186	2609	2191	1541	1783	1725	2140	2358	2560	1802	20.7705	21.0315	14.5782	14.8949	16.1634	15.9227	13.386	12.2641	15.0176	15.4508	13.3026	13.5557	13.4292	12.825	14.7365	16.043	20.901	15.2342	1892.99	2419.13	-0.33278	0.0021014	0.052841	FALSE	2024.93	2031.69	-0.0045151	0.96395	0.98663	FALSE	2101.27
ENSMUSG00000074158	9830147E19Rik	chr7	-	42609526	42642588	4868	121	104	73	67	134	86	83	59	105	106	54	58	1.3413	1.10125	0.632139	0.496676	1.2836	1.15384	0.809117	0.544672	0.956776	0.90188	0.364357	0.566541	0.465449	0.676895	0.564407	1.21872	1.22128	0.929328	110.715	108.938	0.017383	0.93604	0.99574	FALSE	118.438	95.4893	0.20795	0.31941	0.62249	FALSE	98.7444
ENSMUSG00000032589	Bsn	chr9	-	108096022	108190384	15938	337	367	199	271	608	324	260	227	422	405	291	246	1.141	1.18696	0.526332	0.613598	1.77888	1.32773	0.774147	0.640068	1.17449	1.05248	0.599712	0.733931	0.666822	0.707107	0.569965	1.5533	1.16398	1.11349	461.734	339.662	0.36508	0.038887	0.35	FALSE	493.994	374.679	0.32802	0.056463	0.24229	FALSE	387.417
ENSMUSG00000098073	Gm8048	chr5	+	98153181	98154176	996	0	0	0	0	0	0	0	0	0	0	0	0	0	0	0	0	0	0	0	0	0	0	0	0	0	0	0	0	0	0	0	0	NA	NA	NA	NA	0	0	NA	NA	NA	NA	0
ENSMUSG00000086192	Gm13609	chr2	-	32016644	32017344	589	2	2	0	0	0	1	0	0	1	1	0	1	0.183234	0.175033	0	0	0	0.110888	0	0	0.0753106	0.0703199	0	0.0807307	0.0403654	0	0	0.0554438	0.179133	0.0728152	0.613456	1.93234	-0.040143	0.58232	NA	NA	0.655443	0.9053	-0.008405	0.88003	NA	NA	0.936145
ENSMUSG00000042002	Foxn4	chr5	-	114254164	114273807	3016	0	0	0	0	0	0	0	0	0	0	0	0	0	0	0	0	0	0	0	0	0	0	0	0	0	0	0	0	0	0	0	0	NA	NA	NA	NA	0	0	NA	NA	NA	NA	0
ENSMUSG00000045055	Rpsa-ps2	chr10	-	128776742	128777251	510	12	12	9	11	4	2	8	19	14	8	7	7	1.2697	1.21287	0.743897	0.778343	0.365735	0.256129	0.744395	1.67424	1.21767	0.6497	0.450829	0.652652	0.551741	1.20932	0.76112	0.310932	1.24129	0.933685	2.957	11.5941	-0.23613	0.13022	NA	NA	3.16372	10.0775	-0.17402	0.21648	NA	NA	10.4109
ENSMUSG00000045052	Prlhr	chr19	-	60466733	60468304	1572	5	4	0	0	1	1	0	0	1	1	0	0	0.171636	0.131163	0	0	0.0296636	0.0415476	0	0	0.0282175	0.0263476	0	0	0	0	0	0.0356056	0.1514	0.0272826	1.04598	4.36209	-0.10481	0.3287	NA	NA	1.11865	0.9053	0.0072622	0.91577	NA	NA	0.936145
ENSMUSG00000045053	Kcng3	chr17	-	83585957	83631895	3356	7	15	14	13	6	10	5	4	7	8	10	1	0.112556	0.230395	0.175852	0.139788	0.0833692	0.194615	0.070702	0.0535639	0.0925225	0.0987328	0.0978728	0.0141688	0.0560208	0.0621329	0.15782	0.138992	0.171475	0.0956277	8.7297	10.5133	-0.043932	0.78902	0.97356	FALSE	9.33368	6.76989	0.058702	0.69625	NA	NA	7.0022
ENSMUSG00000086193	Gm11508	chr11	-	88011991	88048006	440	0	0	0	0	0	0	0	1	0	2	1	0	0	0	0	0	0	0	0	0.102137	0	0.188265	0.0746502	0	0.0373251	0.0510683	0	0	0	0.0941327	0	0	NA	NA	NA	NA	0	0.865577	-0.018846	0.62767	NA	NA	0.898362
ENSMUSG00000030880	Polr3e	chr7	+	120917744	120947432	4234	532	612	495	532	587	410	528	469	737	796	786	532	6.78035	7.45083	4.92827	4.53429	6.46493	6.32458	5.91789	4.97801	7.72126	7.78674	6.09755	5.97468	6.03612	5.44795	4.73128	6.39475	7.11559	7.754	505.408	551.504	-0.11082	0.45681	0.91038	FALSE	540.635	692.74	-0.32076	0.016628	0.11886	FALSE	716.441
ENSMUSG00000098071	Gm26996	chr6	-	130576743	130592470	4377	0	0	0	0	0	0	0	0	0	0	0	0	0	0	0	0	0	0	0	0	0	0	0	0	0	0	0	0	0	0	0	0	NA	NA	NA	NA	0	0	NA	NA	NA	NA	0
ENSMUSG00000087296	Gm12130	chr11	-	38493330	38520013	639	0	0	0	0	0	0	0	0	0	0	0	0	0	0	0	0	0	0	0	0	0	0	0	0	0	0	0	0	0	0	0	0	NA	NA	NA	NA	0	0	NA	NA	NA	NA	0
ENSMUSG00000087297	Gm15494	chr7	-	4445697	4471249	307	1	1	0	0	0	0	0	0	0	0	0	0	0.175773	0.167906	0	0	0	0	0	0	0	0	0	0	0	0	0	0	0.17184	0	0	0.966171	-0.023363	0.58718	NA	NA	0	0	NA	NA	NA	NA	0
ENSMUSG00000087294	Gm13556	chr2	+	38286255	38287291	464	3	2	0	0	0	1	0	0	0	0	0	0	0.348895	0.222186	0	0	0	0.14076	0	0	0	0	0	0	0	0	0	0.0703802	0.28554	0	0.613456	2.42975	-0.053415	0.49598	NA	NA	0.655443	0	0.013401	0.72956	NA	NA	0
ENSMUSG00000026751	Nr5a1	chr2	-	38692656	38714542	2994	0	0	0	0	1	0	2	0	0	0	1	0	0	0	0	0	0.0155749	0	0.0317002	0	0	0	0.0109706	0	0.00548532	0.0158501	0	0.00778744	0	0	0.432523	0	0.012782	0.75859	NA	NA	0.463209	0	0.013401	0.72956	NA	NA	0
ENSMUSG00000087292	Gm13832	chr5	+	115359078	115422863	414	1	0	0	1	2	0	0	0	1	0	0	1	0.130344	0	0	0.0871662	0.225271	0	0	0	0.107145	0	0	0.114856	0.057428	0	0.0435831	0.112636	0.065172	0.0535724	0.865046	0.497408	0.0096936	0.84402	NA	NA	0.926417	0.472511	0.011213	0.8102	NA	NA	0.486964
ENSMUSG00000087293	Gm14341	chr2	+	180954464	180966812	667	3	1	1	3	1	0	1	0	0	1	0	0	0.242709	0.077282	0.0631996	0.16231	0.0699118	0	0.0711472	0	0	0.0620965	0	0	0	0.0355736	0.112755	0.0349559	0.159996	0.0310483	0.432523	1.96099	-0.044404	0.53033	NA	NA	0.463209	0.432789	0.0023917	0.9514	NA	NA	0.449181
ENSMUSG00000087290	Gm15866	chr5	-	43557285	43601730	913	1	0	0	0	0	0	0	0	0	0	0	0	0.0591045	0	0	0	0	0	0	0	0	0	0	0	0	0	0	0	0.0295523	0	0	0.497408	-0.011231	0.78714	NA	NA	0	0	NA	NA	NA	NA	0
ENSMUSG00000087291	Gm11946	chr11	+	3530157	3536856	3941	353	407	243	244	305	254	246	172	263	224	270	162	4.83348	5.32344	2.5992	2.23425	3.60886	4.20946	2.96219	1.96135	2.9602	2.35415	2.2503	1.95462	2.10246	2.46177	2.41673	3.90916	5.07846	2.65718	287.737	366.372	-0.29013	0.096134	0.55167	FALSE	307.761	221.215	0.36651	0.047965	0.22152	FALSE	228.688
ENSMUSG00000033985	Tesk2	chr4	+	116720948	116805956	3033	480	661	1002	1578	589	690	1281	1340	937	1129	1440	1117	8.54005	11.234	13.9263	18.7751	9.05564	14.8585	20.0429	19.8548	13.7037	15.4175	15.5946	17.512	16.5533	19.9489	16.3507	11.9571	9.88701	14.5606	678.041	548.608	0.22684	0.25234	0.79325	FALSE	725.086	931.361	-0.28469	0.11954	0.37041	FALSE	963.411
ENSMUSG00000033987	Dnah17	chr11	-	118021723	118129219	14973	28	27	37	46	25	17	57	67	54	24	57	75	0.100911	0.0929521	0.104168	0.110866	0.0778588	0.0741547	0.180655	0.201094	0.159977	0.0663889	0.12504	0.238181	0.18161	0.190875	0.107517	0.0760068	0.0969318	0.113183	21.2418	26.584	-0.10743	0.61883	0.94817	FALSE	22.7227	35.9025	-0.19269	0.33972	0.64255	FALSE	37.0764
ENSMUSG00000033981	Gria2	chr3	-	80684936	80802791	6841	32	40	3	4	41	21	6	5	25	20	10	3	0.252419	0.301401	0.018486	0.0211003	0.279474	0.200493	0.0416213	0.0328461	0.162103	0.121089	0.0480136	0.0208524	0.034433	0.0372337	0.0197931	0.239983	0.27691	0.141596	30.616	34.6676	-0.06699	0.76418	0.96907	FALSE	32.7559	20.4685	0.22563	0.27731	0.58134	FALSE	21.1577
ENSMUSG00000033983	Coil	chr11	+	88970252	88991613	2607	175	200	176	206	231	162	128	106	232	202	198	84	3.62233	3.95451	2.84585	2.85151	4.13188	4.05857	2.32998	1.82725	3.94747	3.20925	2.49464	1.53212	2.01338	2.07862	2.84868	4.09522	3.78842	3.57836	199.293	180.799	0.10844	0.57195	0.93831	FALSE	213.183	197.046	0.087054	0.64546	0.85001	FALSE	203.71
ENSMUSG00000087299	Gm12953	chr4	+	116551740	116552627	751	0	0	0	0	0	0	0	0	0	0	0	0	0	0	0	0	0	0	0	0	0	0	0	0	0	0	0	0	0	0	0	0	NA	NA	NA	NA	0	0	NA	NA	NA	NA	0
ENSMUSG00000030887	Pdzd9	chr7	-	120659296	120670343	1615	5	9	3	5	8	3	4	3	4	7	3	5	0.167066	0.287259	0.0783049	0.111724	0.23099	0.121324	0.117536	0.0834801	0.109865	0.179522	0.0610144	0.147215	0.104115	0.100508	0.0950144	0.176157	0.227163	0.144694	5.30055	6.70591	-0.036337	0.80148	NA	NA	5.672	4.91956	0.021496	0.86982	NA	NA	5.09212
ENSMUSG00000059218	Gm13084	chr4	-	143809245	143816093	1805	0	0	0	0	0	0	0	0	0	0	0	0	0	0	0	0	0	0	0	0	0	0	0	0	0	0	0	0	0	0	0	0	NA	NA	NA	NA	0	0	NA	NA	NA	NA	0
ENSMUSG00000086527	Gm15856	chr6	-	121223692	121226153	1162	0	0	0	0	0	0	1	0	0	0	0	0	0	0	0	0	0	0	0.0408392	0	0	0	0	0	0	0.0204196	0	0	0	0	0	0	NA	NA	NA	NA	0	0	NA	NA	NA	NA	0
ENSMUSG00000044098	Rsbn1	chr3	+	103914120	103966636	6727	367	335	157	250	297	240	130	142	266	338	149	114	2.94399	2.56701	0.983826	1.34112	2.05879	2.33017	0.917077	0.948639	1.75401	2.08108	0.727526	0.805819	0.766673	0.932858	1.16247	2.19448	2.7555	1.91754	275.689	339.584	-0.24662	0.16626	0.68965	FALSE	294.879	271.97	0.091049	0.60361	0.82479	FALSE	281.356
ENSMUSG00000086525	Gm15281	chrX	+	33625925	33626275	351	0	0	0	0	0	0	0	0	0	0	0	0	0	0	0	0	0	0	0	0	0	0	0	0	0	0	0	0	0	0	0	0	NA	NA	NA	NA	0	0	NA	NA	NA	NA	0
ENSMUSG00000086524	Pabpc1l2a-ps	chrX	-	103066668	103067180	513	0	0	0	0	0	0	1	0	0	0	0	1	0	0	0	0	0	0	0.0925052	0	0	0	0	0.0926908	0.0463454	0.0462526	0	0	0	0	0	0	NA	NA	NA	NA	0	0	NA	NA	NA	NA	0
ENSMUSG00000086523	Gm13499	chr2	-	51363572	51365499	603	0	0	0	0	0	0	0	0	0	0	0	0	0	0	0	0	0	0	0	0	0	0	0	0	0	0	0	0	0	0	0	0	NA	NA	NA	NA	0	0	NA	NA	NA	NA	0
ENSMUSG00000086522	Gm4473	chr10	+	120899157	120901888	657	0	1	1	1	3	4	2	1	1	2	1	0	0	0.0784583	0.0641616	0.0549267	0.212928	0.397643	0.14446	0.068402	0.0675159	0.126083	0.0499941	0	0.024997	0.106431	0.0595441	0.305285	0.0392291	0.0967997	3.75139	0.468763	0.093445	0.30212	NA	NA	4.0114	1.33809	0.079231	0.42952	NA	NA	1.38533
ENSMUSG00000086521	Olfr1343-ps1	chr4	-	118672609	118673522	914	0	0	0	0	0	0	0	0	0	0	0	0	0	0	0	0	0	0	0	0	0	0	0	0	0	0	0	0	0	0	0	0	NA	NA	NA	NA	0	0	NA	NA	NA	NA	0
ENSMUSG00000044092	C130050O18Rik	chr5	+	139405280	139415623	2974	15	17	13	16	25	10	21	21	12	25	43	23	0.272171	0.294654	0.184265	0.194146	0.39199	0.219613	0.33509	0.317331	0.178983	0.348171	0.47491	0.36774	0.421325	0.326211	0.189205	0.305802	0.283412	0.263577	16.9476	15.4301	0.036141	0.85394	0.98338	FALSE	18.1346	16.4898	0.033405	0.85675	NA	NA	17.0731
ENSMUSG00000086529	Acss2os	chr2	-	155547040	155556930	629	10	3	0	1	9	4	0	0	0	2	0	1	0.857908	0.245853	0	0.0573717	0.667219	0.415344	0	0	0	0.131696	0	0.0755968	0.0377984	0	0.0286859	0.541281	0.55188	0.065848	6.34653	6.38037	0.0008451	0.99526	NA	NA	6.79065	0.865577	0.14496	0.17405	NA	NA	0.898362
ENSMUSG00000086528	Gm15731	chr5	-	8037294	8052707	2195	8	11	6	6	13	10	8	6	1	0	4	1	0.196674	0.258323	0.115228	0.0986428	0.276176	0.297553	0.172957	0.122843	0.0202086	0	0.0598562	0.021663	0.0407596	0.1479	0.106935	0.286864	0.227498	0.0101043	11.7574	9.13566	0.065984	0.70966	0.96072	FALSE	12.5761	0.472511	0.30352	0.024101	NA	NA	0.486964
ENSMUSG00000075284	Wipf1	chr2	-	73429610	73529734	4728	811	845	1406	1905	880	691	873	862	966	981	1063	597	9.25624	9.21262	12.5357	14.5401	8.67924	9.54551	8.76235	8.19339	9.06298	8.59379	7.38482	6.00414	6.69448	8.47787	13.5379	9.11238	9.23443	8.82839	804.518	799.503	0.0067567	0.96074	0.99743	FALSE	860.535	881.011	-0.032002	0.80526	0.92548	FALSE	911.054
ENSMUSG00000075286	Gm1968	chr16	-	29958493	29962307	348	0	1	0	0	0	0	2	1	0	1	0	0	0	0.148124	0	0	0	0	0.272731	0.129138	0	0.119018	0	0	0	0.200935	0	0	0.0740619	0.0595092	0	0.468763	-0.011231	0.78714	NA	NA	0	0.432789	-0.0089792	0.81682	NA	NA	0.449181
ENSMUSG00000075288	Gm6913	chr14	+	60141063	60141410	348	0	0	0	0	0	0	0	0	0	0	0	0	0	0	0	0	0	0	0	0	0	0	0	0	0	0	0	0	0	0	0	0	NA	NA	NA	NA	0	0	NA	NA	NA	NA	0
ENSMUSG00000075289	Carns1	chr19	-	4164324	4175479	3968	65	54	45	53	43	35	27	20	45	39	23	10	0.883961	0.701498	0.478059	0.482006	0.505328	0.576096	0.322906	0.226513	0.503051	0.407086	0.190388	0.119835	0.155111	0.274709	0.480032	0.540712	0.792729	0.455069	40.0694	57.6447	-0.25454	0.2659	0.8043	FALSE	42.8585	38.1418	0.071925	0.74257	0.89906	FALSE	39.4314
ENSMUSG00000090660	Gm17030	chr14	-	19675339	19677660	393	0	0	0	0	0	0	0	0	0	0	0	0	0	0	0	0	0	0	0	0	0	0	0	0	0	0	0	0	0	0	0	0	NA	NA	NA	NA	0	0	NA	NA	NA	NA	0
ENSMUSG00000024941	Scyl1	chr19	-	5758427	5771401	2637	1151	1439	978	1155	1522	1019	939	922	1567	1536	1297	905	23.5536	28.129	15.634	15.8059	26.9142	25.2385	16.8981	15.7128	26.3591	24.1254	16.1553	16.319	16.2371	16.3055	15.72	26.0763	25.8413	25.2422	1283.41	1247.07	0.037721	0.77883	0.97286	FALSE	1372.9	1405.19	-0.030057	0.79855	0.92276	FALSE	1453.01
ENSMUSG00000024940	Ltbp3	chr19	+	5740904	5758532	5190	725	651	381	381	775	651	311	337	740	810	382	278	7.5381	6.46573	3.09455	2.64915	6.96323	8.19242	2.84365	2.91808	6.32464	6.46414	2.41757	2.54702	2.48229	2.88086	2.87185	7.57783	7.00192	6.39439	734.565	665.785	0.12105	0.44132	0.9063	FALSE	785.68	700.217	0.14512	0.29917	0.60178	FALSE	724.19
ENSMUSG00000024943	Smc5	chr19	-	23206441	23273897	5730	483	487	413	437	520	384	342	315	462	502	396	312	4.54866	4.38105	3.03834	2.75217	4.2318	4.37699	2.8324	2.47053	3.5765	3.62863	2.26999	2.58913	2.42956	2.65147	2.89525	4.30439	4.46486	3.60257	460.479	468.536	-0.022444	0.88346	0.98585	FALSE	492.559	435.56	0.15464	0.28813	0.59154	FALSE	450.466
ENSMUSG00000024942	Capn1	chr19	-	5988546	6015825	3100	2257	2130	9025	9758	2751	1506	5527	6288	2596	2602	9277	4946	39.2881	35.4178	122.723	113.592	41.3814	31.7294	84.608	91.1559	37.1462	34.7647	98.2946	75.8659	87.0802	87.882	118.157	36.5554	37.353	35.9555	2113.74	2121.11	-0.0033036	0.98176	0.99877	FALSE	2261.38	2352.75	-0.049805	0.71307	0.88414	FALSE	2432.93
ENSMUSG00000024944	Arl2	chr19	-	6134374	6141406	2305	300	314	513	501	430	272	365	410	395	474	508	334	7.02331	7.02203	9.38181	7.8436	8.69909	7.7072	7.5146	7.99368	7.60147	8.51728	7.23897	6.89017	7.06457	7.75414	8.61271	8.20315	7.02267	8.05937	352.845	296.414	0.21179	0.21223	0.75361	FALSE	377.46	391.784	-0.043871	0.7828	0.91601	FALSE	405.263
ENSMUSG00000024947	Men1	chr19	+	6334979	6340891	3002	778	809	784	1003	900	639	572	655	1077	1277	1007	663	13.9849	13.8913	11.0089	12.057	13.98	13.9024	9.04209	9.80538	15.9139	17.6187	11.018	10.5016	10.7598	9.42374	11.533	13.9412	13.9381	16.7663	781.269	766.213	0.025402	0.84868	0.98335	FALSE	835.716	1061.57	-0.31618	0.010189	0.086207	FALSE	1098.06
ENSMUSG00000074220	Zfp382	chr7	+	30121942	30134665	1832	38	32	10	42	30	26	15	13	25	31	17	5	1.11931	0.900386	0.230099	0.827318	0.763611	0.926929	0.388552	0.318898	0.605321	0.700857	0.304795	0.129777	0.217286	0.353725	0.528708	0.84527	1.00985	0.653089	28.9255	33.9019	-0.089806	0.68685	0.95913	FALSE	30.9378	25.2292	0.10202	0.62934	0.84106	FALSE	26.0987
ENSMUSG00000024949	Sf1	chr19	+	6363690	6378030	4353	3341	3852	3384	4414	3881	2632	3599	3265	4360	4725	4493	3074	41.417	45.6144	32.7704	36.5925	41.5749	39.4908	39.2353	33.7077	44.4293	44.9579	33.9025	33.5791	33.7408	36.4715	34.6815	40.5329	43.5157	44.6936	3293.24	3467.51	-0.069783	0.52087	0.92763	FALSE	3522.84	4105.07	-0.2103	0.022225	0.14009	FALSE	4245.54
ENSMUSG00000024948	Map4k2	chr19	+	6341135	6355615	5086	726	669	541	994	522	390	336	278	645	573	369	199	7.70285	6.78038	4.48395	7.05275	4.78598	5.00826	3.13507	2.45642	5.62542	4.66629	2.38305	1.8605	2.12178	2.79574	5.76835	4.89712	7.24162	5.14585	465.025	674.721	-0.46936	0.0020828	0.052455	FALSE	497.418	552.757	-0.13036	0.40196	0.69051	FALSE	571.473
ENSMUSG00000090667	Gm765	chr6	-	98238014	98342754	826	0	1	0	0	0	0	0	0	1	0	0	0	0	0.0624057	0	0	0	0	0	0	0.0537021	0	0	0	0	0	0	0	0.0312028	0.0268511	0	0.468763	-0.011231	0.78714	NA	NA	0	0.472511	-0.0089792	0.81682	NA	NA	0.486964
ENSMUSG00000079614	Seh1l	chr18	+	67774876	67795461	3516	1367	1458	1147	1396	1389	950	1044	998	1318	1374	1541	1009	20.9803	21.3753	13.7516	14.328	18.4217	17.6471	14.0908	12.756	16.6279	16.1857	14.3959	13.6457	14.0208	13.4234	14.0398	18.0344	21.1778	16.4068	1183.56	1363.41	-0.18872	0.11422	0.59342	FALSE	1266.07	1217.42	0.053141	0.63876	0.84679	FALSE	1258.99
ENSMUSG00000059534	Uqcr10	chr11	-	4701973	4704342	510	3456	3611	3217	3276	4484	3213	2409	2689	5072	5449	3665	2527	365.675	364.974	265.902	231.805	409.989	411.471	224.156	236.949	441.144	442.527	236.041	235.608	235.824	230.552	248.853	410.73	365.324	441.836	3910.47	3411.74	0.18659	0.065489	0.45851	FALSE	4182.97	4754.84	-0.17715	0.046142	0.21646	FALSE	4917.47
ENSMUSG00000087432	Gm15123	chr10	+	80371898	80372432	339	0	0	0	0	0	0	0	0	0	0	0	0	0	0	0	0	0	0	0	0	0	0	0	0	0	0	0	0	0	0	0	0	NA	NA	NA	NA	0	0	NA	NA	NA	NA	0
ENSMUSG00000087433	Gm14167	chr2	-	151540731	151542348	433	8	13	10	4	15	3	10	12	5	9	11	8	0.996996	1.5476	0.973537	0.333366	1.6154	0.452514	1.09596	1.24545	0.512216	0.86089	0.834428	0.878529	0.856478	1.17071	0.653451	1.03396	1.2723	0.686553	8.32821	10.0732	-0.035446	0.8244	0.98082	FALSE	8.91446	6.25765	0.062015	0.66184	NA	NA	6.47745
ENSMUSG00000051727	Kctd14	chr7	+	97451334	97459553	2340	249	249	116	175	385	177	140	112	418	382	203	109	5.74215	5.48514	2.08969	2.6988	7.67223	4.94033	2.8392	2.15098	7.92377	6.76146	2.84947	2.21495	2.53221	2.49509	2.39425	6.30628	5.61365	7.34262	275.103	240.577	0.14643	0.46854	0.91365	FALSE	294.349	362.835	-0.21915	0.25719	0.56003	FALSE	375.138
ENSMUSG00000051726	Kcnf1	chr12	-	17172100	17176888	4789	1195	1049	231	270	1104	698	236	193	822	803	272	172	13.4652	11.2911	2.03333	2.03455	10.7498	9.51939	2.33857	1.81112	7.61375	6.94487	1.86555	1.7078	1.78668	2.07484	2.03394	10.1346	12.3782	7.27931	905.698	1086.13	-0.23071	0.11397	0.59322	FALSE	968.882	735.933	0.35766	0.0076923	0.071684	FALSE	760.977
ENSMUSG00000051721	BC068281	chr12	+	4843303	4856925	2936	74	59	49	31	49	58	18	23	83	107	33	36	1.36009	1.03586	0.703526	0.381026	0.778245	1.29024	0.290938	0.352051	1.25399	1.50946	0.369183	0.583043	0.476113	0.321494	0.542276	1.03424	1.19797	1.38172	56.7741	64.4652	-0.093448	0.68297	0.95831	FALSE	60.7129	85.5268	-0.26208	0.23522	0.53481	FALSE	88.4804
ENSMUSG00000087437	Gm13112	chr4	-	154864506	154872003	1258	0	0	0	0	0	0	0	0	0	0	0	0	0	0	0	0	0	0	0	0	0	0	0	0	0	0	0	0	0	0	0	0	NA	NA	NA	NA	0	0	NA	NA	NA	NA	0
ENSMUSG00000051723	Rpl31-ps13	chr13	+	100415565	100415942	378	7	6	0	1	9	0	5	3	5	1	1	4	0.999304	0.818208	0	0.0954678	1.11027	0	0.627714	0.356667	0.586745	0.109572	0.0868945	0.503179	0.295037	0.492191	0.0477339	0.555133	0.908756	0.348159	3.89271	6.29443	-0.044242	0.70206	NA	NA	4.16888	2.79534	0.026144	0.76988	NA	NA	2.884
ENSMUSG00000087435	Gm16323	chr2	+	30413716	30415338	556	0	0	0	0	0	0	0	0	0	0	0	0	0	0	0	0	0	0	0	0	0	0	0	0	0	0	0	0	0	0	0	0	NA	NA	NA	NA	0	0	NA	NA	NA	NA	0
ENSMUSG00000043843	Tmem145	chr7	+	25306106	25316195	2298	7	6	2	11	11	4	4	3	6	6	5	1	0.164376	0.134588	0.0366877	0.172739	0.223213	0.113686	0.0826026	0.0586685	0.115817	0.108142	0.0714667	0.0206921	0.0460794	0.0706356	0.104714	0.16845	0.149482	0.11198	7.21158	6.29443	0.026788	0.85964	NA	NA	7.71707	5.4318	0.061465	0.66583	NA	NA	5.61687
ENSMUSG00000090666	Gm17567	chr10	-	33994989	33995054	66	2	1	1	1	0	3	0	0	0	0	3	0	1.63522	0.781016	0.638699	0.54677	0	2.96877	0	0	0	0	1.493	0	0.746502	0	0.592735	1.48438	1.20812	0	1.84037	1.46358	0.0081982	0.91472	NA	NA	1.96633	0	0.030783	0.49306	NA	NA	0
ENSMUSG00000079610	Ankrd39	chr1	-	36538173	36547201	1786	153	149	73	88	142	107	65	70	135	110	94	81	4.62276	4.3004	1.72299	1.77807	3.70752	3.91292	1.72709	1.76137	3.35292	2.55097	1.72874	2.15654	1.94264	1.74423	1.75053	3.81022	4.46158	2.95194	127.058	145.949	-0.14415	0.48498	0.91697	FALSE	135.908	111.396	0.19039	0.36189	0.66105	FALSE	115.15
ENSMUSG00000051729	Gm5087	chr14	-	13157388	13284638	1921	0	0	0	0	0	0	0	0	0	0	0	0	0	0	0	0	0	0	0	0	0	0	0	0	0	0	0	0	0	0	0	0	NA	NA	NA	NA	0	0	NA	NA	NA	NA	0
ENSMUSG00000051728	4930563D23Rik	chr16	-	92318763	92321441	2679	0	1	0	0	2	0	0	0	0	0	0	1	0	0.0192412	0	0	0.0348124	0	0	0	0	0	0	0.0177493	0.00887465	0	0	0.0174062	0.00962058	0	0.865046	0.468763	0.010301	0.83313	NA	NA	0.926417	0	0.022849	0.5574	NA	NA	0
ENSMUSG00000080808	Gm12608	chr4	-	89442217	89444644	1715	3	1	4	9	11	7	3	1	2	2	6	0	0.0943949	0.0300566	0.0983187	0.189377	0.299092	0.266583	0.083012	0.0262041	0.0517294	0.0483013	0.114913	0	0.0574567	0.0546081	0.143848	0.282838	0.0622257	0.0500154	9.05194	1.96099	0.19505	0.15736	NA	NA	9.6834	1.8106	0.21981	0.10543	NA	NA	1.87229
ENSMUSG00000080809	Olfr1273-ps	chr2	-	90295935	90296859	925	0	0	0	0	0	0	0	0	0	0	0	0	0	0	0	0	0	0	0	0	0	0	0	0	0	0	0	0	0	0	0	0	NA	NA	NA	NA	0	0	NA	NA	NA	NA	0
ENSMUSG00000080802	Gm13804	chr2	+	98291403	98291574	172	0	0	0	0	0	0	0	0	0	0	0	0	0	0	0	0	0	0	0	0	0	0	0	0	0	0	0	0	0	0	0	0	NA	NA	NA	NA	0	0	NA	NA	NA	NA	0
ENSMUSG00000080803	Gm12683	chr4	-	99520052	99520466	415	0	0	0	0	0	0	0	0	0	0	0	0	0	0	0	0	0	0	0	0	0	0	0	0	0	0	0	0	0	0	0	0	NA	NA	NA	NA	0	0	NA	NA	NA	NA	0
ENSMUSG00000080800	Gm11582	chr1	-	60948230	60948465	236	0	0	0	0	0	0	0	0	0	0	0	0	0	0	0	0	0	0	0	0	0	0	0	0	0	0	0	0	0	0	0	0	NA	NA	NA	NA	0	0	NA	NA	NA	NA	0
ENSMUSG00000080801	Gm13310	chr2	-	12082612	12084003	1392	0	0	1	0	0	0	0	0	0	1	0	0	0	0	0.0302831	0	0	0	0	0	0	0.0297546	0	0	0	0	0.0151416	0	0	0.0148773	0	0	NA	NA	NA	NA	0	0.432789	-0.0089792	0.81682	NA	NA	0.449181
ENSMUSG00000080806	Gm13005	chr4	-	137219760	137220399	585	0	0	0	0	0	0	0	0	0	0	0	0	0	0	0	0	0	0	0	0	0	0	0	0	0	0	0	0	0	0	0	0	NA	NA	NA	NA	0	0	NA	NA	NA	NA	0
ENSMUSG00000080807	Gm13117	chr4	-	154043733	154044423	691	0	0	0	0	0	0	0	0	0	0	0	0	0	0	0	0	0	0	0	0	0	0	0	0	0	0	0	0	0	0	0	0	NA	NA	NA	NA	0	0	NA	NA	NA	NA	0
ENSMUSG00000080805	Gm11219	chr4	+	65011230	65011587	358	0	0	0	0	0	0	0	0	0	0	0	0	0	0	0	0	0	0	0	0	0	0	0	0	0	0	0	0	0	0	0	0	NA	NA	NA	NA	0	0	NA	NA	NA	NA	0
ENSMUSG00000005615	Pcyt1a	chr16	+	32430921	32475070	4951	1199	1370	3675	4547	1604	1189	3252	3557	1566	1737	3254	2274	13.0683	14.2637	31.2899	33.1421	15.1073	15.6851	31.1703	32.2868	14.0304	14.5312	21.5878	21.8399	21.7139	31.7286	32.216	15.3962	13.666	14.2808	1423.17	1238.6	0.18417	0.13321	0.63458	FALSE	1522.31	1491.71	0.026751	0.80443	0.92523	FALSE	1542.81
ENSMUSG00000005610	Eif4g2	chr7	-	111070568	111083030	5177	17532	19756	14226	17739	19444	13714	12701	12317	19270	21570	17382	12555	182.745	196.709	115.836	123.652	175.139	173.015	116.424	106.92	165.111	172.57	110.282	115.317	112.8	111.672	119.744	174.077	189.727	168.84	16822.9	17981.4	-0.091717	0.33675	0.85611	FALSE	17995.4	18440.5	-0.034044	0.67307	0.86344	FALSE	19072.6
ENSMUSG00000005611	Mrvi1	chr7	-	110868266	110982461	6198	1229	1534	954	1145	1494	1085	940	911	1187	1243	1051	662	10.7002	12.7579	6.48839	6.66657	11.2402	11.4334	7.19714	6.60543	8.49514	8.3064	5.56974	5.07879	5.32427	6.90128	6.57748	11.3368	11.729	8.40077	1311.79	1330.4	-0.018929	0.88643	0.98643	FALSE	1403.19	1098.83	0.32793	0.0035676	0.044049	TRUE	1136.36
ENSMUSG00000090665	Gad1-ps	chr10	+	99443730	99447007	3278	0	2	0	2	0	2	2	6	0	3	2	0	0	0.0314503	0	0.0220176	0	0.0398492	0.0289537	0.0822576	0	0.0379058	0.0200403	0	0.0100202	0.0556057	0.0110088	0.0199246	0.0157252	0.0189529	1.22691	0.937526	0.00553	0.92393	NA	NA	1.31089	1.29837	-0.00060945	0.99158	NA	NA	1.34754
ENSMUSG00000040576	Wbscr28	chr5	-	134901594	134906733	932	0	0	0	2	0	0	2	0	1	0	0	0	0	0	0	0.0774395	0	0	0.101835	0	0.0475944	0	0	0	0	0.0509176	0.0387198	0	0	0.0237972	0	0	NA	NA	NA	NA	0	0.472511	-0.0089792	0.81682	NA	NA	0.486964
ENSMUSG00000040570	Rundc3b	chr5	-	8490334	8622952	3677	392	384	722	723	501	452	867	920	516	508	1007	510	5.75286	5.38322	8.27721	7.09567	6.35361	8.02867	11.1895	11.2442	6.22483	5.7222	8.99538	6.59524	7.79531	11.2168	7.68644	7.19114	5.56804	5.97352	493.976	374.989	0.32744	0.056919	0.42978	FALSE	528.328	463.672	0.15511	0.341	0.64299	FALSE	479.457
ENSMUSG00000051098	Mblac2	chr13	+	81711417	81753275	3881	139	149	66	110	154	134	59	53	119	115	99	38	1.93269	1.979	0.71687	1.02282	1.85035	2.25507	0.721426	0.613714	1.36011	1.22729	0.837868	0.46558	0.651724	0.66757	0.869843	2.05271	1.95585	1.2937	148.812	138.985	0.066946	0.7466	0.96519	FALSE	159.163	106	0.39967	0.05124	0.22898	FALSE	109.605
ENSMUSG00000051095	Olfr986	chr9	+	40187079	40188094	1016	0	0	0	0	0	0	0	0	0	0	0	0	0	0	0	0	0	0	0	0	0	0	0	0	0	0	0	0	0	0	0	0	NA	NA	NA	NA	0	0	NA	NA	NA	NA	0
ENSMUSG00000082523	Gm12667	chr4	+	91708638	91709969	1332	0	0	0	0	0	0	0	0	0	0	0	0	0	0	0	0	0	0	0	0	0	0	0	0	0	0	0	0	0	0	0	0	NA	NA	NA	NA	0	0	NA	NA	NA	NA	0
ENSMUSG00000082520	Gm13349	chr2	-	18338579	18338989	411	0	0	1	0	1	0	3	0	0	0	0	0	0	0	0.102565	0	0.113458	0	0.346388	0	0	0	0	0	0	0.173194	0.0512824	0.0567289	0	0	0.432523	0	0.012782	0.75859	NA	NA	0.463209	0	0.013401	0.72956	NA	NA	0
ENSMUSG00000082527	Gm8200	chr5	+	103989370	103989591	222	2	0	0	4	0	0	0	0	1	0	2	0	0.486148	0	0	0.650213	0	0	0	0	0.199811	0	0.295911	0	0.147955	0	0.325106	0	0.243074	0.0999053	0	0.994815	-0.022301	0.59403	NA	NA	0	0.472511	-0.0089792	0.81682	NA	NA	0.486964
ENSMUSG00000082526	Gm14067	chr2	-	138916619	138916932	314	0	0	0	0	0	0	0	0	0	0	0	0	0	0	0	0	0	0	0	0	0	0	0	0	0	0	0	0	0	0	0	0	NA	NA	NA	NA	0	0	NA	NA	NA	NA	0
ENSMUSG00000041343	Ankrd42	chr7	-	92581723	92637142	3542	23	40	21	18	47	26	15	15	23	22	21	20	0.350405	0.582124	0.249926	0.183389	0.618765	0.479428	0.200968	0.190317	0.288039	0.257257	0.19474	0.268495	0.231617	0.195642	0.216657	0.549097	0.466265	0.272648	36.2784	30.1909	0.10085	0.64924	0.9538	FALSE	38.8123	20.3891	0.33519	0.11437	0.36184	FALSE	21.0822
ENSMUSG00000081975	Gm12482	chr4	+	52821488	52822117	630	0	0	0	0	0	0	0	0	0	0	0	0	0	0	0	0	0	0	0	0	0	0	0	0	0	0	0	0	0	0	0	0	NA	NA	NA	NA	0	0	NA	NA	NA	NA	0
ENSMUSG00000046932	Vmn1r193	chr13	-	22218861	22219820	960	0	0	0	0	0	0	0	0	0	0	0	0	0	0	0	0	0	0	0	0	0	0	0	0	0	0	0	0	0	0	0	0	NA	NA	NA	NA	0	0	NA	NA	NA	NA	0
ENSMUSG00000082528	Gm15182	chr1	+	75624654	75626329	1676	0	0	0	0	0	0	0	0	0	0	0	0	0	0	0	0	0	0	0	0	0	0	0	0	0	0	0	0	0	0	0	0	NA	NA	NA	NA	0	0	NA	NA	NA	NA	0
ENSMUSG00000046934	Csl	chr10	-	99757705	99759658	1954	0	0	0	1	0	0	0	0	0	0	0	1	0	0	0	0.0184682	0	0	0	0	0	0	0	0.0243349	0.0121674	0	0.00923409	0	0	0	0	0	NA	NA	NA	NA	0	0	NA	NA	NA	NA	0
ENSMUSG00000098136	Gm8513	chr13	-	45186534	45187536	1003	0	0	0	0	0	0	0	0	0	0	0	0	0	0	0	0	0	0	0	0	0	0	0	0	0	0	0	0	0	0	0	0	NA	NA	NA	NA	0	0	NA	NA	NA	NA	0
ENSMUSG00000026548	Slamf9	chr1	+	172475358	172478575	1313	22	30	38	50	38	39	38	53	43	41	65	38	0.904168	1.17777	1.22	1.37421	1.34957	1.93999	1.37342	1.81403	1.4527	1.29334	1.62604	1.37617	1.50111	1.59373	1.29711	1.64478	1.04097	1.37302	40.3607	25.0059	0.25775	0.24621	0.78782	FALSE	43.1642	38.0623	0.072965	0.73814	0.89674	FALSE	39.3559
ENSMUSG00000026542	Apcs	chr1	-	172893962	172895054	983	14	1	0	0	0	0	3	4	1	9	5	2	0.768539	0.0524385	0	0	0	0	0.144828	0.182869	0.0451251	0.379212	0.167071	0.0967455	0.131908	0.163848	0	0	0.410489	0.212169	0	7.43247	-0.13156	0.16142	NA	NA	0	4.36761	-0.084488	0.25443	NA	NA	4.52959
ENSMUSG00000026547	Tagln2	chr1	+	172500047	172507380	1586	4620	4618	8661	9386	7155	5092	7356	7407	9274	8904	10576	6181	157.192	150.091	230.2	213.563	210.37	209.693	220.101	209.881	259.379	232.528	219.029	185.315	202.172	214.991	221.881	210.031	153.641	245.954	6218.42	4462.77	0.45417	6.6142e-06	0.00051095	TRUE	6651.77	8235.62	-0.29129	0.0036844	0.044998	TRUE	8515.61
ENSMUSG00000026546	Ccdc19	chr1	+	172521044	172545870	1908	54	61	13	20	75	34	12	14	58	59	30	13	1.52724	1.64799	0.287214	0.378269	1.83299	1.16386	0.29846	0.329749	1.34841	1.28076	0.516448	0.323981	0.420214	0.314105	0.332741	1.49842	1.58762	1.31458	53.2967	55.4546	-0.023297	0.91892	0.99422	FALSE	57.0257	52.9402	0.056554	0.7978	0.92259	FALSE	54.7456
ENSMUSG00000026544	Dusp23	chr1	-	172630769	172632974	1417	261	294	249	230	270	190	168	161	244	274	227	143	9.93944	10.695	7.40747	5.85742	8.88526	8.75755	5.6263	5.10611	7.63821	8.00892	5.26187	4.79866	5.03027	5.36621	6.63245	8.82141	10.3172	7.82356	233.338	267.64	-0.16055	0.3706	0.87441	FALSE	249.601	233.877	0.075756	0.66371	0.85895	FALSE	241.895
ENSMUSG00000059395	Nkapl	chr13	-	21467047	21468509	1463	6	2	3	2	7	6	2	7	6	10	5	0	0.221309	0.0704677	0.0864405	0.0493326	0.223116	0.267859	0.0648738	0.215024	0.181919	0.283106	0.112256	0	0.056128	0.139949	0.0678866	0.245487	0.145888	0.232513	6.7084	3.92197	0.074611	0.5837	NA	NA	7.17512	7.16295	-0.00077351	0.99583	NA	NA	7.41359
ENSMUSG00000059397	Olfr54	chr11	+	51027004	51027945	942	0	0	0	0	0	0	0	0	0	0	0	0	0	0	0	0	0	0	0	0	0	0	0	0	0	0	0	0	0	0	0	0	NA	NA	NA	NA	0	0	NA	NA	NA	NA	0
ENSMUSG00000090779	Gm17110	chr14	+	34501715	34502684	735	1	2	0	5	4	1	2	2	1	1	1	0	0.0734182	0.140264	0	0.245489	0.253775	0.088861	0.12913	0.122286	0.0603509	0.0563516	0.0446886	0	0.0223443	0.125708	0.122744	0.171318	0.106841	0.0583513	2.34355	1.43493	0.030367	0.7414	NA	NA	2.50828	0.9053	0.051959	0.53346	NA	NA	0.936145
ENSMUSG00000031425	Plp1	chrX	+	136822671	136839733	4699	414	193	110	84	206	164	70	80	166	212	91	96	4.7543	2.11717	0.986796	0.645093	2.04427	2.27949	0.70693	0.765101	1.56702	1.86863	0.636092	0.971449	0.80377	0.736015	0.815945	2.16188	3.43573	1.71783	189.706	296.398	-0.3855	0.085725	0.52258	FALSE	202.914	170.188	0.18794	0.32531	0.62849	FALSE	176.062
ENSMUSG00000098134	Rnf113a2	chr12	+	84417196	84418578	1383	204	248	228	267	270	211	182	156	297	293	256	156	7.95975	9.24344	6.94949	6.96687	9.1037	9.96458	6.24501	5.06916	9.52589	8.77483	6.07997	5.3636	5.72179	5.65709	6.95818	9.53414	8.60159	9.15036	246.22	217.724	0.13794	0.46055	0.91112	FALSE	263.365	267.143	-0.018081	0.91727	0.97004	FALSE	276.238
ENSMUSG00000100108	RP24-139E15.1	chr1	-	85972365	85986917	582	0	2	1	5	0	1	0	0	0	1	2	4	0	0.177138	0.0724298	0.310024	0	0.112221	0	0	0	0.0711656	0.112873	0.326807	0.21984	0	0.191227	0.0561107	0.0885689	0.0355828	0.613456	0.937526	-0.0082677	0.87191	NA	NA	0.655443	0.432789	0.0033269	0.93657	NA	NA	0.449181
ENSMUSG00000095809	Olfr1290	chr2	-	111489218	111490156	939	0	0	0	0	0	0	0	0	0	0	0	0	0	0	0	0	0	0	0	0	0	0	0	0	0	0	0	0	0	0	0	0	NA	NA	NA	NA	0	0	NA	NA	NA	NA	0
ENSMUSG00000101397	Mug-ps1	chr6	+	122176015	122248563	4386	7	0	3	5	0	0	4	4	3	2	7	8	0.0861233	0	0.0288332	0.0411386	0	0	0.0432788	0.040985	0.0303406	0.0188866	0.052422	0.0867312	0.0695766	0.0421319	0.0349859	0	0.0430617	0.0246136	0	3.48185	-0.052906	0.3862	NA	NA	0	2.28311	-0.05273	0.37356	NA	NA	2.35925
ENSMUSG00000003617	Cp	chr3	+	19957054	20009145	4564	272	336	143	234	264	220	153	161	284	381	166	109	3.21599	3.79488	1.32078	1.8502	2.69733	3.1483	1.59085	1.58531	2.76022	3.45758	1.19467	1.13563	1.16515	1.58808	1.58549	2.92282	3.50543	3.1089	249.146	292.799	-0.18835	0.30725	0.8369	FALSE	266.485	299.086	-0.13447	0.45636	0.73318	FALSE	309.436
ENSMUSG00000095802	Gm7415	chrX	+	29128146	29149186	639	0	0	0	0	0	0	0	0	0	0	0	0	0	0	0	0	0	0	0	0	0	0	0	0	0	0	0	0	0	0	0	0	NA	NA	NA	NA	0	0	NA	NA	NA	NA	0
ENSMUSG00000095803	Gm20796	chr8	-	20882380	20883115	736	0	1	0	0	0	0	0	0	0	0	0	0	0	0.0700368	0	0	0	0	0	0	0	0	0	0	0	0	0	0	0.0350184	0	0	0.468763	-0.011231	0.78714	NA	NA	0	0	NA	NA	NA	NA	0
ENSMUSG00000095804	Olfr824	chr10	-	130126108	130127055	948	0	0	0	0	0	0	0	0	0	0	0	0	0	0	0	0	0	0	0	0	0	0	0	0	0	0	0	0	0	0	0	0	NA	NA	NA	NA	0	0	NA	NA	NA	NA	0
ENSMUSG00000095806	Gm5728	chr7	-	20374493	20375410	918	0	0	0	0	0	0	0	0	0	0	0	0	0	0	0	0	0	0	0	0	0	0	0	0	0	0	0	0	0	0	0	0	NA	NA	NA	NA	0	0	NA	NA	NA	NA	0
ENSMUSG00000095807	Gm21405	chrY	+	58573017	58599050	930	0	0	0	0	0	0	0	0	0	0	0	0	0	0	0	0	0	0	0	0	0	0	0	0	0	0	0	0	0	0	0	0	NA	NA	NA	NA	0	0	NA	NA	NA	NA	0
ENSMUSG00000007107	Atp1a4	chr1	-	172223513	172258414	3470	6	2	1	0	4	0	2	0	0	0	1	0	0.0933068	0.0297101	0.0121482	0	0.0537535	0	0.0273517	0	0	0	0.00946574	0	0.00473287	0.0136758	0.00607408	0.0268768	0.0615085	0	1.73009	3.92197	-0.04961	0.60441	NA	NA	1.85283	0	0.029955	0.49908	NA	NA	0
ENSMUSG00000083347	Gm13913	chr2	-	108578130	108578389	260	0	0	0	0	0	0	0	0	0	0	0	0	0	0	0	0	0	0	0	0	0	0	0	0	0	0	0	0	0	0	0	0	NA	NA	NA	NA	0	0	NA	NA	NA	NA	0
ENSMUSG00000098322	5830468F06Rik	chr8	-	15015092	15018907	1104	3	1	3	4	3	0	3	8	1	6	2	2	0.146637	0.0466912	0.114549	0.130749	0.126715	0	0.128954	0.325653	0.0401793	0.2251	0.0595038	0.086142	0.0728229	0.227304	0.122649	0.0633576	0.0966641	0.13264	1.29757	1.96099	-0.016137	0.83637	NA	NA	1.38963	3.06924	-0.036858	0.65031	NA	NA	3.18205
ENSMUSG00000084275	Gm5396	chrX	-	153112923	153113454	532	0	0	0	0	0	0	0	0	0	0	0	0	0	0	0	0	0	0	0	0	0	0	0	0	0	0	0	0	0	0	0	0	NA	NA	NA	NA	0	0	NA	NA	NA	NA	0
ENSMUSG00000084274	Gm12504	chr4	+	44121893	44124123	2231	40	37	14	11	34	15	16	6	26	19	15	9	0.967502	0.854882	0.264526	0.177927	0.71065	0.439127	0.340333	0.120861	0.516946	0.352734	0.220839	0.191821	0.20633	0.230597	0.221227	0.574889	0.911192	0.43484	23.9076	37.2405	-0.22816	0.3009	0.83343	FALSE	25.5807	20.5083	0.096274	0.631	0.84226	FALSE	21.1955
ENSMUSG00000084277	Gm11702	chr11	-	115657491	115657559	69	1	2	1	2	0	0	2	0	1	0	1	0	0.782064	1.49412	0.61093	1.04599	0	0	1.37551	0	0.642869	0	0.47603	0	0.238015	0.687756	0.828462	0	1.13809	0.321434	0	1.43493	-0.036291	0.47605	NA	NA	0	0.472511	-0.0089792	0.81682	NA	NA	0.486964
ENSMUSG00000084276	Gm8317	chr14	-	45858076	45858546	471	0	0	0	0	0	0	0	0	0	0	0	0	0	0	0	0	0	0	0	0	0	0	0	0	0	0	0	0	0	0	0	0	NA	NA	NA	NA	0	0	NA	NA	NA	NA	0
ENSMUSG00000084271	Gm14846	chrX	+	74278654	74278869	216	0	3	3	0	1	1	1	0	0	1	0	1	0	0.715932	0.585474	0	0.215885	0.302374	0.2197	0	0	0.191752	0	0.220141	0.11007	0.10985	0.292737	0.25913	0.357966	0.0958759	1.04598	1.40629	-0.010369	0.88129	NA	NA	1.11865	0.432789	0.020802	0.71054	NA	NA	0.449181
ENSMUSG00000084270	Gm15177	chrX	+	158302921	158303497	577	0	0	0	0	0	0	0	0	0	0	0	0	0	0	0	0	0	0	0	0	0	0	0	0	0	0	0	0	0	0	0	0	NA	NA	NA	NA	0	0	NA	NA	NA	NA	0
ENSMUSG00000084273	Gm12628	chr11	-	60571623	60572210	382	0	0	0	0	0	0	0	0	0	0	0	0	0	0	0	0	0	0	0	0	0	0	0	0	0	0	0	0	0	0	0	0	NA	NA	NA	NA	0	0	NA	NA	NA	NA	0
ENSMUSG00000084272	Gm13224	chr4	+	145404306	145404399	94	0	0	0	0	0	0	0	0	0	0	0	0	0	0	0	0	0	0	0	0	0	0	0	0	0	0	0	0	0	0	0	0	NA	NA	NA	NA	0	0	NA	NA	NA	NA	0
ENSMUSG00000084279	Gm13232	chr4	-	145729581	145730212	632	0	0	0	0	0	0	0	0	0	0	0	0	0	0	0	0	0	0	0	0	0	0	0	0	0	0	0	0	0	0	0	0	NA	NA	NA	NA	0	0	NA	NA	NA	NA	0
ENSMUSG00000046402	Rbp1	chr9	+	98422961	98446575	2652	82	60	76	104	94	78	48	69	90	90	71	40	1.66852	1.16622	1.20804	1.41517	1.65284	1.92097	0.858917	1.16926	1.50536	1.4056	0.879364	0.7172	0.798282	1.01409	1.3116	1.7869	1.41737	1.45548	88.5067	68.9132	0.20408	0.36808	0.87285	FALSE	94.6662	81.477	0.13129	0.54109	0.79043	FALSE	84.2531
ENSMUSG00000086229	Gm4887	chr7	+	104821204	104822256	1053	0	0	0	0	2	1	4	0	0	2	0	2	0	0	0	0	0.0885683	0.0620255	0.180267	0	0	0.0786674	0	0.0903141	0.0451571	0.0901333	0	0.0752969	0	0.0393337	1.4785	0	0.037854	0.46364	NA	NA	1.58186	0.865577	0.019802	0.7666	NA	NA	0.898362
ENSMUSG00000096140	Ankrd66	chr17	-	43534174	43543639	1321	3	0	0	1	0	4	2	1	0	0	2	5	0.122549	0	0	0.0273178	0	0.197768	0.0718474	0.0340198	0	0	0.0497292	0.179979	0.114854	0.0529336	0.0136589	0.098884	0.0612745	0	2.45382	1.49222	0.016458	0.81528	NA	NA	2.62177	0	0.039125	0.43855	NA	NA	0
ENSMUSG00000002059	Rab34	chr11	+	78188430	78192193	1685	208	195	101	142	246	210	106	165	228	258	148	113	6.66124	5.96539	2.52675	3.04114	6.80788	8.13988	2.98531	4.40066	6.00214	6.34181	2.885	3.18884	3.03692	3.69299	2.78395	7.47388	6.31331	6.17198	235.226	194.87	0.20611	0.28613	0.82541	FALSE	251.592	219.392	0.15164	0.40406	0.69197	FALSE	226.917
ENSMUSG00000002058	Unc119	chr11	+	78343482	78349164	1371	879	1012	291	291	950	871	156	168	1118	1187	172	114	34.5973	38.0493	8.94738	7.65957	32.3119	41.4934	5.39971	5.50688	36.1723	35.8597	4.12074	3.95386	4.0373	5.4533	8.30347	36.9027	36.3233	36.016	945.217	911.61	0.043157	0.78115	0.97286	FALSE	1010.94	1041.99	-0.040552	0.78011	0.91491	FALSE	1077.6
ENSMUSG00000002057	Foxn1	chr11	-	78357577	78386558	3214	13	39	4	3	49	54	3	2	35	49	7	5	0.218267	0.625494	0.0524631	0.033684	0.71093	1.09735	0.0442954	0.0279652	0.483052	0.631457	0.0715379	0.0739739	0.0727559	0.0361303	0.0430736	0.904142	0.42188	0.557254	54.3202	24.7481	0.36969	0.086969	0.52534	FALSE	58.0911	37.7445	0.26783	0.222	0.52039	FALSE	39.0536
ENSMUSG00000096144	B020004C17Rik	chr14	+	57015134	57018982	2385	0	0	0	0	0	0	0	0	0	0	0	0	0	0	0	0	0	0	0	0	0	0	0	0	0	0	0	0	0	0	0	0	NA	NA	NA	NA	0	0	NA	NA	NA	NA	0
ENSMUSG00000002055	Spag5	chr11	+	78301529	78322457	3887	211	163	361	450	377	188	319	256	153	117	294	270	2.92927	2.16161	3.91501	4.17779	4.52276	3.15894	3.89457	2.95978	1.74602	1.24671	2.48437	3.30296	2.89367	3.42718	4.0464	3.84085	2.54544	1.49636	278.391	181.361	0.44276	0.032919	0.32174	FALSE	297.853	122.93	0.87259	2.2126e-05	0.0010503	TRUE	127.06
ENSMUSG00000002052	Supt6	chr11	-	78206746	78245987	6488	2131	2388	2307	2741	2135	1547	1763	1965	2365	2835	2331	1721	17.7241	18.9726	14.9891	15.2457	15.3449	15.5732	12.8951	13.6109	16.1693	18.0982	11.8009	12.6132	12.207	13.253	15.1174	15.459	18.3484	17.1338	1872.45	2179.38	-0.20531	0.066812	0.46393	FALSE	2002.92	2344.44	-0.21355	0.04467	0.21239	FALSE	2425.1
ENSMUSG00000083728	Gm13854	chr6	-	33375111	33377446	1679	0	2	1	2	0	0	0	1	2	1	0	0	0	0.0614021	0.0251067	0.0429861	0	0	0	0.026766	0.0528385	0.0246685	0	0	0	0.013383	0.0340464	0	0.0307011	0.0387535	0	0.937526	-0.021738	0.60253	NA	NA	0	1.37781	-0.032596	0.48705	NA	NA	1.42311
ENSMUSG00000083729	Sh3d2c-ps1	chr2	+	23680218	23681121	904	0	0	0	0	0	0	0	0	0	0	0	0	0	0	0	0	0	0	0	0	0	0	0	0	0	0	0	0	0	0	0	0	NA	NA	NA	NA	0	0	NA	NA	NA	NA	0
ENSMUSG00000096146	Kcnj11	chr7	-	46098725	46099897	1173	4	17	5	10	12	13	5	17	8	13	9	10	0.184015	0.747059	0.179685	0.307646	0.477045	0.723842	0.202281	0.651306	0.302526	0.459027	0.252016	0.405374	0.328695	0.426793	0.243665	0.600444	0.465537	0.380777	13.1652	9.95861	0.061972	0.71165	0.96072	FALSE	14.0793	9.40634	0.10476	0.54187	NA	NA	9.73507
ENSMUSG00000083722	Gpr144-ps	chr2	+	38671158	38687651	2662	0	0	0	0	0	0	0	0	0	0	0	0	0	0	0	0	0	0	0	0	0	0	0	0	0	0	0	0	0	0	0	0	NA	NA	NA	NA	0	0	NA	NA	NA	NA	0
ENSMUSG00000083723	Rpl23a-ps14	chr11	+	108716483	108716906	424	0	0	0	0	0	0	0	0	0	0	0	0	0	0	0	0	0	0	0	0	0	0	0	0	0	0	0	0	0	0	0	0	NA	NA	NA	NA	0	0	NA	NA	NA	NA	0
ENSMUSG00000083720	Gm12901	chr4	+	123258046	123258904	532	0	0	0	0	0	0	0	0	0	0	0	0	0	0	0	0	0	0	0	0	0	0	0	0	0	0	0	0	0	0	0	0	NA	NA	NA	NA	0	0	NA	NA	NA	NA	0
ENSMUSG00000083721	Gm7700	chrX	+	44862880	44863849	970	0	0	0	0	0	0	0	0	0	0	0	0	0	0	0	0	0	0	0	0	0	0	0	0	0	0	0	0	0	0	0	0	NA	NA	NA	NA	0	0	NA	NA	NA	NA	0
ENSMUSG00000046062	Ppp1r15b	chr1	+	133131143	133139783	5594	3302	4261	5348	6198	4531	3491	4999	5790	5116	6677	8627	6559	31.8527	39.2639	40.3004	39.9832	37.7701	40.7592	42.4077	46.5147	40.5676	49.437	50.6549	55.7531	53.204	44.4612	40.1418	39.2647	35.5583	45.0023	4101.34	3639.84	0.15702	0.22136	0.76395	FALSE	4386.95	5307.1	-0.25449	0.02895	0.16454	FALSE	5490.49
ENSMUSG00000083727	Gm11887	chr4	+	23440018	23440247	230	0	0	0	0	0	0	0	0	0	0	0	0	0	0	0	0	0	0	0	0	0	0	0	0	0	0	0	0	0	0	0	0	NA	NA	NA	NA	0	0	NA	NA	NA	NA	0
ENSMUSG00000083725	Gm11865	chr4	+	16246269	16249514	859	0	1	0	0	1	1	0	0	0	0	0	0	0	0.0600083	0	0	0.0542854	0.0760336	0	0	0	0	0	0	0	0	0	0.0651595	0.0300041	0	1.04598	0.468763	0.018311	0.75586	NA	NA	1.11865	0	0.027559	0.51823	NA	NA	0
ENSMUSG00000097386	9130213A22Rik	chr11	-	69120054	69122589	1581	2	3	2	1	7	3	4	1	1	1	2	1	0.0682636	0.0978123	0.0533259	0.0228253	0.206463	0.123933	0.120064	0.0284251	0.0280569	0.0261976	0.041551	0.0300761	0.0358136	0.0742444	0.0380756	0.165198	0.083038	0.0271272	4.86803	2.40111	0.075665	0.53221	NA	NA	5.20879	0.9053	0.12889	0.22226	NA	NA	0.936145
ENSMUSG00000016356	Col20a1	chr2	+	180986535	181017540	4189	135	138	62	94	118	75	70	58	94	119	104	64	1.73906	1.69814	0.623909	0.809778	1.31355	1.16936	0.792997	0.622231	0.99538	1.1766	0.815468	0.72648	0.770974	0.707614	0.716844	1.24146	1.7186	1.08599	97.0469	131.839	-0.29975	0.15938	0.68111	FALSE	103.817	95.9179	0.074583	0.72465	0.89018	FALSE	99.2272
ENSMUSG00000081388	Gm11801	chr4	+	6539561	6540306	746	0	0	0	0	0	0	0	0	0	0	0	0	0	0	0	0	0	0	0	0	0	0	0	0	0	0	0	0	0	0	0	0	NA	NA	NA	NA	0	0	NA	NA	NA	NA	0
ENSMUSG00000081389	Gm13368	chr2	+	15481910	15482336	427	0	0	0	0	0	0	0	0	0	0	0	0	0	0	0	0	0	0	0	0	0	0	0	0	0	0	0	0	0	0	0	0	NA	NA	NA	NA	0	0	NA	NA	NA	NA	0
ENSMUSG00000081382	Rpl18-ps1	chr1	+	60900898	60901422	525	3	1	9	4	4	6	1	2	8	5	8	1	0.308357	0.0981849	0.722642	0.274947	0.355285	0.746433	0.0903908	0.1712	0.675931	0.394461	0.500512	0.0905722	0.295542	0.130796	0.498795	0.550859	0.203271	0.535196	5.41083	1.96099	0.096635	0.4115	NA	NA	5.78549	5.94403	-0.0058648	0.9653	NA	NA	6.14162
ENSMUSG00000081383	Gm5742	chr8	+	100060116	100060620	505	0	0	0	0	0	0	0	0	0	0	0	0	0	0	0	0	0	0	0	0	0	0	0	0	0	0	0	0	0	0	0	0	NA	NA	NA	NA	0	0	NA	NA	NA	NA	0
ENSMUSG00000081381	Gm5752	chrX	-	8941590	8942183	594	0	1	0	0	0	0	0	0	0	0	0	0	0	0.0867796	0	0	0	0	0	0	0	0	0	0	0	0	0	0	0.0433898	0	0	0.468763	-0.011231	0.78714	NA	NA	0	0	NA	NA	NA	NA	0
ENSMUSG00000081386	Gm15160	chrX	+	155922917	155923823	907	0	0	0	0	0	0	0	0	0	0	0	0	0	0	0	0	0	0	0	0	0	0	0	0	0	0	0	0	0	0	0	0	NA	NA	NA	NA	0	0	NA	NA	NA	NA	0
ENSMUSG00000081384	Gm12752	chr4	-	34380171	34380981	811	0	0	0	0	0	0	0	0	0	0	0	0	0	0	0	0	0	0	0	0	0	0	0	0	0	0	0	0	0	0	0	0	NA	NA	NA	NA	0	0	NA	NA	NA	NA	0
ENSMUSG00000094478	Igkv3-3	chr6	+	70686946	70687534	359	0	0	0	1	0	0	0	0	0	0	0	0	0	0	0	0.10052	0	0	0	0	0	0	0	0	0	0	0.0502602	0	0	0	0	0	NA	NA	NA	NA	0	0	NA	NA	NA	NA	0
ENSMUSG00000064302	Clasp1	chr1	+	118389058	118612678	10265	631	721	769	959	713	538	591	603	726	854	719	545	3.31712	3.6206	3.15797	3.37138	3.23897	3.42312	2.7322	2.63993	3.13725	3.44582	2.30067	2.52459	2.41263	2.68606	3.26468	3.33104	3.46886	3.29153	638.428	651.843	-0.027858	0.84575	0.98335	FALSE	682.896	712.644	-0.056606	0.67196	0.86332	FALSE	737.137
ENSMUSG00000064307	Lrrc51	chr7	-	101912984	101933895	949	134	159	44	63	165	120	51	63	197	194	82	53	7.61956	8.63645	1.95446	2.39565	8.10764	8.25874	2.55028	2.98338	9.20813	8.46699	2.83812	2.65561	2.74687	2.76683	2.17505	8.18319	8.128	8.83756	144.981	141.186	0.026868	0.89556	0.9896	FALSE	155.083	177.046	-0.14253	0.45915	0.73532	FALSE	183.073
ENSMUSG00000064308	2410137M14Rik	chr17	-	36977701	36981237	865	0	1	0	0	1	0	0	0	0	0	2	0	0	0.059592	0	0	0.0539089	0	0	0	0	0	0.0759447	0	0.0379724	0	0	0.0269544	0.029796	0	0.432523	0.468763	0.00041728	0.99204	NA	NA	0.463209	0	0.013401	0.72956	NA	NA	0
ENSMUSG00000083178	Gm12187	chr11	-	49069696	49071070	1375	0	0	0	0	0	0	0	0	0	0	0	0	0	0	0	0	0	0	0	0	0	0	0	0	0	0	0	0	0	0	0	0	NA	NA	NA	NA	0	0	NA	NA	NA	NA	0
ENSMUSG00000094678	Olfr857	chr9	+	19712829	19713758	930	0	0	0	0	0	0	0	0	0	0	0	0	0	0	0	0	0	0	0	0	0	0	0	0	0	0	0	0	0	0	0	0	NA	NA	NA	NA	0	0	NA	NA	NA	NA	0
ENSMUSG00000094479	Gm21845	chrY	+	24381817	24382500	684	0	0	0	0	0	0	0	0	0	0	0	0	0	0	0	0	0	0	0	0	0	0	0	0	0	0	0	0	0	0	0	0	NA	NA	NA	NA	0	0	NA	NA	NA	NA	0
ENSMUSG00000094679	Gm21721	chrY	-	9199824	9202190	1225	0	0	0	0	0	0	0	0	0	0	0	0	0	0	0	0	0	0	0	0	0	0	0	0	0	0	0	0	0	0	0	0	NA	NA	NA	NA	0	0	NA	NA	NA	NA	0
ENSMUSG00000101858	CH36-205D18.14	chrY	-	8570058	8570756	699	0	0	0	0	0	0	0	0	0	0	0	0	0	0	0	0	0	0	0	0	0	0	0	0	0	0	0	0	0	0	0	0	NA	NA	NA	NA	0	0	NA	NA	NA	NA	0
ENSMUSG00000078139	AK157302	chr13	+	21495223	21497146	1924	8	3	3	4	3	0	2	2	2	4	9	0	0.224376	0.0803749	0.0657289	0.0750246	0.0727097	0	0.0493297	0.0467153	0.0461101	0.0861089	0.153646	0	0.076823	0.0480225	0.0703767	0.0363549	0.152375	0.0661095	1.29757	5.38555	-0.096462	0.35515	NA	NA	1.38963	2.67618	-0.030803	0.70646	NA	NA	2.77065
ENSMUSG00000078131	Krtap1-3	chr11	-	99590461	99591339	879	0	0	0	0	0	0	0	0	0	0	0	0	0	0	0	0	0	0	0	0	0	0	0	0	0	0	0	0	0	0	0	0	NA	NA	NA	NA	0	0	NA	NA	NA	NA	0
ENSMUSG00000078130	Gm11555	chr11	-	99649599	99650236	638	0	0	0	0	0	0	0	0	0	0	0	0	0	0	0	0	0	0	0	0	0	0	0	0	0	0	0	0	0	0	0	0	NA	NA	NA	NA	0	0	NA	NA	NA	NA	0
ENSMUSG00000097383	1500026H17Rik	chr10	+	89686371	89700866	3027	22	21	8	1	21	12	10	4	12	7	13	2	0.392195	0.357611	0.111408	0.0119216	0.323507	0.258921	0.156773	0.0593857	0.175849	0.0957809	0.141064	0.0314175	0.0862405	0.108079	0.061665	0.291214	0.374903	0.135815	16.4445	20.787	-0.092817	0.65174	0.95383	FALSE	17.5927	8.69965	0.19975	0.25728	NA	NA	8.98784
ENSMUSG00000078132	Gm11939	chr11	-	99559167	99559466	300	0	0	0	0	0	0	0	0	0	0	0	0	0	0	0	0	0	0	0	0	0	0	0	0	0	0	0	0	0	0	0	0	NA	NA	NA	NA	0	0	NA	NA	NA	NA	0
ENSMUSG00000078134	Gm12355	chr11	-	98624351	98625661	1311	2	4	3	7	1	5	4	4	5	6	4	4	0.0823225	0.157276	0.0964626	0.192683	0.0355692	0.249096	0.144791	0.137117	0.169176	0.189558	0.100217	0.145081	0.122649	0.140954	0.144573	0.142332	0.119799	0.179367	3.4998	2.86987	0.014345	0.89391	NA	NA	3.74042	4.95929	-0.032098	0.77917	NA	NA	5.12991
ENSMUSG00000078137	Ankrd63	chr2	-	118699103	118703963	4861	25	28	41	25	23	23	36	23	29	36	37	30	0.277527	0.296918	0.355548	0.185594	0.220637	0.30903	0.351448	0.212636	0.264633	0.30674	0.250011	0.293461	0.271736	0.282042	0.270571	0.264834	0.287223	0.285686	24.0575	25.5606	-0.0322	0.88136	0.98501	FALSE	25.729	29.2832	-0.067519	0.74753	0.89975	FALSE	30.2925
ENSMUSG00000095371	Gm9611	chr14	-	42291907	42297358	1407	0	0	0	0	0	0	0	0	0	0	0	0	0	0	0	0	0	0	0	0	0	0	0	0	0	0	0	0	0	0	0	0	NA	NA	NA	NA	0	0	NA	NA	NA	NA	0
ENSMUSG00000082899	Gm12379	chr4	+	38028845	38029273	391	0	0	0	0	0	0	0	0	0	0	0	0	0	0	0	0	0	0	0	0	0	0	0	0	0	0	0	0	0	0	0	0	NA	NA	NA	NA	0	0	NA	NA	NA	NA	0
ENSMUSG00000082898	Gm12041	chr11	+	21227655	21228256	602	0	0	0	0	0	0	0	0	0	0	0	0	0	0	0	0	0	0	0	0	0	0	0	0	0	0	0	0	0	0	0	0	NA	NA	NA	NA	0	0	NA	NA	NA	NA	0
ENSMUSG00000082893	Gm11383	chr13	-	33120516	33121322	807	0	0	0	0	0	0	0	0	0	0	0	0	0	0	0	0	0	0	0	0	0	0	0	0	0	0	0	0	0	0	0	0	NA	NA	NA	NA	0	0	NA	NA	NA	NA	0
ENSMUSG00000082892	Olfr1027-ps1	chr2	+	85932145	85933486	1342	0	0	0	0	0	0	0	0	0	0	0	0	0	0	0	0	0	0	0	0	0	0	0	0	0	0	0	0	0	0	0	0	NA	NA	NA	NA	0	0	NA	NA	NA	NA	0
ENSMUSG00000082891	Gm12881	chr4	-	121120874	121121296	203	0	0	0	0	0	0	0	0	0	0	0	0	0	0	0	0	0	0	0	0	0	0	0	0	0	0	0	0	0	0	0	0	NA	NA	NA	NA	0	0	NA	NA	NA	NA	0
ENSMUSG00000082890	Gm15014	chrX	+	142216471	142216728	258	0	0	0	0	0	0	0	0	0	0	0	0	0	0	0	0	0	0	0	0	0	0	0	0	0	0	0	0	0	0	0	0	NA	NA	NA	NA	0	0	NA	NA	NA	NA	0
ENSMUSG00000082897	Gm11982	chr11	-	6825496	6825809	314	0	0	0	0	0	0	0	0	0	0	0	0	0	0	0	0	0	0	0	0	0	0	0	0	0	0	0	0	0	0	0	0	NA	NA	NA	NA	0	0	NA	NA	NA	NA	0
ENSMUSG00000082896	Gm5844	chr3	+	18008806	18010996	2191	6	8	8	5	2	4	3	3	17	16	10	12	0.147775	0.188214	0.153917	0.0823524	0.0425661	0.119238	0.0649774	0.0615337	0.344174	0.302462	0.149914	0.260431	0.205172	0.0632556	0.118135	0.0809023	0.167994	0.323318	3.31887	6.73455	-0.096242	0.47374	NA	NA	3.54819	14.9573	-0.27044	0.082838	NA	NA	15.4653
ENSMUSG00000082895	Rpsa-ps9	chr2	+	28477166	28478050	885	6	1	9	1	3	1	0	5	2	2	5	2	0.365847	0.0582453	0.428686	0.0407761	0.158072	0.0737998	0	0.253899	0.100244	0.0936009	0.185571	0.107459	0.146515	0.126949	0.234731	0.115936	0.212046	0.0969224	1.91102	3.45321	-0.041545	0.68118	NA	NA	2.04507	1.8106	0.0084792	0.92418	NA	NA	1.87229
ENSMUSG00000082894	Gm6480	chrX	+	47724528	47726413	1886	0	0	0	0	0	0	0	0	0	0	0	0	0	0	0	0	0	0	0	0	0	0	0	0	0	0	0	0	0	0	0	0	NA	NA	NA	NA	0	0	NA	NA	NA	NA	0
ENSMUSG00000014195	Dnajc7	chr11	-	100582818	100620168	2330	1627	1694	2474	2731	1915	1177	1956	2177	1986	2345	2612	1737	37.681	37.4767	44.7594	42.2975	38.3256	32.9928	39.8379	41.9891	37.809	41.685	36.8215	35.4485	36.135	40.9135	43.5284	35.6592	37.5789	39.747	1550.32	1603.37	-0.043373	0.72949	0.96311	FALSE	1658.5	1953.3	-0.21628	0.069029	0.27167	FALSE	2020.44
ENSMUSG00000099496	RP24-248P15.10	chrY	+	87054717	87057954	1498	0	0	0	0	0	0	0	0	0	0	0	0	0	0	0	0	0	0	0	0	0	0	0	0	0	0	0	0	0	0	0	0	NA	NA	NA	NA	0	0	NA	NA	NA	NA	0
ENSMUSG00000099495	CH36-102E12.1	chrY	-	73239212	73239904	693	0	0	0	0	0	0	0	0	0	0	0	0	0	0	0	0	0	0	0	0	0	0	0	0	0	0	0	0	0	0	0	0	NA	NA	NA	NA	0	0	NA	NA	NA	NA	0
ENSMUSG00000099494	CH36-372E20.2	chrY	+	52497006	52500244	1499	0	0	0	0	0	0	0	0	0	0	0	0	0	0	0	0	0	0	0	0	0	0	0	0	0	0	0	0	0	0	0	0	NA	NA	NA	NA	0	0	NA	NA	NA	NA	0
ENSMUSG00000099493	CH36-186F2.1	chrY	-	32124404	32125099	696	0	0	0	0	0	0	0	0	0	0	0	0	0	0	0	0	0	0	0	0	0	0	0	0	0	0	0	0	0	0	0	0	NA	NA	NA	NA	0	0	NA	NA	NA	NA	0
ENSMUSG00000099492	RP23-313K8.2	chr1	-	29484604	29485915	1312	4	5	4	7	5	6	7	6	8	1	7	3	0.16452	0.196445	0.128519	0.192536	0.17771	0.298687	0.253191	0.205519	0.270475	0.0315689	0.175246	0.108728	0.141987	0.229355	0.160528	0.238199	0.180482	0.151022	5.84335	4.33345	0.04179	0.76191	NA	NA	6.2487	4.21288	0.043783	0.71192	NA	NA	4.34489
ENSMUSG00000099491	RP24-221A14.4	chr9	+	102692885	102693834	788	2	0	1	0	0	1	3	0	0	0	0	0	0.13696	0	0.0534951	0	0	0.0828843	0.180667	0	0	0	0	0	0	0.0903335	0.0267476	0.0414422	0.0684802	0	0.613456	0.994815	-0.0093501	0.85703	NA	NA	0.655443	0	0.013401	0.72956	NA	NA	0
ENSMUSG00000099490	RP24-273P12.1	chr1	+	58630375	58637344	888	0	0	0	0	0	0	0	0	0	0	0	0	0	0	0	0	0	0	0	0	0	0	0	0	0	0	0	0	0	0	0	0	NA	NA	NA	NA	0	0	NA	NA	NA	NA	0
ENSMUSG00000014198	Zfp385c	chr11	-	100627543	100692455	2766	1	7	9	10	6	6	4	6	1	4	6	4	0.0195092	0.130452	0.137161	0.130466	0.101152	0.141676	0.0686264	0.0974839	0.0160369	0.0598965	0.0712497	0.0687641	0.0700069	0.0830552	0.133813	0.121414	0.0749805	0.0379667	6.27587	3.77875	0.060157	0.63763	NA	NA	6.71191	2.20367	0.11834	0.32302	NA	NA	2.28369
ENSMUSG00000099499	CH36-333N19.6	chrY	-	75282305	75283000	696	0	0	0	0	0	0	0	0	0	0	0	0	0	0	0	0	0	0	0	0	0	0	0	0	0	0	0	0	0	0	0	0	NA	NA	NA	NA	0	0	NA	NA	NA	NA	0
ENSMUSG00000099498	RP24-178B14.1	chr1	+	13068838	13078662	288	0	0	0	0	0	0	0	0	0	0	0	0	0	0	0	0	0	0	0	0	0	0	0	0	0	0	0	0	0	0	0	0	NA	NA	NA	NA	0	0	NA	NA	NA	NA	0
ENSMUSG00000091821	Srsx	chrX	-	123221399	123222481	1083	0	0	0	0	0	0	0	0	0	0	0	0	0	0	0	0	0	0	0	0	0	0	0	0	0	0	0	0	0	0	0	0	NA	NA	NA	NA	0	0	NA	NA	NA	NA	0
ENSMUSG00000086233	Gm11816	chr4	-	9283972	9287391	714	15	12	3	4	7	17	4	6	3	12	4	4	1.13366	0.866338	0.177118	0.202167	0.457168	1.55507	0.265855	0.377648	0.186378	0.696108	0.184012	0.266389	0.2252	0.321752	0.189643	1.00612	1	0.441243	13.4564	13.0863	0.0031277	0.98583	0.99893	FALSE	14.385	6.611	0.13609	0.35664	NA	NA	6.85106
ENSMUSG00000001508	Sgca	chr11	-	94962791	94976327	1724	12	18	12	11	27	21	20	12	19	28	16	13	0.375608	0.538195	0.293416	0.230252	0.730303	0.795574	0.550524	0.312808	0.488864	0.672689	0.304836	0.358559	0.331697	0.431666	0.261834	0.762938	0.456902	0.580776	24.5607	14.4066	0.21565	0.29643	0.8311	FALSE	26.2709	21.0958	0.098328	0.63199	0.84265	FALSE	21.8294
ENSMUSG00000098557	Kctd12	chr14	-	102976581	102982637	6057	648	655	621	863	536	380	547	597	548	599	780	482	5.7731	5.57427	4.3219	5.14164	4.12652	4.09755	4.28562	4.42946	4.01323	4.09602	4.22981	3.78393	4.00687	4.35754	4.73177	4.11204	5.67368	4.05463	464.946	629.36	-0.38633	0.0082932	0.13953	FALSE	497.348	518.176	-0.05242	0.71049	0.8829	FALSE	535.916
ENSMUSG00000001504	Irx2	chr13	+	72628820	72634198	2625	0	0	3	2	1	0	1	6	0	0	4	5	0	0	0.0481762	0.0274947	0.0177643	0	0.0180782	0.10272	0	0	0.0500512	0.0905722	0.0703117	0.0603992	0.0378354	0.00888213	0	0	0.432523	0	0.012782	0.75859	NA	NA	0.463209	0	0.013401	0.72956	NA	NA	0
ENSMUSG00000001506	Col1a1	chr11	+	94936224	94953042	5930	7507	7214	3801	4322	6505	4034	2895	2709	6305	7191	3338	2520	68.313	62.7084	27.0199	26.3014	51.1528	44.4304	23.1674	20.53	47.163	50.2259	18.4891	20.2069	19.348	21.8487	26.6606	47.7916	65.5107	48.6945	5288.24	7115.7	-0.39826	0.00059693	0.0217	TRUE	5657.23	6091.36	-0.10002	0.33201	0.63386	FALSE	6300.37
ENSMUSG00000001507	Itga3	chr11	-	95044474	95076801	4861	2533	3359	4941	5785	2899	2116	4300	4632	3531	4235	5498	3500	28.1191	35.6196	42.8479	42.9464	27.8099	28.4308	41.9785	42.823	32.2213	36.0845	37.1504	34.2371	35.6937	42.4007	42.8971	28.1203	31.8693	34.1529	2551.96	2834.51	-0.13764	0.30159	0.8339	FALSE	2729.76	3501.3	-0.33928	0.00086931	0.016264	TRUE	3621.75
ENSMUSG00000092066	1700121N20Rik	chr12	-	106442653	106447666	1027	0	0	0	0	0	0	0	0	0	0	0	0	0	0	0	0	0	0	0	0	0	0	0	0	0	0	0	0	0	0	0	0	NA	NA	NA	NA	0	0	NA	NA	NA	NA	0
ENSMUSG00000019261	Map1s	chr8	+	70905974	70917526	3271	291	316	370	473	314	259	216	248	412	370	422	229	4.80069	4.97979	4.76828	5.2183	4.47637	5.17152	3.1337	3.40726	5.58712	4.68505	4.23756	3.32896	3.78326	3.27048	4.99329	4.82394	4.89024	5.13609	294.697	292.875	0.0047348	0.97861	0.99877	FALSE	315.207	354.806	-0.14001	0.41973	0.70487	FALSE	366.826
ENSMUSG00000092060	Bend4	chr5	-	67392147	67427799	7935	35	44	29	71	33	22	48	44	35	39	82	47	0.238019	0.285831	0.154061	0.322894	0.193929	0.181082	0.287064	0.249195	0.195656	0.203569	0.33943	0.281647	0.310539	0.268129	0.238477	0.187505	0.261925	0.199612	27.7693	38.0349	-0.18146	0.41882	0.89969	FALSE	29.7056	33.4166	-0.064956	0.76273	0.90757	FALSE	34.5618
ENSMUSG00000096777	Gm21723	chrY	+	32159839	32160366	498	0	0	0	0	0	0	0	0	0	0	0	0	0	0	0	0	0	0	0	0	0	0	0	0	0	0	0	0	0	0	0	0	NA	NA	NA	NA	0	0	NA	NA	NA	NA	0
ENSMUSG00000096775	Gm5796	chr14	+	4023941	4041370	1817	0	0	0	0	1	0	1	0	0	0	2	0	0	0	0	0	0.0256638	0	0.0261173	0	0	0	0.0361542	0	0.0180771	0.0130587	0	0.0128319	0	0	0.432523	0	0.012782	0.75859	NA	NA	0.463209	0	0.013401	0.72956	NA	NA	0
ENSMUSG00000096773	Olfr675	chr7	-	105024025	105024966	942	0	0	0	0	0	0	0	0	0	0	0	0	0	0	0	0	0	0	0	0	0	0	0	0	0	0	0	0	0	0	0	0	NA	NA	NA	NA	0	0	NA	NA	NA	NA	0
ENSMUSG00000096770	Amy2a4	chr3	-	113281843	113291449	1717	0	0	0	0	0	0	0	0	0	0	0	0	0	0	0	0	0	0	0	0	0	0	0	0	0	0	0	0	0	0	0	0	NA	NA	NA	NA	0	0	NA	NA	NA	NA	0
ENSMUSG00000017550	Atad5	chr11	+	80089400	80135794	7272	110	82	132	143	151	101	123	120	140	132	129	118	0.816263	0.581252	0.765174	0.709628	0.968277	0.907123	0.802666	0.741586	0.853976	0.751819	0.582666	0.771582	0.677124	0.772126	0.737401	0.9377	0.698757	0.802897	127.27	93.1534	0.28967	0.18731	0.72059	FALSE	136.144	123.28	0.10131	0.61793	0.83384	FALSE	127.467
ENSMUSG00000101537	RP23-451H6.1	chr10	+	25536386	25673343	1909	0	0	6	4	0	0	4	1	0	0	6	6	0	0	0.132491	0.0756141	0	0	0.0994346	0.0235412	0	0	0.103236	0.149451	0.126343	0.0614879	0.104052	0	0	0	0	0	NA	NA	NA	NA	0	0	NA	NA	NA	NA	0
ENSMUSG00000101534	CH36-97J9.8	chrY	-	55072993	55073607	615	0	0	0	0	0	0	0	0	0	0	0	0	0	0	0	0	0	0	0	0	0	0	0	0	0	0	0	0	0	0	0	0	NA	NA	NA	NA	0	0	NA	NA	NA	NA	0
ENSMUSG00000101535	RP23-264E23.3	chr1	-	128128410	128128889	480	0	0	0	1	0	0	0	0	0	2	0	0	0	0	0	0.0751809	0	0	0	0	0	0.172577	0	0	0	0	0.0375904	0	0	0.0862883	0	0	NA	NA	NA	NA	0	0.865577	-0.018846	0.62767	NA	NA	0.898362
ENSMUSG00000101532	RP23-356O13.2	chr7	+	13639107	13642572	3466	0	0	0	0	0	0	0	0	0	0	0	0	0	0	0	0	0	0	0	0	0	0	0	0	0	0	0	0	0	0	0	0	NA	NA	NA	NA	0	0	NA	NA	NA	NA	0
ENSMUSG00000101533	RP24-44H8.16	chrY	+	88994450	88997689	1499	0	0	0	0	0	0	0	0	0	0	0	0	0	0	0	0	0	0	0	0	0	0	0	0	0	0	0	0	0	0	0	0	NA	NA	NA	NA	0	0	NA	NA	NA	NA	0
ENSMUSG00000101530	RP24-321E10.5	chrY	-	64560834	64561527	694	0	0	0	0	0	0	0	0	0	0	0	0	0	0	0	0	0	0	0	0	0	0	0	0	0	0	0	0	0	0	0	0	NA	NA	NA	NA	0	0	NA	NA	NA	NA	0
ENSMUSG00000101531	RP24-75G20.1	chrY	+	59489253	59492035	1038	0	0	0	0	0	0	0	0	0	0	0	0	0	0	0	0	0	0	0	0	0	0	0	0	0	0	0	0	0	0	0	0	NA	NA	NA	NA	0	0	NA	NA	NA	NA	0
ENSMUSG00000101538	RP24-393I12.7	chrY	+	36839776	36840471	696	0	0	0	0	0	0	0	0	0	0	0	0	0	0	0	0	0	0	0	0	0	0	0	0	0	0	0	0	0	0	0	0	NA	NA	NA	NA	0	0	NA	NA	NA	NA	0
ENSMUSG00000101539	RP24-321E10.6	chrY	+	64634929	64638168	1500	0	0	0	0	0	0	0	0	0	0	0	0	0	0	0	0	0	0	0	0	0	0	0	0	0	0	0	0	0	0	0	0	NA	NA	NA	NA	0	0	NA	NA	NA	NA	0
ENSMUSG00000029007	Agtrap	chr4	-	148077061	148088031	3996	858	906	385	527	1269	840	374	435	1083	1075	480	307	11.5865	11.6871	4.0614	4.7592	14.8086	13.7294	4.4415	4.89213	12.0219	11.1423	3.94548	3.65315	3.79931	4.66681	4.4103	14.269	11.6368	11.5821	1064.17	851.475	0.29466	0.02199	0.25604	FALSE	1138.38	976.977	0.20296	0.099604	0.33733	FALSE	1010.25
ENSMUSG00000030768	Disp1	chr1	-	183086264	183221529	5030	220	205	164	231	293	200	179	125	247	295	171	131	2.36018	2.10083	1.37441	1.65727	2.71629	2.59693	1.68876	1.1168	2.17821	2.42911	1.11664	1.23839	1.17751	1.40278	1.51584	2.65661	2.23051	2.30366	249.42	205.526	0.22196	0.2326	0.77447	FALSE	266.809	244.383	0.10284	0.55322	0.79656	FALSE	252.789
ENSMUSG00000029005	Draxin	chr4	-	148098437	148130698	5200	12	36	40	95	3	18	0	0	38	34	7	4	0.124529	0.356864	0.324263	0.659278	0.0269026	0.226083	0	0	0.324154	0.270813	0.0442159	0.0365772	0.0403966	0	0.491771	0.126493	0.240697	0.297483	12.3398	22.8444	-0.13759	0.40513	0.89326	FALSE	13.1876	32.6702	-0.23775	0.16696	0.44779	FALSE	33.7768
ENSMUSG00000029004	Kmt2e	chr5	+	23434441	23504235	7317	1755	1917	1130	1585	1904	1601	1065	1104	1631	1947	1259	832	12.943	13.505	6.51007	7.81708	12.1342	14.2908	6.90717	6.78063	9.88763	11.0211	5.65167	5.40685	5.52926	6.8439	7.16358	13.2125	13.224	10.4544	1805.67	1771.57	0.02386	0.85396	0.98338	FALSE	1931.31	1613.3	0.23518	0.06094	0.25401	FALSE	1668.79
ENSMUSG00000029003	Mad2l2	chr4	+	148130384	148145699	1535	139	173	239	258	155	119	173	202	212	253	363	346	4.8865	5.80954	6.56341	6.06541	4.70869	5.06334	5.34837	5.91394	6.12631	6.82662	7.76752	10.7182	9.24286	5.63116	6.31441	4.88601	5.34802	6.47646	140.042	150.236	-0.074635	0.71703	0.9612	FALSE	149.795	209.668	-0.36834	0.052458	0.2321	FALSE	216.879
ENSMUSG00000010021	Kif19a	chr11	+	114765388	114790739	3433	14	32	20	37	35	28	9	10	32	32	26	12	0.220062	0.480486	0.245582	0.388935	0.475413	0.5327	0.124409	0.130906	0.413473	0.386073	0.248762	0.166212	0.207487	0.127658	0.317258	0.504056	0.350274	0.399773	32.3151	21.9641	0.17413	0.4137	0.89725	FALSE	34.5647	28.9696	0.09714	0.65153	0.85327	FALSE	29.9566
ENSMUSG00000097231	Gm26852	chr7	-	19382220	19392718	5751	25	41	12	14	32	28	14	8	18	26	9	8	0.234578	0.367489	0.0879586	0.0878483	0.259468	0.31799	0.115523	0.0625145	0.138836	0.187251	0.0514024	0.0661456	0.058774	0.0890187	0.0879034	0.288729	0.301034	0.163043	31.0175	31.6545	-0.0134	0.95166	0.99697	FALSE	33.1751	19.7577	0.24654	0.23718	0.53673	FALSE	20.4441
ENSMUSG00000010025	Aldh3a2	chr11	-	61223417	61267464	3091	2543	2408	5343	5834	2516	1591	4595	3756	2023	2024	4624	2225	44.3955	40.157	72.8662	68.1108	37.9567	33.6178	70.5456	54.6085	29.0314	27.1209	49.1363	34.2283	41.6823	62.5771	70.4885	35.7873	42.2763	28.0762	2064.24	2393.69	-0.19594	0.11235	0.58939	FALSE	2208.24	1831.85	0.25124	0.027859	0.16105	FALSE	1894.27
ENSMUSG00000029001	Fbxo44	chr4	-	148152800	148160482	1829	94	88	103	128	151	102	110	103	123	135	150	114	2.77336	2.48012	2.37391	2.52549	3.84981	3.64238	2.85406	2.5308	2.98307	3.05713	2.69378	2.96378	2.82878	2.69243	2.4497	3.7461	2.62674	3.0201	127.883	88.0075	0.36189	0.092771	0.54252	FALSE	136.8	116.545	0.16302	0.41997	0.70487	FALSE	120.536
ENSMUSG00000097233	Gm17552	chr19	+	4169566	4174284	3877	9	6	9	2	0	4	2	4	4	3	0	0	0.125267	0.0797737	0.0978559	0.0186158	0	0.0673849	0.0244804	0.0463658	0.0457652	0.0320493	0	0	0	0.0354231	0.0582359	0.0336925	0.102521	0.0389073	2.45382	7.28925	-0.10004	0.38429	NA	NA	2.62177	3.18841	-0.0137	0.8775	NA	NA	3.2954
ENSMUSG00000101288	RP23-350B16.1	chr1	-	89302719	89358144	589	0	0	0	0	0	0	1	0	0	0	0	0	0	0	0	0	0	0	0.0805691	0	0	0	0	0	0	0.0402845	0	0	0	0	0	0	NA	NA	NA	NA	0	0	NA	NA	NA	NA	0
ENSMUSG00000101289	RP23-458B6.11	chr15	-	75311377	75314964	412	0	0	0	0	0	0	0	0	0	0	0	0	0	0	0	0	0	0	0	0	0	0	0	0	0	0	0	0	0	0	0	0	NA	NA	NA	NA	0	0	NA	NA	NA	NA	0
ENSMUSG00000097232	Gm26854	chr15	-	41758060	41788911	705	1	0	0	0	6	0	0	0	0	1	0	0	0.0765424	0	0	0	0.396861	0	0	0	0	0.0587495	0	0	0	0	0	0.198431	0.0382712	0.0293748	2.59514	0.497408	0.044326	0.51025	NA	NA	2.77925	0.432789	0.046435	0.46809	NA	NA	0.449181
ENSMUSG00000021506	Pitx1	chr13	-	55825051	55836192	2451	650	555	406	329	660	506	280	308	661	947	537	368	14.3107	11.6722	6.98269	4.84397	12.5567	13.4836	5.42124	5.64731	11.9627	16.0029	7.19639	7.13935	7.16787	5.53427	5.91333	13.0202	12.9915	13.9828	595.874	583.479	0.025462	0.87356	0.98459	FALSE	637.372	722.181	-0.15461	0.32727	0.62956	FALSE	747.258
ENSMUSG00000101280	RP23-197L11.9	chr7	-	21670547	21676420	905	0	0	0	0	0	0	0	0	0	0	0	0	0	0	0	0	0	0	0	0	0	0	0	0	0	0	0	0	0	0	0	0	NA	NA	NA	NA	0	0	NA	NA	NA	NA	0
ENSMUSG00000097235	Gm17250	chr2	-	71748075	71750162	1010	0	0	0	0	0	0	5	0	0	0	0	0	0	0	0	0	0	0	0.234927	0	0	0	0	0	0	0.117463	0	0	0	0	0	0	NA	NA	NA	NA	0	0	NA	NA	NA	NA	0
ENSMUSG00000101282	CH36-344B19.3	chrY	+	85665589	85668826	1498	0	0	0	0	0	0	0	0	0	0	0	0	0	0	0	0	0	0	0	0	0	0	0	0	0	0	0	0	0	0	0	0	NA	NA	NA	NA	0	0	NA	NA	NA	NA	0
ENSMUSG00000086237	Gm15591	chr16	+	45736503	45737318	627	4	5	1	1	2	5	3	4	2	0	2	0	0.344258	0.411061	0.0672315	0.0575547	0.148744	0.520836	0.227058	0.286699	0.141493	0	0.104772	0	0.0523861	0.256879	0.0623931	0.33479	0.37766	0.0707463	3.93233	4.33345	-0.01362	0.91242	NA	NA	4.20363	0.945022	0.076077	0.38456	NA	NA	0.973928
ENSMUSG00000101284	RP24-393I12.1	chrY	+	36676980	36678002	442	0	0	0	0	0	0	0	0	0	0	0	0	0	0	0	0	0	0	0	0	0	0	0	0	0	0	0	0	0	0	0	0	NA	NA	NA	NA	0	0	NA	NA	NA	NA	0
ENSMUSG00000101285	CH36-154N11.5	chrY	+	62128751	62131989	1495	0	0	0	0	0	0	0	0	0	0	0	0	0	0	0	0	0	0	0	0	0	0	0	0	0	0	0	0	0	0	0	0	NA	NA	NA	NA	0	0	NA	NA	NA	NA	0
ENSMUSG00000101286	SLY	chrY	+	82225227	82251419	923	0	0	0	0	0	0	0	0	0	0	0	0	0	0	0	0	0	0	0	0	0	0	0	0	0	0	0	0	0	0	0	0	NA	NA	NA	NA	0	0	NA	NA	NA	NA	0
ENSMUSG00000030761	Myo7a	chr7	-	98051060	98119524	7506	264	295	1143	1389	321	314	1171	1014	351	515	1275	913	1.89796	2.0259	6.41916	6.67794	1.99422	2.73225	7.40341	6.07104	2.07429	2.84179	5.57937	5.78384	5.68161	6.73723	6.54855	2.36323	1.96193	2.45804	331.465	269.601	0.22845	0.22915	0.77134	FALSE	354.499	388.737	-0.10454	0.58058	0.81245	FALSE	402.253
ENSMUSG00000097237	Gm26519	chr5	+	105401245	105406970	2249	0	1	0	1	0	0	0	0	0	0	0	0	0	0.02292	0	0.0160457	0	0	0	0	0	0	0	0	0	0	0.00802286	0	0.01146	0	0	0.468763	-0.011231	0.78714	NA	NA	0	0	NA	NA	NA	NA	0
ENSMUSG00000065950	Gm5908	chr8	-	32476883	32477329	447	2	1	8	3	4	0	3	3	1	0	6	1	0.241443	0.115318	0.754437	0.242193	0.417281	0	0.318491	0.301611	0.0992348	0	0.440887	0.106377	0.273632	0.310051	0.498315	0.208641	0.17838	0.0496174	1.73009	1.46358	0.0084824	0.91241	NA	NA	1.85283	0.472511	0.029753	0.60032	NA	NA	0.486964
ENSMUSG00000009739	Pou6f1	chr15	-	100575318	100599984	5301	220	178	97	138	182	150	81	69	205	203	108	66	2.23953	1.73088	0.771355	0.939442	1.601	1.84813	0.725122	0.584959	1.71541	1.5861	0.669191	0.592025	0.630608	0.65504	0.855398	1.72456	1.9852	1.65076	170.738	192.87	-0.12938	0.52612	0.9301	FALSE	182.62	184.721	-0.014797	0.93823	0.97811	FALSE	191.011
ENSMUSG00000065952	C330021F23Rik	chr8	+	3567990	3584939	1621	19	22	19	21	31	8	26	6	8	9	10	3	0.632502	0.69959	0.494095	0.467504	0.891775	0.322334	0.761157	0.166342	0.218916	0.22996	0.202629	0.088002	0.145315	0.463749	0.480799	0.607054	0.666046	0.224438	18.3159	19.7635	-0.021862	0.91132	0.99269	FALSE	19.603	7.67519	0.24366	0.15512	NA	NA	7.93834
ENSMUSG00000065954	Tacc1	chr8	-	25154552	25201449	7695	1259	1121	667	925	1164	974	556	546	1149	1175	693	415	8.82894	7.50933	3.65391	4.33792	7.05376	8.26702	3.42886	3.18873	6.62343	6.32445	2.95807	2.56445	2.76126	3.3088	3.99591	7.66039	8.16913	6.47394	1100.96	1151.72	-0.058498	0.69157	0.95913	FALSE	1177.58	1051.44	0.14588	0.26607	0.57059	FALSE	1087.31
ENSMUSG00000065956	Gm14850	chr8	+	21565386	21566349	403	0	0	9	2	0	0	1	6	0	0	8	2	0	0	0.941408	0.179091	0	0	0.117755	0.669083	0	0	0.652032	0.235982	0.444007	0.393419	0.560249	0	0	0	0	0	NA	NA	NA	NA	0	0	NA	NA	NA	NA	0
ENSMUSG00000081812	Gm4789	chrX	-	23854819	23856034	1216	0	0	0	0	0	0	0	0	0	0	0	0	0	0	0	0	0	0	0	0	0	0	0	0	0	0	0	0	0	0	0	0	NA	NA	NA	NA	0	0	NA	NA	NA	NA	0
ENSMUSG00000081813	Gm12806	chr4	+	110510035	110510302	268	0	0	0	0	0	0	0	0	0	0	0	0	0	0	0	0	0	0	0	0	0	0	0	0	0	0	0	0	0	0	0	0	NA	NA	NA	NA	0	0	NA	NA	NA	NA	0
ENSMUSG00000081810	Gm11878	chr4	+	22519628	22520027	400	4	2	3	1	1	7	2	0	11	6	4	4	0.539624	0.257735	0.316156	0.090217	0.116578	1.14297	0.237276	0	1.21984	0.621276	0.328461	0.475504	0.401982	0.118638	0.203187	0.629776	0.39868	0.92056	4.72671	2.92716	0.041036	0.71297	NA	NA	5.05131	7.79435	-0.056548	0.65013	NA	NA	8.05169
ENSMUSG00000081811	Gm12713	chr11	+	26409207	26410501	764	3	0	0	0	0	1	3	0	0	3	0	0	0.211894	0	0	0	0	0.085488	0.186342	0	0	0.162638	0	0	0	0.0931712	0	0.042744	0.105947	0.0813188	0.613456	1.49222	-0.019739	0.73124	NA	NA	0.655443	1.29837	-0.014157	0.78701	NA	NA	1.34754
ENSMUSG00000081816	Gm15528	chr13	-	75929465	75930328	864	1	0	2	0	0	0	0	1	0	1	0	0	0.0624565	0	0.097579	0	0	0	0	0.052014	0	0.047938	0	0	0	0.026007	0.0487895	0	0.0312282	0.023969	0	0.497408	-0.011231	0.78714	NA	NA	0	0.432789	-0.0089792	0.81682	NA	NA	0.449181
ENSMUSG00000081817	Gm13590	chr2	-	62668783	62670370	1588	0	1	0	0	3	6	2	0	0	4	1	0	0	0.0324604	0	0	0.0880942	0.246774	0.0597672	0	0	0.104328	0.0206839	0	0.010342	0.0298836	0	0.167434	0.0162302	0.0521642	4.9783	0.468763	0.12075	0.2224	NA	NA	5.32228	1.73115	0.074122	0.44293	NA	NA	1.79672
ENSMUSG00000081814	Gm14695	chrX	+	74783672	74786540	282	0	0	0	0	0	0	0	0	0	0	0	0	0	0	0	0	0	0	0	0	0	0	0	0	0	0	0	0	0	0	0	0	NA	NA	NA	NA	0	0	NA	NA	NA	NA	0
ENSMUSG00000097424	1700030M09Rik	chr8	+	121544382	121548342	964	0	0	0	0	0	2	0	0	0	0	0	3	0	0	0	0	0	0.135504	0	0	0	0	0	0.147978	0.0739892	0	0	0.0677519	0	0	1.22691	0	0.024745	0.55594	NA	NA	1.31089	0	0.023397	0.55149	NA	NA	0
ENSMUSG00000097425	Vmn1r90	chr7	+	23984065	23985048	984	0	0	0	0	0	0	0	0	0	0	0	0	0	0	0	0	0	0	0	0	0	0	0	0	0	0	0	0	0	0	0	0	NA	NA	NA	NA	0	0	NA	NA	NA	NA	0
ENSMUSG00000081818	Gm12652	chr4	+	88255914	88256251	338	1	0	0	0	0	0	0	0	0	0	0	0	0.159652	0	0	0	0	0	0	0	0	0	0	0	0	0	0	0	0.0798261	0	0	0.497408	-0.011231	0.78714	NA	NA	0	0	NA	NA	NA	NA	0
ENSMUSG00000081819	Gm12722	chr4	-	105374454	105374946	493	0	0	0	0	0	0	0	0	0	0	0	0	0	0	0	0	0	0	0	0	0	0	0	0	0	0	0	0	0	0	0	0	NA	NA	NA	NA	0	0	NA	NA	NA	NA	0
ENSMUSG00000097420	Gm17575	chr3	-	96375646	96388864	1991	0	0	0	0	0	0	0	0	0	0	0	0	0	0	0	0	0	0	0	0	0	0	0	0	0	0	0	0	0	0	0	0	NA	NA	NA	NA	0	0	NA	NA	NA	NA	0
ENSMUSG00000097421	D630011A20Rik	chr8	-	12554270	12573320	502	3	2	0	0	5	1	0	0	2	3	0	0	0.322485	0.205367	0	0	0.464454	0.130105	0	0	0.176725	0.24752	0	0	0	0	0	0.29728	0.263926	0.212123	2.77607	2.42975	0.012268	0.90605	NA	NA	2.97149	2.24339	0.022744	0.81712	NA	NA	2.32147
ENSMUSG00000097422	Gm26521	chr9	-	20607766	20612485	2215	3	1	5	1	2	3	5	0	0	4	0	0	0.0730868	0.0232718	0.0951561	0.016292	0.0421049	0.0884598	0.107122	0	0	0.0747962	0	0	0	0.0535612	0.055724	0.0652824	0.0481793	0.0373981	2.70541	1.96099	0.022106	0.82404	NA	NA	2.89275	1.73115	0.025723	0.75652	NA	NA	1.79672
ENSMUSG00000097423	Gm26522	chr7	-	88278787	88283529	1555	5	4	1	3	2	3	1	2	2	2	0	0	0.173513	0.132597	0.0271088	0.0696209	0.0599758	0.126006	0.0305178	0.0578008	0.057052	0.0532713	0	0	0	0.0441593	0.0483648	0.0929907	0.153055	0.0551616	2.70541	4.36209	-0.051111	0.6686	NA	NA	2.89275	1.8106	0.032317	0.73715	NA	NA	1.87229
ENSMUSG00000054966	Ifltd1	chr6	-	145365134	145614319	3385	0	5	2	1	2	3	1	3	3	0	0	0	0	0.0761405	0.0249064	0.0106608	0.0275517	0.0578844	0.0140193	0.0398287	0.0393128	0	0	0	0	0.026924	0.0177836	0.042718	0.0380702	0.0196564	2.70541	2.34382	0.0074298	0.93423	NA	NA	2.89275	1.41753	0.034736	0.66912	NA	NA	1.46089
ENSMUSG00000054967	Zfp647	chr15	-	76910851	76918010	1608	10	16	10	12	17	15	13	6	24	13	7	13	0.335587	0.512906	0.262153	0.269305	0.492991	0.609262	0.383655	0.167687	0.662059	0.33485	0.142987	0.384425	0.263706	0.275671	0.265729	0.551127	0.424247	0.498455	16.5547	12.4743	0.091571	0.63415	0.95119	FALSE	17.7062	16.9665	0.014013	0.94037	NA	NA	17.5265
ENSMUSG00000041308	Sntb2	chr8	+	106935750	107014192	4423	345	385	197	209	352	287	200	210	251	360	267	221	4.20914	4.48692	1.87754	1.70521	3.7111	4.23803	2.14584	2.13371	2.51726	3.37116	1.9828	2.37591	2.17935	2.13978	1.79138	3.97456	4.34803	2.94421	328.31	352.079	-0.086561	0.61158	0.94753	FALSE	351.162	274.404	0.27726	0.1256	0.38094	FALSE	283.933
ENSMUSG00000041309	Nkx6-2	chr7	-	139579376	139582797	1907	4	5	0	2	2	1	0	3	2	4	1	0	0.113188	0.135152	0	0.0378467	0.0489053	0.034249	0	0.0706976	0.0465212	0.0868766	0.017224	0	0.00861198	0.0353488	0.0189233	0.0415771	0.12417	0.0666989	1.4785	4.33345	-0.089401	0.42129	NA	NA	1.58186	2.67618	-0.033742	0.71567	NA	NA	2.77065
ENSMUSG00000041303	Gtf3c3	chr1	-	54396004	54438971	4582	397	408	471	612	507	316	444	336	378	392	523	297	4.67549	4.58996	4.33317	4.81998	5.15976	4.50433	4.59845	3.29548	3.65939	3.54343	3.74913	3.08216	3.41565	3.94696	4.57658	4.83205	4.63272	3.60141	413.141	388.726	0.076921	0.63549	0.95119	FALSE	441.967	348.262	0.29478	0.061078	0.25409	FALSE	360.151
ENSMUSG00000041301	Cftr	chr6	+	18170687	18322768	6410	3183	3114	2373	2351	3775	2010	2222	2209	2450	2359	2555	1196	26.796	25.0418	15.6056	13.2356	27.4622	20.4803	16.4501	15.4872	16.9543	15.2427	13.0923	8.87212	10.9822	15.9686	14.4206	23.9713	25.9189	16.0985	2865.82	3042.98	-0.075974	0.59777	0.94519	FALSE	3066.05	2178.6	0.43658	0.0020716	0.03072	TRUE	2252.68
ENSMUSG00000000365	Rnf17	chr14	+	56402697	56525032	5148	3	2	0	0	7	8	4	2	3	4	3	2	0.0314466	0.0200261	0	0	0.0634068	0.101496	0.0368727	0.0174592	0.0258496	0.0321821	0.0191411	0.0184733	0.0188072	0.027166	0	0.0824515	0.0257363	0.0290159	7.93531	2.42975	0.156	0.25568	NA	NA	8.486	3.14869	0.14353	0.29284	NA	NA	3.25762
ENSMUSG00000022015	Tnfsf11	chr14	-	78277445	78308043	2236	14	42	26	66	3	11	8	11	36	18	25	4	0.337868	0.968237	0.490164	1.06517	0.0625642	0.321307	0.169786	0.221083	0.714171	0.333422	0.367242	0.0850633	0.226153	0.195434	0.777669	0.191935	0.653053	0.523796	8.04558	26.6518	-0.28474	0.10154	0.56575	FALSE	8.5995	24.8006	-0.24937	0.13399	NA	NA	25.616
ENSMUSG00000022014	Epsti1	chr14	+	77904239	78002656	1869	606	607	1144	1482	783	543	934	1054	908	977	1554	1055	17.4966	16.7411	25.8022	28.6146	19.5357	18.9753	23.7149	25.3434	21.55	21.651	27.3102	26.8409	27.0756	24.5292	27.2084	19.2555	17.1189	21.6005	671.772	585.968	0.17645	0.21243	0.75374	FALSE	718.598	851.874	-0.2234	0.074624	0.28505	FALSE	881.013
ENSMUSG00000022016	Akap11	chr14	-	78492246	78536860	9416	1250	1279	1039	1360	1208	960	1001	949	997	1165	1062	761	7.16366	7.00178	4.65146	5.2122	5.98242	6.65891	5.04489	4.52933	4.69678	5.12452	3.70461	3.84302	3.77381	4.78711	4.93183	6.32067	7.08272	4.91065	1111.41	1221.31	-0.12537	0.33291	0.85412	FALSE	1188.78	975.292	0.25882	0.038801	0.19625	FALSE	1008.8
ENSMUSG00000022010	Tsc22d1	chr14	+	76414961	76507765	4999	6309	5845	6923	6839	7976	5098	6953	5203	7760	9301	12019	6193	68.1034	60.2706	58.3783	49.3694	74.4009	66.6063	66.0044	46.774	68.8573	77.0619	78.9713	58.9077	68.9395	56.3892	53.8739	70.5036	64.187	72.9596	6577.2	5878.07	0.15104	0.19667	0.73399	FALSE	7036	7692.05	-0.1211	0.23456	0.53407	FALSE	7956.67
ENSMUSG00000022013	Dnajc15	chr14	-	77826217	77874917	648	377	430	471	500	463	350	373	397	596	702	569	475	31.3948	34.2056	30.6398	27.8448	33.3183	35.277	27.316	27.5327	40.7984	44.8699	28.8417	34.8556	31.8487	27.4244	29.2423	34.2976	32.8002	42.8341	414.968	389.091	0.078263	0.62569	0.94912	FALSE	443.871	585.434	-0.352	0.015121	0.1119	FALSE	605.556
ENSMUSG00000022012	Enox1	chr14	+	77156763	77721760	3495	21	18	21	29	35	18	36	28	22	31	32	21	0.324238	0.265479	0.253287	0.299433	0.466979	0.336375	0.488809	0.360035	0.27922	0.367373	0.300737	0.285711	0.293224	0.424422	0.27636	0.401677	0.294858	0.323297	26.1805	18.8833	0.14897	0.48224	0.9167	FALSE	28.0103	23.8117	0.079043	0.70315	0.87912	FALSE	24.6378
ENSMUSG00000022019	Tdrd3	chr14	+	87416639	87545373	5280	594	648	447	485	522	450	377	386	502	547	440	286	6.07077	6.32623	3.56873	3.31479	4.61013	5.56644	3.38837	3.28539	4.21737	4.29088	2.73718	2.57565	2.65641	3.33688	3.44176	5.08828	6.1985	4.25412	501.832	599.219	-0.22321	0.15808	0.67896	FALSE	536.744	473.936	0.15114	0.3278	0.63014	FALSE	490.158
ENSMUSG00000022018	Rgcc	chr14	-	79288756	79301645	918	297	400	157	234	397	312	111	124	366	380	151	108	17.4584	22.4606	7.20937	9.1986	20.1662	22.1978	5.73805	6.07034	17.6852	17.1449	5.40279	5.59416	5.49848	5.90419	8.20398	21.182	19.9595	17.415	363.11	335.235	0.091744	0.60766	0.94737	FALSE	388.392	337.399	0.17014	0.28591	0.59039	FALSE	348.918
ENSMUSG00000055610	Olfr307	chr7	-	86335406	86336417	1012	0	0	0	0	0	0	0	0	0	0	0	0	0	0	0	0	0	0	0	0	0	0	0	0	0	0	0	0	0	0	0	0	NA	NA	NA	NA	0	0	NA	NA	NA	NA	0
ENSMUSG00000055612	Cdca7	chr2	+	72476159	72486893	2424	954	889	1371	1544	1093	661	1018	1017	1459	1392	1498	1032	21.2377	18.9049	23.8421	22.986	21.0264	17.8101	19.9296	18.8548	26.6989	23.7848	20.2985	20.2442	20.2713	19.3922	23.4141	19.4183	20.0713	25.2419	878.242	891.257	-0.017051	0.90687	0.99147	FALSE	939.535	1291.84	-0.40933	0.0024583	0.034341	TRUE	1335.74
ENSMUSG00000020528	Prpsap2	chr11	-	61729650	61762088	1837	523	610	452	574	612	445	327	362	600	587	484	287	15.3633	17.1169	10.3722	11.2759	15.5353	15.8216	8.44738	8.85591	14.4882	13.2349	8.65406	7.42894	8.0415	8.65165	10.824	15.6784	16.2401	13.8616	537.692	546.09	-0.020363	0.89139	0.98862	FALSE	575.156	537.554	0.085937	0.5471	0.794	FALSE	555.848
ENSMUSG00000020527	Myo19	chr11	+	84880148	84911226	5360	1055	1130	315	315	1298	872	323	334	1008	1173	607	474	10.6213	10.8672	2.47734	2.12077	11.2924	10.6255	2.85971	2.80037	8.34194	9.06414	3.7197	4.20502	3.96236	2.83004	2.29906	10.959	10.7443	8.70304	1096.35	1054.47	0.052248	0.67487	0.95815	FALSE	1172.79	983.952	0.23382	0.049451	0.22511	FALSE	1017.75
ENSMUSG00000020526	Znhit3	chr11	-	84910950	84916366	998	94	73	98	98	100	108	80	60	82	141	104	95	5.08263	3.77048	4.13938	3.5436	4.67246	7.06792	3.80402	2.70181	3.64464	5.8517	3.42284	4.52634	3.97459	3.25292	3.84149	5.87019	4.42656	4.74817	109.506	80.976	0.2465	0.27611	0.81519	FALSE	117.109	99.7691	0.12441	0.57066	0.8071	FALSE	103.266
ENSMUSG00000020525	Ppm1d	chr11	+	85311244	85347066	2899	290	230	295	336	273	201	179	229	269	286	244	217	5.3981	4.08963	4.28957	4.18254	4.39128	4.52842	2.93014	3.54994	4.116	4.08612	2.76456	3.55931	3.16193	3.24004	4.23605	4.45985	4.74387	4.10106	241.383	252.064	-0.04801	0.80351	0.97542	FALSE	258.2	250.883	0.033028	0.84789	0.94397	FALSE	259.459
ENSMUSG00000020524	Gria1	chr11	+	57011387	57330244	5546	31	17	25	17	30	31	21	22	8	22	35	18	0.301629	0.158006	0.19002	0.110616	0.252242	0.365074	0.17969	0.178269	0.0639855	0.164299	0.207287	0.154329	0.180808	0.17898	0.150318	0.308658	0.229817	0.114142	31.9928	23.3886	0.14244	0.50481	0.92282	FALSE	34.215	13.3014	0.34755	0.07475	0.28538	FALSE	13.7777
ENSMUSG00000020523	Fam114a2	chr11	-	57482993	57518617	2557	1547	1618	1609	1787	1514	1037	1126	1235	1370	1462	2077	1230	32.6476	32.6176	26.5256	25.2198	27.6103	26.4878	20.8974	21.7055	23.7663	23.6815	26.6802	22.8733	24.7768	21.3014	25.8727	27.0491	32.6326	23.7239	1290.99	1527.95	-0.2256	0.054255	0.41871	FALSE	1380.99	1280.08	0.10268	0.35178	0.65266	FALSE	1323.84
ENSMUSG00000020522	Mfap3	chr11	+	57518664	57533815	4839	725	674	762	965	849	522	615	626	800	919	1141	803	8.08488	7.17973	6.63804	7.19648	8.18142	7.04553	6.03119	5.8137	7.33341	7.86599	7.74487	7.89067	7.81777	5.92245	6.91726	7.61347	7.63231	7.5997	687.436	676.567	0.021984	0.8841	0.98585	FALSE	735.405	775.742	-0.066948	0.6229	0.83701	FALSE	802.369
ENSMUSG00000020521	Rnft1	chr11	+	86484657	86499025	4452	872	940	983	1082	892	604	696	658	864	843	965	585	10.5695	10.8837	9.30762	8.77043	9.343	8.86095	7.41887	6.64209	8.60855	7.8427	7.11961	6.2482	6.6839	7.03048	9.03902	9.10197	10.7266	8.22563	756.338	874.377	-0.18943	0.15197	0.67122	FALSE	809.07	773.09	0.060146	0.64828	0.85171	FALSE	799.397
ENSMUSG00000020520	Galnt10	chr11	+	57645442	57787514	4715	3586	3564	3030	3751	5316	2483	2710	2877	4221	4222	3674	2428	41.0412	38.9637	27.0895	28.7087	52.5751	34.3949	27.2754	27.4216	39.7105	37.0877	25.5942	24.4862	25.0402	27.3485	27.8991	43.485	40.0024	38.3991	3822.5	3454.38	0.12501	0.44321	0.90694	FALSE	4089.88	3821.7	0.083945	0.59438	0.81994	FALSE	3951.92
ENSMUSG00000091866	Gm6257	chr9	-	63443166	63444075	910	1	0	0	0	0	0	0	0	0	0	1	0	0.0592994	0	0	0	0	0	0	0	0	0	0.0360946	0	0.0180473	0	0	0	0.0296497	0	0	0.497408	-0.011231	0.78714	NA	NA	0	0	NA	NA	NA	NA	0
ENSMUSG00000091867	Cyp2a22	chr7	-	26931631	26939386	2226	1	0	0	0	0	0	0	0	0	0	1	0	0.0242419	0	0	0	0	0	0	0	0	0	0.0147557	0	0.00737783	0	0	0	0.0121209	0	0	0.497408	-0.011231	0.78714	NA	NA	0	0	NA	NA	NA	NA	0
ENSMUSG00000091864	Gm17102	chr7	+	41393698	41397447	906	5	2	0	4	7	3	1	1	6	6	3	3	0.297806	0.11379	0	0.159324	0.360285	0.216268	0.0523788	0.0496028	0.293761	0.274294	0.108762	0.157452	0.133107	0.0509908	0.0796619	0.288276	0.205798	0.284028	4.86803	3.42456	0.042252	0.73542	NA	NA	5.20879	5.4318	-0.0045546	0.97271	NA	NA	5.61687
ENSMUSG00000091692	4930433I11Rik	chr7	+	40987555	40995181	2424	0	0	0	0	0	0	0	0	0	0	0	0	0	0	0	0	0	0	0	0	0	0	0	0	0	0	0	0	0	0	0	0	NA	NA	NA	NA	0	0	NA	NA	NA	NA	0
ENSMUSG00000094814	Gm21973	chr15	+	10325380	10373749	358	0	0	0	0	0	0	0	0	0	0	0	0	0	0	0	0	0	0	0	0	0	0	0	0	0	0	0	0	0	0	0	0	NA	NA	NA	NA	0	0	NA	NA	NA	NA	0
ENSMUSG00000091863	Gm7157	chrX	+	152563334	152563969	636	0	0	0	0	0	0	0	0	0	0	0	0	0	0	0	0	0	0	0	0	0	0	0	0	0	0	0	0	0	0	0	0	NA	NA	NA	NA	0	0	NA	NA	NA	NA	0
ENSMUSG00000094817	Cphx3	chr14	+	26082297	26235744	1714	0	0	0	0	0	0	0	0	0	0	0	0	0	0	0	0	0	0	0	0	0	0	0	0	0	0	0	0	0	0	0	0	NA	NA	NA	NA	0	0	NA	NA	NA	NA	0
ENSMUSG00000094818	Gm15308	chr8	+	21529032	21530012	425	0	0	21765	30032	0	0	20433	25477	0	0	53497	34464	0	0	2158.79	2550.02	0	0	2281.53	2693.97	0	0	4134.51	3855.95	3995.23	2487.75	2354.4	0	0	0	0	0	NA	NA	NA	NA	0	0	NA	NA	NA	NA	0
ENSMUSG00000094819	Olfr53	chr7	+	140646452	140652919	1162	0	1	0	0	0	0	0	0	0	0	0	0	0	0.0443607	0	0	0	0	0	0	0	0	0	0	0	0	0	0	0.0221803	0	0	0.468763	-0.011231	0.78714	NA	NA	0	0	NA	NA	NA	NA	0
ENSMUSG00000028759	Hp1bp3	chr4	+	138216296	138244683	5155	3719	3753	3024	3567	3924	2453	2705	2658	3085	3319	2953	1761	38.9304	37.5279	24.7282	24.9703	35.4958	31.079	24.9013	23.1718	26.5459	26.6669	18.8156	16.2437	17.5297	24.0366	24.8493	33.2874	38.2291	26.6064	3202.03	3609.13	-0.16045	0.16077	0.68338	FALSE	3425.43	2894.12	0.2292	0.029819	0.16756	FALSE	2993.12
ENSMUSG00000052062	Pard3b	chr1	+	61638824	62642284	8392	839	1010	585	730	841	722	535	492	756	827	622	307	5.39496	6.20383	2.93853	3.13911	4.67312	5.61915	3.02532	2.63471	3.99602	4.08163	2.43449	1.73951	2.087	2.83002	3.03882	5.14613	5.79939	4.03882	806.667	890.776	-0.12736	0.39953	0.89113	FALSE	862.788	715.135	0.23724	0.092966	0.32545	FALSE	739.618
ENSMUSG00000099526	CH36-222J1.1	chrY	+	76923339	76926578	1500	0	0	0	0	0	0	0	0	0	0	0	0	0	0	0	0	0	0	0	0	0	0	0	0	0	0	0	0	0	0	0	0	NA	NA	NA	NA	0	0	NA	NA	NA	NA	0
ENSMUSG00000013643	Lypd8	chr11	+	58379043	58390728	1219	144069	170871	30997	38633	131210	111670	20610	33225	163222	179709	60095	45626	6377.61	7225.51	1071.9	1143.68	5019.26	5983.17	802.339	1224.88	5939.45	6106.04	1619.27	1779.77	1699.52	1013.61	1107.79	5501.22	6801.56	6022.74	125256	151759	-0.25542	0.037121	0.34195	FALSE	133971	154900	-0.19615	0.068666	0.27068	FALSE	160205
ENSMUSG00000013646	Sh3bp5l	chr11	+	58330724	58347728	6171	878	1095	858	1108	1083	719	614	685	1203	1338	991	661	7.67769	9.14666	5.861	6.47937	8.18369	7.60978	4.72168	4.98849	8.64732	8.98036	5.27475	5.09331	5.18403	4.85508	6.17019	7.89674	8.41217	8.81384	909.497	950.02	-0.055855	0.69168	0.95913	FALSE	972.918	1147.5	-0.21872	0.063935	0.26086	FALSE	1186.82
ENSMUSG00000076505	Igkv1-131	chr6	-	67766036	67766772	362	0	0	0	0	0	0	0	0	0	0	0	0	0	0	0	0	0	0	0	0	0	0	0	0	0	0	0	0	0	0	0	0	NA	NA	NA	NA	0	0	NA	NA	NA	NA	0
ENSMUSG00000057612	Vmn1r37	chr6	+	66731392	66732300	909	0	0	0	0	0	0	0	0	0	0	0	0	0	0	0	0	0	0	0	0	0	0	0	0	0	0	0	0	0	0	0	0	NA	NA	NA	NA	0	0	NA	NA	NA	NA	0
ENSMUSG00000057610	Ighv1-73	chr12	-	115790702	115790884	183	0	0	0	0	0	0	0	0	0	0	0	0	0	0	0	0	0	0	0	0	0	0	0	0	0	0	0	0	0	0	0	0	NA	NA	NA	NA	0	0	NA	NA	NA	NA	0
ENSMUSG00000028756	Pink1	chr4	-	138313409	138326307	2375	4202	3842	5474	5563	3419	2273	3243	3717	2973	3076	3826	2119	95.4737	83.3869	97.1586	84.5267	67.1293	62.5078	64.7988	70.3336	55.5268	53.6434	52.9133	42.425	47.6692	67.5662	90.8427	64.8186	89.4303	54.5851	2873.18	3891.1	-0.40482	0.0007218	0.024729	TRUE	3073.53	2736.03	0.15934	0.1105	0.35589	FALSE	2829.43
ENSMUSG00000057615	Ldoc1	chrX	+	61709497	61710955	1459	0	0	0	0	0	1	0	0	0	0	0	0	0	0	0	0	0	0.0447655	0	0	0	0	0	0	0	0	0	0.0223827	0	0	0.613456	0	0.012782	0.75859	NA	NA	0.655443	0	0.013401	0.72956	NA	NA	0
ENSMUSG00000057614	Gnai1	chr5	-	18265135	18360413	3193	690	464	159	185	951	631	224	245	671	686	257	166	11.6612	7.49071	2.09913	2.09084	13.8886	12.9071	3.32915	3.44827	9.3217	8.89853	2.64374	2.47208	2.55791	3.38871	2.09498	13.3978	9.57593	9.11012	798.42	560.717	0.4064	0.027722	0.29276	FALSE	854.096	613.948	0.43081	0.0010388	0.018881	TRUE	634.891
ENSMUSG00000028718	Stil	chr4	+	115000159	115043196	5368	77	83	79	112	157	87	131	95	99	90	110	100	0.774051	0.797021	0.620376	0.752929	1.36384	1.05854	1.15809	0.795326	0.818077	0.694422	0.673076	0.885812	0.779444	0.976708	0.686652	1.21119	0.785536	0.756249	121.277	77.2077	0.41858	0.057023	0.42991	FALSE	129.747	85.7296	0.38421	0.070639	0.27535	FALSE	88.6357
ENSMUSG00000028719	Cmpk1	chr4	-	114959336	114987241	3170	7650	8255	6297	7497	10396	6609	5728	6185	10078	10419	9411	5923	130.225	134.234	83.7365	85.3448	152.927	136.168	85.7487	87.6828	141.022	136.132	97.5125	88.8457	93.1791	86.7157	84.5406	144.547	132.229	138.577	8550.84	7674.81	0.14757	0.15833	0.6793	FALSE	9147.34	9271.19	-0.018079	0.85257	0.94593	FALSE	9587.64
ENSMUSG00000101277	RP24-89D11.7	chrY	-	72894527	72895204	678	0	0	0	0	0	0	0	0	0	0	0	0	0	0	0	0	0	0	0	0	0	0	0	0	0	0	0	0	0	0	0	0	NA	NA	NA	NA	0	0	NA	NA	NA	NA	0
ENSMUSG00000028710	Atpaf1	chr4	+	115784812	115818828	2655	378	407	434	506	572	369	534	454	488	412	598	381	7.68278	7.90195	6.89073	6.87756	10.0463	9.07738	9.54466	7.68467	8.15317	6.42726	7.39811	6.82362	7.11086	8.61467	6.88415	9.56186	7.79236	7.29022	473.768	378.807	0.27963	0.076169	0.49422	FALSE	506.814	408.894	0.2588	0.11927	0.37032	FALSE	422.701
ENSMUSG00000028750	Pla2g2c	chr4	+	138724792	138746132	3448	30	35	1	5	98	42	3	5	36	28	12	8	0.469511	0.523245	0.0122257	0.0523301	1.32536	0.795574	0.0412893	0.0651683	0.463134	0.336344	0.114314	0.110326	0.11232	0.0532288	0.0322779	1.06047	0.496378	0.399739	68.1524	31.3289	0.50825	0.025783	0.28123	FALSE	72.9231	29.1285	0.56951	0.0092917	0.081562	FALSE	30.1078
ENSMUSG00000028712	Cyp4a31	chr4	+	115563649	115579015	2509	0	1	0	2	0	0	0	0	0	0	1	1	0	0.0205449	0	0.0287659	0	0	0	0	0	0	0.0130913	0.0189519	0.0160216	0	0.0143829	0	0.0102724	0	0	0.468763	-0.011231	0.78714	NA	NA	0	0	NA	NA	NA	NA	0
ENSMUSG00000028713	Cyp4b1	chr4	-	115624725	115647709	1878	51	76	3730	3438	86	90	3881	3090	128	131	2438	1706	1.46543	2.08604	83.7247	66.0631	2.1354	3.13001	98.069	73.943	3.02333	2.88914	42.6405	43.1954	42.9179	86.006	74.8939	2.6327	1.77574	2.95624	92.408	60.9938	0.31817	0.16325	0.68662	FALSE	98.8258	117.177	-0.15753	0.46275	0.73816	FALSE	121.174
ENSMUSG00000028715	Cyp4a14	chr4	-	115486200	115496142	2496	38	38	12	63	0	0	73	77	48	42	97	86	0.821543	0.784771	0.202664	0.910845	0	0	1.38791	1.38637	0.853037	0.696944	1.27647	1.63835	1.45741	1.38714	0.556755	0	0.803157	0.774991	0	36.7145	-0.82532	2.0583e-05	0.0013494	TRUE	0	40.8577	-0.84366	7.9124e-06	0.00043468	TRUE	42.2399
ENSMUSG00000025544	Tm9sf2	chr14	+	122107038	122159604	3107	8154	8877	8515	9810	11868	6961	8365	8444	10101	10843	12151	9277	141.619	147.275	115.527	113.94	178.12	146.329	127.764	122.135	144.21	144.544	128.456	141.978	135.217	124.95	114.734	162.224	144.447	144.377	9403.45	8217.07	0.18065	0.12929	0.62661	FALSE	10059.9	9465.56	0.082273	0.45836	0.73438	FALSE	9789.29
ENSMUSG00000025545	Clybl	chr14	+	122181694	122402232	1239	831	981	245	356	916	667	203	271	908	1108	334	152	36.1927	40.8133	8.33556	10.3688	34.4747	35.1603	7.77514	9.82951	32.5077	37.0392	8.8544	5.83346	7.34393	8.80233	9.35217	34.8175	38.503	34.7734	805.366	873.202	-0.10584	0.43748	0.90523	FALSE	861.48	908.57	-0.070448	0.58249	0.81341	FALSE	939.856
ENSMUSG00000039176	Polg	chr7	-	79448791	79466362	5277	1111	1369	668	1036	1280	860	674	634	1340	1430	811	648	11.361	13.3727	5.33617	7.0847	11.311	10.6441	6.06117	5.39928	11.2639	11.2239	5.04798	5.83905	5.44351	5.73023	6.21043	10.9775	12.3669	11.2439	1081.2	1194.36	-0.12965	0.33467	0.85568	FALSE	1156.59	1252.05	-0.1054	0.35476	0.65462	FALSE	1294.86
ENSMUSG00000052397	Ezr	chr17	-	6738041	6782784	3164	8844	11451	31190	36795	15294	12210	43554	40978	17807	18168	65249	41746	150.836	186.557	415.546	419.663	225.404	252.045	653.244	582.034	249.647	237.829	677.363	627.383	652.373	617.639	417.605	238.724	168.696	243.738	14105.3	9766.88	0.48505	0.00014497	0.0068111	TRUE	15087.3	16276.9	-0.10377	0.29831	0.60087	FALSE	16832.1
ENSMUSG00000052396	Mogat2	chr7	-	99219084	99238619	1780	15	8	8076	9432	19	6	8035	7832	11	9	10880	6565	0.454739	0.231672	191.257	191.22	0.497749	0.220156	214.215	197.736	0.274122	0.209419	200.767	175.375	188.071	205.976	191.238	0.358952	0.343206	0.241771	11.8987	11.2112	0.018395	0.91554	0.99331	FALSE	12.7336	9.09272	0.084441	0.60853	NA	NA	9.39923
ENSMUSG00000052392	Acot4	chr12	+	84038379	84044723	2325	95	77	274	331	92	48	289	333	71	100	502	375	2.20492	1.70715	4.96784	5.13752	1.84519	1.34839	5.89873	6.43658	1.35459	1.78144	7.09193	7.66942	7.38068	6.16766	5.05268	1.59679	1.95603	1.56801	69.238	83.3485	-0.14612	0.52	0.92745	FALSE	74.0765	76.8271	-0.025762	0.90668	0.96596	FALSE	79.4926
ENSMUSG00000078554	Fam229a	chr4	+	129491190	129491956	587	2	1	1	5	1	0	1	1	1	2	0	0	0.183858	0.0878145	0.0718128	0.307383	0.0794398	0	0.0808436	0.0765589	0.0755672	0.141119	0	0	0	0.0787013	0.189598	0.0397199	0.135836	0.108343	0.432523	1.46358	-0.031205	0.6299	NA	NA	0.463209	1.33809	-0.025324	0.67283	NA	NA	1.38533
ENSMUSG00000039178	Tbc1d19	chr5	+	53809627	53904380	2688	216	267	58	76	301	218	44	38	211	288	68	47	4.33627	5.12019	0.909576	1.02031	5.22172	5.29695	0.776796	0.635314	3.48197	4.43769	0.830928	0.831424	0.831176	0.706055	0.964944	5.25934	4.72823	3.95983	263.923	232.6	0.14487	0.4293	0.90064	FALSE	282.312	224.343	0.25946	0.15205	0.42541	FALSE	232.114
ENSMUSG00000023873	1700010I14Rik	chr17	+	8988333	9008319	1853	50	54	26	32	59	50	11	19	53	46	18	12	1.45608	1.50218	0.591477	0.623194	1.48475	1.76235	0.281709	0.4608	1.26874	1.0282	0.319066	0.307936	0.313501	0.371254	0.607336	1.62355	1.47913	1.14847	56.1916	50.1836	0.081325	0.7223	0.96186	FALSE	60.1015	44.9514	0.20359	0.35669	0.65677	FALSE	46.4714
ENSMUSG00000067627	Gm10217	chr8	+	9864251	9870315	135	0	0	0	0	0	0	0	0	0	0	0	0	0	0	0	0	0	0	0	0	0	0	0	0	0	0	0	0	0	0	0	0	NA	NA	NA	NA	0	0	NA	NA	NA	NA	0
ENSMUSG00000067629	Syngap1	chr17	+	26941452	26970645	4023	178	170	90	124	175	128	104	87	142	134	91	85	2.3876	2.17823	0.943046	1.1123	2.02845	2.07806	1.22678	0.971859	1.5657	1.37958	0.742977	1.00467	0.873823	1.09932	1.02767	2.05326	2.28291	1.47264	154.214	168.228	-0.093728	0.639	0.95174	FALSE	164.958	125.09	0.28644	0.14983	0.42134	FALSE	129.339
ENSMUSG00000025090	Ccdc172	chr19	+	58512002	58553085	1086	0	0	0	0	0	0	0	0	0	0	0	0	0	0	0	0	0	0	0	0	0	0	0	0	0	0	0	0	0	0	0	0	NA	NA	NA	NA	0	0	NA	NA	NA	NA	0
ENSMUSG00000025091	Pnliprp2	chr19	+	58759723	58777533	1567	16	36	4699	4434	54	24	4778	4466	34	42	4269	2089	0.550988	1.18423	126.409	102.112	1.60695	1.00032	144.697	128.081	0.962457	1.11013	89.4831	63.3904	76.4368	136.389	114.26	1.30364	0.867611	1.03629	38.0792	24.834	0.2033	0.34428	0.8598	FALSE	40.7439	34.2425	0.10349	0.63205	0.84266	FALSE	35.4224
ENSMUSG00000025092	Hspa12a	chr19	-	58795751	58860984	5733	317	340	566	919	353	393	859	1192	352	608	1648	1727	2.98379	3.05704	4.16174	5.78472	2.87124	4.47723	7.11041	9.3439	2.72353	4.39253	9.44189	14.324	11.883	8.22716	4.97323	3.67423	3.02042	3.55803	393.769	317.058	0.23224	0.23863	0.77913	FALSE	421.102	429.459	-0.022599	0.9117	0.96896	FALSE	444.513
ENSMUSG00000021737	Psmd6	chr14	-	14112184	14120984	1377	1068	1264	1454	1984	1358	1014	1264	1387	1639	1813	2309	1557	41.8532	47.317	44.5113	51.9944	45.9878	48.0953	43.5609	45.2665	52.7979	54.5327	55.0775	53.7661	54.4218	44.4137	48.2529	47.0415	44.5851	53.6653	1209.41	1123.75	0.095941	0.45819	0.91062	FALSE	1293.66	1559.09	-0.25227	0.02164	0.13788	FALSE	1612.5
ENSMUSG00000021731	Mrps30	chr13	-	118380110	118387252	1590	269	282	344	433	355	183	290	306	343	355	396	318	9.12949	9.14231	9.12014	9.82742	10.4114	7.51714	8.65535	8.64885	9.56904	9.2475	8.18054	9.51008	8.84531	8.6521	9.47378	8.96425	9.1359	9.40827	265.808	265.994	0.0031992	0.98668	0.99908	FALSE	284.385	315.711	-0.1132	0.53575	0.78701	FALSE	326.488
ENSMUSG00000021730	Hcn1	chr13	+	117602480	117976802	3525	0	0	14	24	3	2	8	9	1	1	11	4	0	0	0.167421	0.245697	0.0396861	0.0370569	0.1077	0.114741	0.0125838	0.0117499	0.102498	0.0539579	0.0782282	0.11122	0.206559	0.0383715	0	0.0121669	2.52448	0	0.062931	0.34096	NA	NA	2.70051	0.9053	0.058911	0.49712	NA	NA	0.936145
ENSMUSG00000021733	Slc4a7	chr14	+	14703025	14799943	7389	2334	2297	477	825	2811	1546	969	574	1982	2034	910	728	17.0454	16.0243	2.72128	4.02918	17.7399	13.6654	6.22331	3.49108	11.8984	11.4014	4.0452	4.68489	4.36505	4.8572	3.37523	15.7027	16.5348	11.6499	2164.22	2237.7	-0.041905	0.76601	0.96975	FALSE	2315.39	1816.81	0.31483	0.019533	0.13096	FALSE	1878.8
ENSMUSG00000021732	Fgf10	chr13	+	118669791	118792115	4114	231	173	10	8	234	152	18	25	179	162	52	31	3.02997	2.16763	0.102465	0.0701737	2.65233	2.41311	0.207631	0.273092	1.93001	1.63096	0.415167	0.358304	0.386735	0.240362	0.0863194	2.53272	2.5988	1.78049	194.456	195.997	-0.0065287	0.97454	0.99877	FALSE	208.018	154.691	0.32049	0.096045	0.33101	FALSE	159.934
ENSMUSG00000021738	Atxn7	chr14	+	14012491	14107296	6847	1124	1062	1002	1177	1000	785	842	836	841	1121	932	720	8.85844	7.99518	6.1689	6.20333	6.81046	7.48804	5.83573	5.48706	5.44838	6.78108	4.47095	5.00019	4.73557	5.6614	6.18611	7.14925	8.42681	6.11473	914.086	1056.91	-0.18945	0.16848	0.69185	FALSE	977.731	882.538	0.12901	0.36324	0.66155	FALSE	913.069
ENSMUSG00000035873	Pawr	chr10	+	108332189	108414391	1828	1173	1157	924	1006	1389	1018	730	853	1289	1398	1050	701	34.6269	32.6258	21.3077	19.8596	35.4326	36.3723	18.9509	20.9704	31.2787	31.6756	18.8667	18.2346	18.5507	19.9607	20.5836	35.9024	33.6263	31.4771	1225.27	1125.82	0.11197	0.3695	0.87398	FALSE	1310.64	1214.11	0.10234	0.35868	0.65837	FALSE	1255.65
ENSMUSG00000090191	9230105E05Rik	chr10	+	120389523	120392793	2250	144	166	39	36	294	173	15	13	176	177	26	18	3.45359	3.80303	0.730672	0.577389	6.09314	5.02183	0.316368	0.259654	3.46978	3.25825	0.379555	0.380403	0.379979	0.288011	0.65403	5.55749	3.62831	3.36401	233.29	149.441	0.48805	0.01301	0.18934	FALSE	249.575	159.766	0.49363	0.0086646	0.07759	FALSE	165.211
ENSMUSG00000035877	Zhx3	chr2	-	160748708	160872998	9563	409	457	807	1107	391	265	554	722	472	489	570	476	2.30792	2.46335	3.55729	4.17736	1.9066	1.80988	2.74916	3.39295	2.18937	2.11791	1.95778	2.36683	2.16231	3.07105	3.86733	1.85824	2.38563	2.15364	331.682	417.665	-0.28318	0.080301	0.50639	FALSE	354.807	434.659	-0.25065	0.10245	0.34286	FALSE	449.497
ENSMUSG00000020033	4930463O16Rik	chr10	+	84488293	84497435	2088	0	0	0	0	0	1	0	0	0	0	0	0	0	0	0	0	0	0.0312801	0	0	0	0	0	0	0	0	0	0.0156401	0	0	0.613456	0	0.012782	0.75859	NA	NA	0.655443	0	0.013401	0.72956	NA	NA	0
ENSMUSG00000035875	AI182371	chr2	-	35084046	35101543	1724	21	14	11	15	20	6	9	11	6	7	7	9	0.657315	0.418596	0.268965	0.31398	0.540965	0.227307	0.247736	0.286741	0.154378	0.168172	0.133366	0.248233	0.190799	0.267238	0.291473	0.384136	0.537955	0.161275	12.3312	17.0082	-0.091919	0.62108	0.94849	FALSE	13.1968	5.86459	0.1728	0.27323	NA	NA	6.06605
ENSMUSG00000035878	Hykk	chr9	+	54917283	54949924	5110	223	223	307	365	321	263	217	126	245	278	187	59	2.35492	2.24951	2.53255	2.57763	2.92928	3.3615	2.01522	1.10811	2.12675	2.25329	1.202	0.549016	0.875508	1.56167	2.55509	3.14539	2.30221	2.19002	300.179	215.456	0.38161	0.036458	0.3394	FALSE	321.071	236.08	0.35741	0.038571	0.19556	FALSE	244.179
ENSMUSG00000090192	Gm16556	chr6	-	122560044	122570849	471	6	14	1	0	7	13	0	0	6	7	0	0	0.687419	1.53219	0.0894992	0	0.693032	1.80269	0	0	0.565069	0.61556	0	0	0	0	0.0447496	1.24786	1.1098	0.590315	11.0026	9.54713	0.027794	0.86618	0.98387	FALSE	11.7632	5.86459	0.13304	0.38369	NA	NA	6.06605
ENSMUSG00000008090	Fgfrl1	chr5	+	108694229	108706950	2656	300	309	722	763	354	270	570	568	293	305	772	492	6.09515	5.99701	11.4591	10.3668	6.21515	6.63948	10.1843	9.61068	4.8934	4.75625	9.54714	8.80828	9.17771	9.89748	10.9129	6.42732	6.04608	4.82483	318.746	294.07	0.095519	0.57646	0.93988	FALSE	340.945	270.446	0.27679	0.094044	0.3275	FALSE	279.681
ENSMUSG00000090194	Gm16161	chr6	-	113275837	113276930	290	12	10	3	26	16	6	7	4	10	10	4	0	2.23293	1.77749	0.436077	3.23537	2.57276	1.3513	1.14547	0.619863	1.52958	1.42822	0.45305	0	0.226525	0.882667	1.83572	1.96203	2.00521	1.4789	10.6011	10.6565	0.0016377	0.99253	0.99917	FALSE	11.344	9.053	0.056826	0.72958	NA	NA	9.36145
ENSMUSG00000086725	A630052C17Rik	chr11	-	29170909	29173558	2203	49	32	54	49	57	43	33	19	55	50	44	24	1.20025	0.748755	1.03328	0.802657	1.20653	1.27483	0.710858	0.38759	1.10744	0.940045	0.656027	0.518025	0.587026	0.549224	0.91797	1.24068	0.974504	1.02374	51.0324	39.3734	0.16655	0.46418	0.91236	FALSE	54.5869	47.6275	0.096764	0.66137	0.85793	FALSE	49.2421
ENSMUSG00000086724	Gm12833	chr4	+	115480800	115481276	477	0	0	0	0	0	0	0	1	0	0	0	0	0	0	0	0	0	0	0	0.094214	0	0	0	0	0	0.047107	0	0	0	0	0	0	NA	NA	NA	NA	0	0	NA	NA	NA	NA	0
ENSMUSG00000086727	4931428L18Rik	chr1	-	31135226	31222684	1009	0	0	0	0	0	0	0	0	0	0	0	0	0	0	0	0	0	0	0	0	0	0	0	0	0	0	0	0	0	0	0	0	NA	NA	NA	NA	0	0	NA	NA	NA	NA	0
ENSMUSG00000086726	Gm9458	chr1	-	30986226	30986952	727	0	2	0	0	0	0	0	0	1	0	0	2	0	0.141808	0	0	0	0	0	0	0.0610151	0	0	0.130813	0.0654063	0	0	0	0.0709038	0.0305075	0	0.937526	-0.021738	0.60253	NA	NA	0	0.472511	-0.0089792	0.81682	NA	NA	0.486964
ENSMUSG00000086721	Gm13750	chr1	+	64150201	64150665	465	0	0	0	0	0	0	0	0	0	0	0	0	0	0	0	0	0	0	0	0	0	0	0	0	0	0	0	0	0	0	0	0	NA	NA	NA	NA	0	0	NA	NA	NA	NA	0
ENSMUSG00000052934	Fbxo31	chr8	-	121549440	121578806	4358	796	748	547	633	816	582	395	395	831	824	508	276	9.85637	8.84746	5.29103	5.24161	8.73131	8.72237	4.30124	4.07328	8.45834	7.83129	3.82878	3.01145	3.42012	4.18726	5.26632	8.72684	9.35192	8.14482	709.97	746.571	-0.064678	0.64744	0.95336	FALSE	759.446	749.274	0.017744	0.89225	0.95956	FALSE	774.792
ENSMUSG00000086722	Gm15499	chr6	+	145441756	145444028	422	0	1	0	0	0	0	0	0	0	0	0	0	0	0.122149	0	0	0	0	0	0	0	0	0	0	0	0	0	0	0.0610747	0	0	0.468763	-0.011231	0.78714	NA	NA	0	0	NA	NA	NA	NA	0
ENSMUSG00000086729	Gm15589	chr5	+	24333923	24337216	271	1	0	0	0	1	0	0	0	0	0	0	0	0.199123	0	0	0	0.172071	0	0	0	0	0	0	0	0	0	0	0.0860354	0.0995616	0	0.432523	0.497408	-4.3267e-05	0.99918	NA	NA	0.463209	0	0.013401	0.72956	NA	NA	0
ENSMUSG00000086728	Man2c1os	chr9	-	57099950	57131290	1910	11	12	9	14	14	7	11	14	11	14	14	8	0.310778	0.323856	0.198632	0.264511	0.341799	0.239366	0.273302	0.329404	0.255465	0.30359	0.240757	0.199164	0.21996	0.301353	0.231571	0.290583	0.317317	0.279527	10.3495	11.0966	-0.017014	0.92396	0.99508	FALSE	11.073	11.2567	-0.002718	0.98734	NA	NA	11.6451
ENSMUSG00000022837	Iqcb1	chr16	+	36828385	36872721	2797	73	88	83	95	80	57	41	47	84	79	65	48	1.40839	1.62179	1.25091	1.22569	1.33375	1.33101	0.695625	0.755161	1.33217	1.16984	0.763317	0.816024	0.78967	0.725393	1.2383	1.33238	1.51509	1.251	69.5688	77.5619	-0.093093	0.67924	0.95816	FALSE	74.4169	73.8812	0.0064494	0.97639	0.99069	FALSE	76.3903
ENSMUSG00000022836	Mylk	chr16	+	34745210	35002420	7824	12219	14373	17788	19293	13286	10477	15653	14456	10862	11266	15514	9749	84.2749	94.6941	95.8382	88.9856	79.1848	87.4595	94.9407	83.0335	61.5818	59.6395	65.1297	59.2496	62.1896	88.9871	92.4119	83.3221	89.4845	60.6107	12173.7	12815.4	-0.069589	0.5331	0.93049	FALSE	13021.3	10008.2	0.36026	0.0002007	0.0055711	TRUE	10349.9
ENSMUSG00000076755	Tcrg-V1	chr13	+	19340016	19340454	347	0	7	2	12	4	0	5	8	4	2	6	6	0	1.03985	0.242963	1.24796	0.537535	0	0.683792	1.03608	0.511331	0.238723	0.567944	0.822197	0.695071	0.859938	0.745461	0.268768	0.519927	0.375027	1.73009	3.28134	-0.025348	0.74191	NA	NA	1.85283	2.75562	-0.019407	0.81776	NA	NA	2.84622
ENSMUSG00000076754	Trgv2	chr13	-	19336573	19337026	350	12	7	8	17	2	1	6	17	3	4	20	3	1.85014	1.03094	0.963523	1.75279	0.266464	0.186608	0.813517	2.1828	0.380211	0.473353	1.87692	0.407575	1.14225	1.49816	1.35816	0.226536	1.44054	0.426782	1.4785	9.25023	-0.21543	0.11638	NA	NA	1.58186	3.14869	-0.048113	0.62057	NA	NA	3.25762
ENSMUSG00000022833	Ccdc14	chr16	+	34690616	34725194	4107	83	68	73	90	94	80	69	69	75	68	66	48	1.09055	0.85347	0.74927	0.7908	1.06728	1.27223	0.797275	0.75502	0.810043	0.685768	0.527841	0.555739	0.54179	0.776147	0.770035	1.16975	0.972009	0.747906	89.7336	73.1607	0.1719	0.44524	0.90778	FALSE	95.9771	64.868	0.32914	0.13041	0.38914	FALSE	67.0666
ENSMUSG00000022832	Ropn1	chr16	+	34649921	34678618	875	0	0	0	0	0	0	0	0	0	0	0	0	0	0	0	0	0	0	0	0	0	0	0	0	0	0	0	0	0	0	0	0	NA	NA	NA	NA	0	0	NA	NA	NA	NA	0
ENSMUSG00000022831	Hcls1	chr16	+	36934983	36963212	2016	301	369	574	1304	213	169	273	278	409	378	467	262	8.05689	9.43496	12.0022	23.3419	4.92681	5.47514	6.42622	6.1971	8.99921	7.76595	7.6087	6.17966	6.89418	6.31166	17.672	5.20097	8.74592	8.38258	195.801	322.693	-0.57691	0.0017212	0.046718	TRUE	209.433	356.851	-0.61724	0.00046738	0.01034	TRUE	368.959
ENSMUSG00000076750	Tcrg-V3	chr13	+	19242845	19243301	350	1	2	0	0	0	0	0	1	0	0	2	0	0.154178	0.294555	0	0	0	0	0	0.1284	0	0	0.187692	0	0.093846	0.0642001	0	0	0.224367	0	0	1.43493	-0.036291	0.47605	NA	NA	0	0	NA	NA	NA	NA	0
ENSMUSG00000076759	Trav2	chr14	+	52567293	52568051	325	0	0	0	1	0	0	0	0	0	0	0	0	0	0	0	0.111036	0	0	0	0	0	0	0	0	0	0	0.0555182	0	0	0	0	0	NA	NA	NA	NA	0	0	NA	NA	NA	NA	0
ENSMUSG00000022838	Eaf2	chr16	-	36792884	36875003	2377	11	22	29	76	29	13	21	14	19	26	41	15	0.249721	0.477087	0.514291	1.15381	0.568912	0.357201	0.419251	0.264687	0.354565	0.453041	0.56655	0.300066	0.433308	0.341969	0.834049	0.463057	0.363404	0.403803	20.5181	15.7843	0.096043	0.62774	0.94912	FALSE	21.9538	20.2302	0.036307	0.85518	0.94663	FALSE	20.931
ENSMUSG00000039824	Myl6b	chr10	-	128494157	128498685	1026	42	35	19	37	59	37	23	39	42	26	33	22	2.20899	1.75843	0.780632	1.30138	2.68152	2.35534	1.06381	1.70825	1.81582	1.04959	1.05645	1.0196	1.03803	1.38603	1.041	2.51843	1.98371	1.43271	48.2167	37.2978	0.17073	0.45406	0.91038	FALSE	51.5807	31.098	0.29551	0.17282	0.45535	FALSE	32.1312
ENSMUSG00000039826	Trub2	chr2	-	29761224	29788502	3930	204	195	442	519	266	152	416	323	218	209	600	305	2.8011	2.55768	4.741	4.76566	3.15621	2.5261	5.02325	3.69355	2.46057	2.20266	5.01467	3.6903	4.35248	4.3584	4.75333	2.84115	2.67939	2.33161	208.296	192.88	0.087434	0.65573	0.95446	FALSE	222.841	193.46	0.1579	0.40562	0.69279	FALSE	200.037
ENSMUSG00000086098	Gm14291	chr2	+	167201576	167202799	804	0	1	1	1	1	1	0	1	0	3	1	0	0	0.0641133	0.0524305	0.0448841	0.057999	0.0812349	0	0.0558956	0	0.154546	0.0408534	0	0.0204267	0.0279478	0.0486573	0.0696169	0.0320566	0.0772731	1.04598	0.468763	0.018311	0.75586	NA	NA	1.11865	1.29837	-0.0052015	0.93623	NA	NA	1.34754
ENSMUSG00000086097	Gm16250	chr13	-	54840649	54840904	256	0	0	0	0	0	0	0	0	0	0	0	0	0	0	0	0	0	0	0	0	0	0	0	0	0	0	0	0	0	0	0	0	NA	NA	NA	NA	0	0	NA	NA	NA	NA	0
ENSMUSG00000086096	Gm12688	chr4	-	99653607	99654983	701	8	15	4	8	16	17	7	8	5	21	9	10	0.615834	1.103	0.240537	0.411832	1.06434	1.58391	0.473875	0.512868	0.31639	1.24078	0.421705	0.678322	0.550013	0.493372	0.326185	1.32412	0.859419	0.778585	17.3491	11.0107	0.1379	0.46421	0.91236	FALSE	18.5539	11.4511	0.12137	0.47409	NA	NA	11.8676
ENSMUSG00000086095	Gm15328	chr18	+	16816407	16822783	2977	0	1	0	0	0	0	0	0	0	0	0	1	0	0.0173151	0	0	0	0	0	0	0	0	0	0.0159726	0.00798629	0	0	0	0.00865756	0	0	0.468763	-0.011231	0.78714	NA	NA	0	0	NA	NA	NA	NA	0
ENSMUSG00000039828	Wdr70	chr15	-	7873055	8099209	2151	187	141	202	228	191	135	176	138	215	259	219	206	4.69129	3.37896	3.95869	3.8251	4.14066	4.09913	3.8829	2.88319	4.43373	4.98715	3.34416	4.55387	3.94902	3.38304	3.89189	4.1199	4.03513	4.71044	165.428	159.111	0.040253	0.84724	0.98335	FALSE	176.958	213.682	-0.21021	0.25728	0.56003	FALSE	221.035
ENSMUSG00000086092	Gm15323	chr13	+	112005502	112017332	429	0	0	0	0	0	0	0	0	0	0	0	0	0	0	0	0	0	0	0	0	0	0	0	0	0	0	0	0	0	0	0	0	NA	NA	NA	NA	0	0	NA	NA	NA	NA	0
ENSMUSG00000086090	Gm12531	chr3	-	37052215	37060035	487	2	0	0	0	0	0	1	0	0	0	0	0	0.221612	0	0	0	0	0	0.0974439	0	0	0	0	0	0	0.048722	0	0	0.110806	0	0	0.994815	-0.022301	0.59403	NA	NA	0	0	NA	NA	NA	NA	0
ENSMUSG00000051671	Coa6	chr8	+	126422501	126425434	762	361	402	383	417	433	318	256	249	485	571	474	276	25.5649	27.1941	21.1877	19.7483	26.4978	27.2565	15.9429	14.6851	28.2331	31.0366	20.4318	17.223	18.8274	15.314	20.468	26.8772	26.3795	29.6348	382.361	368.007	0.046326	0.77436	0.97184	FALSE	409	476.29	-0.19178	0.19972	0.49198	FALSE	492.66
ENSMUSG00000070348	Ccnd1	chr7	-	144929931	144939869	3740	967	1280	1426	1855	1889	1277	1678	2071	2422	2421	2611	2287	13.9523	17.6418	16.0727	17.8987	23.5525	22.3007	21.2914	24.8853	28.7259	26.8112	22.9308	29.0769	26.0039	23.0883	16.9857	22.9266	15.797	27.7686	1600.42	1081.01	0.5058	0.00033915	0.013727	TRUE	1712	2192.2	-0.33305	0.0021346	0.031373	TRUE	2266.89
ENSMUSG00000020069	Hnrnph3	chr10	-	63014664	63024217	2213	432	469	491	509	496	335	366	359	539	564	573	410	10.534	10.9243	9.35277	8.30013	10.4515	9.88694	7.84844	7.29033	10.8039	10.5558	8.50466	8.80961	8.65713	7.56938	8.82645	10.1692	10.7292	10.6798	420.039	434.73	-0.042299	0.7859	0.97301	FALSE	449.325	498.776	-0.13093	0.36822	0.6659	FALSE	515.812
ENSMUSG00000020062	Slc5a8	chr10	+	88885992	88929505	5321	5044	5258	4311	5042	7985	5714	2800	3248	5524	5983	3899	3780	51.1532	50.9368	34.1527	34.1947	69.9775	70.1367	24.9717	27.432	46.0502	46.5714	24.0682	33.7795	28.9238	26.2018	34.1737	70.0571	51.045	46.3108	6958.98	4973.68	0.46168	1.9535e-06	0.0001804	TRUE	7443.92	5199.53	0.4975	5.7647e-09	9.8321e-07	TRUE	5377.44
ENSMUSG00000020063	Sirt1	chr10	-	63319005	63381704	4430	654	585	635	697	513	442	474	590	440	500	731	459	7.96646	6.80701	6.04241	5.67777	5.39995	6.51654	5.0776	5.98525	4.40576	4.67476	5.41998	4.92678	5.17338	5.53142	5.86009	5.95825	7.38673	4.54026	493.032	599.531	-0.24048	0.14671	0.66143	FALSE	527.332	424.299	0.2643	0.092142	0.32341	FALSE	438.855
ENSMUSG00000020061	Mybpc1	chr10	-	88518279	88605152	3922	0	0	0	1	1	1	0	0	1	1	0	0	0	0	0	0.00920113	0.0118896	0.0166529	0	0	0.01131	0.0105605	0	0	0	0	0.00460056	0.0142713	0	0.0109353	1.04598	0	0.026936	0.54209	NA	NA	1.11865	0.9053	0.0072622	0.91577	NA	NA	0.936145
ENSMUSG00000063632	Sox11	chr12	-	27334264	27342574	8311	4	6	21	21	5	4	13	14	5	1	16	6	0.0259716	0.0372136	0.106514	0.0911832	0.0280539	0.0314344	0.074229	0.0757022	0.0266863	0.00498356	0.063234	0.0343283	0.0487811	0.0749656	0.0988485	0.0297442	0.0315926	0.0158349	4.61644	4.80221	-0.0059712	0.9647	NA	NA	4.93782	2.79534	0.055553	0.61858	NA	NA	2.884
ENSMUSG00000020067	Mypn	chr10	-	63115795	63203952	5246	1	3	10	6	5	6	7	6	5	4	10	1	0.0102864	0.0294779	0.0803548	0.0412735	0.0444445	0.0747002	0.0633218	0.0513993	0.0422779	0.0315809	0.0626117	0.00906412	0.0358379	0.0573605	0.0608142	0.0595723	0.0198822	0.0369294	5.84335	1.9037	0.11225	0.35439	NA	NA	6.2487	4.09371	0.057674	0.65975	NA	NA	4.23154
ENSMUSG00000020064	Herc4	chr10	+	63243797	63317881	4019	1006	1042	974	1104	1175	681	816	849	1055	1069	1338	882	13.5074	13.3645	10.216	9.91288	13.6332	11.0669	9.63509	9.49344	11.6441	11.0167	10.9351	10.4353	10.6852	9.56427	10.0644	12.35	13.436	11.3304	925.978	988.843	-0.082345	0.56567	0.93734	FALSE	990.627	961.15	0.041022	0.76722	0.90972	FALSE	993.922
ENSMUSG00000070345	Hsf5	chr11	+	87617164	87659542	4158	2	3	19	9	7	7	9	15	6	2	5	10	0.0259559	0.0371913	0.192624	0.07811	0.0785037	0.109954	0.102717	0.162122	0.0640086	0.0199223	0.0394975	0.114359	0.0769281	0.132419	0.135367	0.094229	0.0315736	0.0419654	7.32185	2.40111	0.14279	0.29029	NA	NA	7.83056	3.70064	0.1031	0.4335	NA	NA	3.82015
ENSMUSG00000030968	Pdilt	chr7	-	119486587	119523482	2139	0	1	3	1	0	0	2	0	0	0	0	1	0	0.0240987	0.0591222	0.0168709	0	0	0.0443714	0	0	0	0	0.0222302	0.0111151	0.0221857	0.0379966	0	0.0120493	0	0	0.468763	-0.011231	0.78714	NA	NA	0	0	NA	NA	NA	NA	0
ENSMUSG00000090907	C030017D09Rik	chr13	-	92415017	92427224	923	0	0	0	0	0	0	0	1	0	0	0	0	0	0	0	0	0	0	0	0.0486892	0	0	0	0	0	0.0243446	0	0	0	0	0	0	NA	NA	NA	NA	0	0	NA	NA	NA	NA	0
ENSMUSG00000030963	Umod	chr7	-	119462866	119479255	2472	0	0	0	0	0	0	0	0	4	0	0	0	0	0	0	0	0	0	0	0	0.0717766	0	0	0	0	0	0	0	0	0.0358883	0	0	NA	NA	NA	NA	0	1.89004	-0.029077	0.51062	NA	NA	1.94786
ENSMUSG00000030960	Mettl10	chr7	-	132827457	132852673	1107	185	200	206	202	258	203	148	185	199	210	208	137	9.01811	9.31293	7.8444	6.58495	10.868	11.977	6.34451	7.51031	7.97401	7.85715	6.17163	5.88474	6.02818	6.92741	7.21467	11.4225	9.16552	7.91558	236.122	185.773	0.26936	0.15288	0.67228	FALSE	252.563	184.915	0.35209	0.051729	0.23031	FALSE	191.234
ENSMUSG00000030966	Trim21	chr7	-	102557922	102565469	2775	229	285	217	274	288	175	152	227	238	264	269	186	4.45311	5.29403	3.29638	3.56317	4.83956	4.11883	2.59935	3.67618	3.80439	3.94034	3.184	3.18716	3.18558	3.13776	3.42977	4.47919	4.87357	3.87237	231.921	247.504	-0.071594	0.70408	0.9601	FALSE	248.107	226.714	0.10578	0.55473	0.79753	FALSE	234.481
ENSMUSG00000030967	Zranb1	chr7	+	132931142	132986391	5008	1176	1102	973	1060	1181	908	728	776	1242	1405	1101	733	12.6717	11.3428	8.19009	7.63818	10.9967	11.8419	6.89844	6.96356	11.0009	11.62	7.22116	6.95975	7.09046	6.931	7.91414	11.4193	12.0073	11.3104	1067.83	1101.53	-0.041244	0.75919	0.96795	FALSE	1142.19	1194.93	-0.061384	0.60253	0.82462	FALSE	1235.91
ENSMUSG00000030965	Fam175b	chr7	+	132859225	132885111	3583	606	667	705	936	600	495	649	639	697	846	883	616	9.12677	9.59584	8.29435	9.42709	7.80874	9.02313	8.59571	8.01471	8.62894	9.7795	8.09464	8.175	8.13482	8.30521	8.86072	8.41593	9.36131	9.20422	563.174	614.094	-0.11145	0.46248	0.91236	FALSE	602.369	695.479	-0.18427	0.20541	0.49796	FALSE	719.421
ENSMUSG00000082394	Gm4596	chr3	-	116528137	116528578	442	3	2	0	0	1	0	0	1	1	0	2	0	0.366261	0.233245	0	0	0.1055	0	0	0.101674	0.100357	0	0.148625	0	0.0743125	0.0508372	0	0.0527502	0.299753	0.0501787	0.432523	2.42975	-0.058905	0.44714	NA	NA	0.463209	0.472511	0.0015092	0.96979	NA	NA	0.486964
ENSMUSG00000070699	Sars2	chr7	+	28741968	28753879	1910	177	201	244	358	276	219	257	250	251	271	316	242	5.00071	5.42459	5.38514	6.76392	6.73833	7.48875	6.38533	5.88221	5.82924	5.87664	5.43422	6.02471	5.72947	6.13377	6.07453	7.11354	5.21265	5.85294	253.723	182.263	0.37253	0.047625	0.39103	FALSE	271.388	235.886	0.16104	0.35627	0.65668	FALSE	243.956
ENSMUSG00000048304	Slitrk3	chr3	-	73048126	73056943	3731	17	9	21	14	7	7	24	28	5	14	18	14	0.245875	0.124343	0.237265	0.13541	0.0874882	0.122538	0.30526	0.337261	0.0594451	0.155416	0.158464	0.178425	0.168445	0.321261	0.186338	0.105013	0.185109	0.107431	7.32185	12.6748	-0.12956	0.44607	0.90785	FALSE	7.83056	8.42159	-0.015623	0.91656	NA	NA	8.72335
ENSMUSG00000004105	Angptl2	chr2	+	33216069	33247717	3559	1227	1207	509	556	1919	1543	728	679	1575	1908	905	551	18.6041	17.4817	6.02879	5.63761	25.1434	28.3163	9.70705	8.57385	19.6302	22.2046	8.35227	7.36169	7.85698	9.14045	5.8332	26.7298	18.0429	20.9174	1776.57	1176.12	0.54268	2.5068e-05	0.0015921	TRUE	1900.25	1569.97	0.25183	0.036912	0.19041	FALSE	1624.01
ENSMUSG00000070697	Utp3	chr5	+	88554483	88556083	1601	571	660	657	881	666	462	499	511	740	872	750	523	19.2458	21.2499	17.2987	19.8579	19.3981	18.8473	14.7908	14.3438	20.5027	22.5589	15.387	15.5333	15.4602	14.5673	18.5783	19.1227	20.2478	21.5308	571.477	593.404	-0.048056	0.74162	0.96438	FALSE	611.312	727.05	-0.22458	0.092906	0.32539	FALSE	752.039
ENSMUSG00000070690	5830473C10Rik	chr5	+	90561209	90597906	2241	2	2	3	3	0	0	1	2	3	1	0	3	0.0481592	0.0460036	0.0564312	0.048309	0	0	0.0211759	0.0401072	0.0593815	0.0184821	0	0.0636551	0.0318276	0.0306415	0.0523701	0	0.0470814	0.0389318	0	1.93234	-0.048392	0.40874	NA	NA	0	1.85032	-0.0421	0.42805	NA	NA	1.91007
ENSMUSG00000070691	Runx3	chr4	+	135120652	135177990	3884	139	233	154	317	69	73	58	93	168	170	144	101	1.9312	3.09229	1.67141	2.94529	0.828412	1.22756	0.708651	1.07606	1.91868	1.81285	1.21778	1.23651	1.22714	0.892357	2.30835	1.02799	2.51175	1.86577	74.6264	178.361	-0.74696	0.00089203	0.029073	TRUE	79.8087	152.956	-0.5959	0.0052002	0.056382	FALSE	158.171
ENSMUSG00000070692	Rps12-ps10	chr2	+	122219993	122220391	399	0	1	3	4	2	0	0	1	1	1	5	1	0	0.129191	0.316948	0.361773	0.23374	0	0	0.112632	0.111173	0.103806	0.411605	0.119174	0.26539	0.0563159	0.339361	0.11687	0.0645953	0.107489	0.865046	0.468763	0.010301	0.83313	NA	NA	0.926417	0.9053	0.0017002	0.97729	NA	NA	0.936145
ENSMUSG00000004100	Ppan	chr9	+	20888175	20892178	1834	458	614	509	532	435	383	330	352	810	844	701	560	13.4759	17.2573	11.6993	10.4679	11.0603	13.6395	8.53883	8.62536	19.591	19.0606	12.5546	14.5192	13.5369	8.58209	11.0836	12.3499	15.3666	19.3258	423.101	515.633	-0.23616	0.18128	0.71251	FALSE	452.53	748.008	-0.62911	3.4521e-05	0.0015252	TRUE	773.55
ENSMUSG00000096435	Gm9049	chr10	-	118352861	118354105	1245	0	0	0	0	0	0	0	0	0	0	0	0	0	0	0	0	0	0	0	0	0	0	0	0	0	0	0	0	0	0	0	0	NA	NA	NA	NA	0	0	NA	NA	NA	NA	0
ENSMUSG00000096436	Olfr1437	chr19	-	12321887	12322825	939	0	0	0	0	0	0	0	0	0	0	0	0	0	0	0	0	0	0	0	0	0	0	0	0	0	0	0	0	0	0	0	0	NA	NA	NA	NA	0	0	NA	NA	NA	NA	0
ENSMUSG00000096437	Rps12-ps16	chrX	-	125986966	125987364	399	0	0	1	0	0	0	0	0	0	0	0	0	0	0	0.105649	0	0	0	0	0	0	0	0	0	0	0	0.0528247	0	0	0	0	0	NA	NA	NA	NA	0	0	NA	NA	NA	NA	0
ENSMUSG00000096433	Gm4944	chr17	-	22197265	22225614	4880	211	227	190	242	290	178	191	169	246	218	274	185	2.33321	2.39778	1.64125	1.78955	2.77112	2.38231	1.85736	1.55633	2.23608	1.85025	1.84423	1.80263	1.82343	1.70685	1.7154	2.57671	2.3655	2.04316	234.627	211.362	0.12097	0.51778	0.92688	FALSE	250.999	210.586	0.19744	0.28971	0.59283	FALSE	217.715
ENSMUSG00000033703	Fuk	chr8	-	110882463	110902459	3838	727	715	644	693	1172	720	704	707	1162	1168	826	638	10.2216	9.60296	7.07328	6.51594	14.2396	12.2525	8.70465	8.27844	13.4299	12.6047	7.06902	7.90442	7.48672	8.49154	6.79461	13.2461	9.9123	13.0173	948.605	696.781	0.39866	0.0050013	0.09682	FALSE	1014.8	1054.55	-0.048213	0.7107	0.8829	FALSE	1090.5
ENSMUSG00000033701	Acbd6	chr1	+	155558120	155687233	1488	612	688	637	750	800	574	493	578	785	786	612	458	22.1942	23.8336	18.0458	18.1889	25.0705	25.1946	15.7227	17.4566	23.4012	21.8783	13.5093	14.6358	14.0725	16.5896	18.1174	25.1326	23.0139	22.6397	698.142	626.923	0.1387	0.32088	0.84612	FALSE	746.791	711.093	0.063817	0.62688	0.83951	FALSE	735.323
ENSMUSG00000033707	Lrrc24	chr15	-	76715276	76723845	1904	280	327	353	371	381	249	280	258	298	305	338	193	7.93565	8.85289	7.81534	7.03162	9.33114	8.54144	6.9787	6.08957	6.94258	6.63477	5.83087	4.81997	5.32542	6.53414	7.42348	8.93629	8.39427	6.78868	317.542	292.56	0.098793	0.56789	0.93767	FALSE	339.688	272.809	0.26442	0.11065	0.35607	FALSE	282.116
ENSMUSG00000033706	Smyd5	chr6	+	85431989	85446435	2486	253	295	269	369	288	230	262	235	383	347	364	259	5.49175	6.11681	4.56133	5.35641	5.40216	6.04262	5.00131	4.24816	6.83391	5.78125	4.80932	4.95396	4.88164	4.62473	4.95887	5.72239	5.80428	6.30758	265.661	264.129	0.0044452	0.98037	0.99877	FALSE	284.156	331.149	-0.17972	0.30237	0.60491	FALSE	342.373
ENSMUSG00000033705	Stard9	chr2	+	120629126	120731895	15102	252	238	84	93	256	201	85	88	188	232	94	89	0.900445	0.812356	0.234469	0.222227	0.790464	0.869281	0.267096	0.261868	0.552198	0.636278	0.204445	0.280227	0.242336	0.264482	0.228348	0.829872	0.856401	0.594238	234.031	236.912	-0.015472	0.93359	0.99525	FALSE	250.325	189.239	0.31267	0.087343	0.31355	FALSE	195.759
ENSMUSG00000037469	Papl	chr7	-	28607634	28631332	1978	0	0	0	0	0	0	0	0	0	0	0	0	0	0	0	0	0	0	0	0	0	0	0	0	0	0	0	0	0	0	0	0	NA	NA	NA	NA	0	0	NA	NA	NA	NA	0
ENSMUSG00000037466	4930427A07Rik	chr12	+	113156421	113165456	3353	242	173	322	446	352	245	346	274	310	299	492	357	3.89469	2.6596	4.04821	4.8001	4.89537	4.77234	4.89696	3.67241	4.10109	3.69344	4.81965	5.06278	4.94121	4.28468	4.42415	4.83385	3.27715	3.89727	302.545	201.469	0.43829	0.027881	0.29321	FALSE	323.633	275.882	0.19079	0.25586	0.55881	FALSE	285.264
ENSMUSG00000037465	Klf10	chr15	-	38294413	38300707	3045	847	1228	835	1199	886	1252	804	1343	1097	1840	1633	1268	15.0102	20.7881	11.5595	14.2096	13.5682	26.8544	12.53	19.8209	15.9805	25.0279	17.615	19.801	18.708	16.1755	12.8845	20.2113	17.8992	20.5042	1151.26	996.946	0.087801	0.69799	0.95965	FALSE	1231.02	1314.68	-0.035905	0.86681	0.95153	FALSE	1360.69
ENSMUSG00000037463	Fbxo27	chr7	+	28692849	28699338	2031	17	23	4	7	16	10	7	7	23	30	6	18	0.451679	0.583743	0.0830214	0.124376	0.367355	0.32158	0.163558	0.15489	0.50233	0.611793	0.0970343	0.421421	0.259228	0.159224	0.103699	0.344468	0.517711	0.557062	13.0549	19.2375	-0.13961	0.4827	0.9167	FALSE	13.9658	23.8514	-0.20718	0.29267	0.59525	FALSE	24.6756
ENSMUSG00000037461	Ints7	chr1	+	191575763	191622672	4204	534	526	553	744	669	481	523	429	654	669	689	474	6.85441	6.44952	5.54501	6.38644	7.42061	7.47276	5.90368	4.58594	6.90059	6.59108	5.3832	5.3613	5.37225	5.24481	5.96573	7.44669	6.65196	6.74584	584.43	512.185	0.16796	0.25399	0.79438	FALSE	625.155	598.558	0.056039	0.68005	0.86765	FALSE	618.977
ENSMUSG00000078880	Gm14308	chr2	-	176613364	176636344	1628	0	0	0	0	0	0	0	0	0	0	0	0	0	0	0	0	0	0	0	0	0	0	0	0	0	0	0	0	0	0	0	0	NA	NA	NA	NA	0	0	NA	NA	NA	NA	0
ENSMUSG00000027927	Lelp1	chr3	-	92134994	92142754	870	0	0	0	0	0	0	0	0	0	0	0	0	0	0	0	0	0	0	0	0	0	0	0	0	0	0	0	0	0	0	0	0	NA	NA	NA	NA	0	0	NA	NA	NA	NA	0
ENSMUSG00000027925	Sprr2j-ps	chr3	+	92418087	92419396	673	0	0	0	0	0	0	0	0	0	0	0	0	0	0	0	0	0	0	0	0	0	0	0	0	0	0	0	0	0	0	0	0	NA	NA	NA	NA	0	0	NA	NA	NA	NA	0
ENSMUSG00000027923	Lce1b	chr3	-	92655650	92656926	647	0	0	0	0	0	0	0	0	0	0	0	0	0	0	0	0	0	0	0	0	0	0	0	0	0	0	0	0	0	0	0	0	NA	NA	NA	NA	0	0	NA	NA	NA	NA	0
ENSMUSG00000031709	Tbc1d9	chr8	+	83165352	83272934	5334	362	297	425	416	284	132	273	343	248	275	396	242	3.66224	2.87017	3.35874	2.81442	2.4828	1.61629	2.42881	2.88985	2.06239	2.13537	2.43852	2.15733	2.29792	2.65933	3.08658	2.04955	3.26621	2.09888	203.813	319.284	-0.46114	0.024894	0.27601	FALSE	218.07	236.2	-0.078051	0.69375	0.87412	FALSE	244.292
ENSMUSG00000031708	Tecr	chr8	-	83571700	83594491	1272	2030	2444	3912	4022	3222	2278	2909	3239	3500	3584	4531	2659	86.1193	99.0417	129.644	114.105	118.118	116.968	108.528	114.435	122.054	116.701	117.001	99.3998	108.201	111.481	121.874	117.543	92.5805	119.377	2791.04	2155.39	0.34644	0.0030945	0.069737	FALSE	2985.56	3204.9	-0.096993	0.31684	0.62056	FALSE	3314.24
ENSMUSG00000031706	Rfx1	chr8	+	84066836	84096992	4172	598	669	883	1034	673	483	653	576	846	1085	1349	977	7.73478	8.26582	8.92189	8.94386	7.52224	7.56139	7.42767	6.20458	8.99492	10.7716	10.6207	11.1354	10.878	6.81612	8.93287	7.54181	8.0003	9.88324	587.387	611.052	-0.051148	0.72063	0.96171	FALSE	628.318	869.32	-0.41678	0.0027342	0.036827	TRUE	899.333
ENSMUSG00000031701	Dnaja2	chr8	-	85537640	85555271	2839	3246	3736	3361	3970	3702	2893	3072	3278	4637	5409	5025	3390	61.6985	67.8337	49.9049	50.4631	60.8061	66.5552	51.3499	51.8893	72.4508	78.9123	58.1373	56.7791	57.4582	51.6196	50.184	63.6807	64.7661	75.6816	3375.93	3365.88	0.003435	0.9761	0.99877	FALSE	3610.99	4531.99	-0.30975	0.00251	0.034798	TRUE	4687.67
ENSMUSG00000031700	Gpt2	chr8	+	85492576	85527560	3639	727	822	245	343	1119	658	284	364	781	747	288	157	10.7806	11.6438	2.83808	3.40142	14.3392	11.8098	3.70356	4.49524	9.52008	8.50221	2.59953	2.0515	2.32551	4.0994	3.11975	13.0745	11.2122	9.01114	887.647	746.939	0.22184	0.13001	0.62769	FALSE	949.612	692.324	0.4021	0.0055518	0.058628	FALSE	715.857
ENSMUSG00000031703	Itfg1	chr8	-	85717557	85840949	3355	2051	2340	2051	2546	2450	1605	1865	2028	2133	2271	2915	1732	32.9886	35.9524	25.7699	27.3851	34.0526	31.245	26.3797	27.165	28.2013	28.0361	28.5384	24.5476	26.543	26.7723	26.5775	32.6488	34.4705	28.1187	2044.28	2117.09	-0.046503	0.68909	0.95913	FALSE	2186.85	1990.73	0.12831	0.21957	0.51737	FALSE	2058.78
ENSMUSG00000098086	1700120C18Rik	chr8	-	87500049	87501231	985	0	0	0	0	0	0	0	0	0	0	0	0	0	0	0	0	0	0	0	0	0	0	0	0	0	0	0	0	0	0	0	0	NA	NA	NA	NA	0	0	NA	NA	NA	NA	0
ENSMUSG00000003458	Ncstn	chr1	-	172066013	172082795	3016	2774	3062	3916	4501	3211	2218	3397	3528	2941	3132	4586	2881	49.6325	52.3333	54.7333	53.855	49.6461	48.0318	53.45	52.5692	43.2549	43.0114	49.9444	45.422	47.6832	53.0096	54.2942	48.839	50.9829	43.1331	2749.48	2815.16	-0.032023	0.7624	0.96809	FALSE	2941.14	2745.15	0.094903	0.31857	0.62189	FALSE	2839
ENSMUSG00000023008	Fmnl3	chr15	-	99317225	99370482	4423	396	345	447	796	365	226	231	168	382	382	264	196	4.83136	4.02074	4.26021	6.49449	3.84815	3.33726	2.47844	1.70697	3.83105	3.57717	1.96052	2.10714	2.03383	2.09271	5.37735	3.59271	4.42605	3.70411	296.512	358.697	-0.22081	0.21662	0.76047	FALSE	317.201	345.824	-0.10072	0.54384	0.79201	FALSE	357.607
ENSMUSG00000023004	Tuba1b	chr15	-	98931425	98934565	1743	3351	3618	5787	7269	4727	3292	4603	4352	5164	5180	6770	5930	103.745	106.998	139.958	150.496	126.463	123.356	125.322	112.208	131.42	123.091	127.578	161.775	144.676	118.765	145.227	124.91	105.372	127.255	4064.03	3362.8	0.25925	0.010353	0.1632	FALSE	4347.31	4681.89	-0.10148	0.28988	0.59289	FALSE	4841.44
ENSMUSG00000023007	Prpf40b	chr15	+	99295087	99317018	4065	371	369	247	223	359	232	208	178	392	365	294	201	4.92498	4.67918	2.5614	1.97967	4.11823	3.72757	2.42821	1.96786	4.27757	3.719	2.37559	2.3512	2.36339	2.19803	2.27053	3.9229	4.80208	3.99828	297.598	357.512	-0.2196	0.19472	0.73152	FALSE	318.355	343.192	-0.087222	0.60393	0.82479	FALSE	354.841
ENSMUSG00000071561	BC100530	chr16	-	36359382	36367748	619	0	0	0	0	0	0	0	0	0	0	0	0	0	0	0	0	0	0	0	0	0	0	0	0	0	0	0	0	0	0	0	0	NA	NA	NA	NA	0	0	NA	NA	NA	NA	0
ENSMUSG00000023000	Dhh	chr15	-	98893031	98898540	2363	10	9	14	14	15	8	1	8	10	8	16	8	0.228364	0.196328	0.249749	0.213803	0.296008	0.221118	0.0200826	0.152146	0.187719	0.140223	0.222403	0.160983	0.191693	0.0861142	0.231776	0.258563	0.212346	0.163971	11.3955	9.19295	0.057365	0.74469	0.96519	FALSE	12.1917	8.18742	0.099213	0.5507	NA	NA	8.46309
ENSMUSG00000003452	Bicd1	chr6	+	149408984	149563329	9667	264	259	229	269	303	190	229	171	242	286	259	226	1.47368	1.38106	0.998583	1.00417	1.4616	1.28369	1.12416	0.794947	1.11044	1.22537	0.880019	1.11166	0.995838	0.959553	1.00138	1.37264	1.42737	1.16791	247.611	252.725	-0.021487	0.90614	0.99108	FALSE	264.886	238.125	0.12496	0.47844	0.7492	FALSE	246.311
ENSMUSG00000071562	Stfa1	chr16	+	36277148	36285371	418	0	1	0	3	0	0	0	0	0	0	0	1	0	0.123318	0	0.258996	0	0	0	0	0	0	0	0.113757	0.0568785	0	0.129498	0	0.0616592	0	0	0.468763	-0.011231	0.78714	NA	NA	0	0	NA	NA	NA	NA	0
ENSMUSG00000026032	Ndufb3	chr1	+	58586384	58595964	763	1034	1130	1444	1645	1299	1024	1292	1345	1352	1532	1746	1076	73.1286	76.341	79.778	77.8019	79.3891	87.6545	80.3566	79.2194	78.6002	83.1625	75.1629	67.0566	71.1098	79.788	78.7899	83.5218	74.7348	80.8813	1190.03	1044.02	0.17108	0.18617	0.71978	FALSE	1272.88	1301.87	-0.031417	0.79082	0.91959	FALSE	1346.52
ENSMUSG00000026031	Cflar	chr1	+	58711508	58758884	6572	1957	1764	2394	2676	1932	1598	2086	2202	1684	2006	2729	2175	16.0688	13.8358	15.3556	14.6939	13.7084	15.881	15.0626	15.0575	11.3662	12.6423	13.6392	15.7368	14.688	15.0601	15.0248	14.7947	14.9523	12.0043	1815.94	1800.33	0.010438	0.93961	0.99634	FALSE	1942.32	1663.88	0.20313	0.097313	0.33335	FALSE	1721.1
ENSMUSG00000026037	Orc2	chr1	-	58462771	58505109	3561	206	233	225	257	220	169	175	177	249	329	244	208	3.12167	3.37278	2.66349	2.60441	2.88089	3.09966	2.33211	2.23375	3.10169	3.82664	2.25062	2.77744	2.51403	2.28293	2.63395	2.99027	3.24722	3.46416	198.829	211.688	-0.072311	0.70254	0.9601	FALSE	212.676	260.043	-0.22834	0.21236	0.50834	FALSE	269.035
ENSMUSG00000026036	Nif3l1	chr1	+	58445151	58481816	3769	341	369	409	483	458	258	387	355	469	425	598	367	4.88225	5.04666	4.57443	4.62455	5.66651	4.47087	4.87269	4.23288	5.51973	4.67042	5.21145	4.63014	4.9208	4.55278	4.59949	5.06869	4.96445	5.09508	356.367	342.59	0.049767	0.77639	0.97267	FALSE	381.254	405.543	-0.068825	0.69042	0.8728	FALSE	419.288
ENSMUSG00000026035	Ppil3	chr1	-	58430994	58445486	2139	130	145	201	239	172	103	144	145	180	180	178	141	3.27962	3.49431	3.96119	4.03214	3.74968	3.14503	3.19474	3.04643	3.73279	3.48542	2.73334	3.13446	2.9339	3.12058	3.99666	3.44736	3.38697	3.6091	137.58	132.634	0.039888	0.84805	0.98335	FALSE	147.183	162.954	-0.10294	0.60234	0.82462	FALSE	168.506
ENSMUSG00000026034	Clk1	chr1	-	58410189	58424066	4865	3193	1793	2541	2088	2176	1510	1825	1482	2061	2772	2148	1754	35.4166	18.9977	22.0172	15.488	20.857	20.2718	17.8018	13.6899	18.7917	23.5995	14.5022	17.1436	15.8229	15.7458	18.7526	20.5644	27.2072	21.1956	1867.49	2428.72	-0.19553	0.39276	0.88648	FALSE	1997.66	2173.54	-0.11099	0.37892	0.67492	FALSE	2248.76
ENSMUSG00000026039	Sgol2	chr1	+	57995971	58025899	4939	59	32	44	54	80	32	37	37	41	26	54	26	0.644621	0.333976	0.375538	0.394551	0.755314	0.423165	0.355506	0.336664	0.368228	0.218036	0.359119	0.250316	0.304718	0.346085	0.385045	0.589239	0.489298	0.293132	54.2324	44.3475	0.11968	0.59322	0.94458	FALSE	58.0309	30.6255	0.35334	0.099668	0.33738	FALSE	31.6442
ENSMUSG00000087331	1810021B22Rik	chr15	-	89071196	89075852	652	36	36	28	26	33	21	15	21	27	21	19	26	2.97952	2.84616	1.8103	1.43904	2.36017	2.10363	1.09176	1.44746	1.83691	1.33403	0.957172	1.89618	1.42668	1.26961	1.62467	2.2319	2.91284	1.58547	27.1558	34.7822	-0.13803	0.53662	0.93171	FALSE	29.0502	21.8464	0.13614	0.51155	0.77322	FALSE	22.5808
ENSMUSG00000087330	Bloodlinc	chr11	-	102375549	102377020	679	12	12	2	7	9	6	1	2	3	5	3	0	0.95368	0.910994	0.124165	0.372029	0.618086	0.577139	0.0698898	0.132371	0.195985	0.304996	0.145123	0	0.0725613	0.101131	0.248097	0.597613	0.932337	0.25049	7.57344	11.5941	-0.10464	0.54539	0.93536	FALSE	8.10154	3.58148	0.12373	0.36857	NA	NA	3.7068
ENSMUSG00000034285	Nipsnap1	chr11	+	4873951	4894200	1926	917	964	1009	1131	1257	731	720	618	1056	913	746	396	25.6924	25.8003	22.0839	21.1912	30.4337	24.789	17.7403	14.42	24.3209	19.634	12.7223	9.77672	11.2495	16.0801	21.6375	27.6114	25.7463	21.9774	992.118	908.011	0.11563	0.41887	0.89969	FALSE	1061.38	894.108	0.2148	0.16047	0.43783	FALSE	924.336
ENSMUSG00000000957	Mmp14	chr14	+	54431604	54441258	2597	2466	2477	1116	1287	2748	1621	853	802	2817	2846	960	712	51.2404	49.1652	18.1148	17.8836	49.3425	40.7671	15.5869	13.8783	48.1156	45.3896	12.1418	13.0365	12.5892	14.7326	17.9992	45.0548	50.2028	46.7526	2182.99	2387.73	-0.11724	0.35917	0.86881	FALSE	2335.37	2562.78	-0.12177	0.31613	0.62029	FALSE	2650.15
ENSMUSG00000034282	Evpl	chr11	-	116220559	116238077	6384	1304	1800	2448	2565	1614	1308	1692	2064	1874	2080	2381	1444	11.0224	14.534	16.1644	14.4992	11.7893	13.3818	12.5774	14.5295	13.0211	13.4947	12.2504	10.7554	11.5029	13.5535	15.3318	12.5855	12.7782	13.2579	1500.49	1492.39	0.005877	0.96906	0.99824	FALSE	1604.94	1785.69	-0.1439	0.21575	0.51215	FALSE	1846.87
ENSMUSG00000073633	Fbxo36	chr1	+	84839841	84900487	1713	82	77	93	92	117	71	73	81	96	90	99	71	2.58314	2.31706	2.28858	1.93811	3.18497	2.70707	2.02232	2.12501	2.48591	2.1761	1.89829	1.97086	1.93457	2.07366	2.11335	2.94602	2.4501	2.331	94.1606	76.8822	0.18288	0.41119	0.89651	FALSE	100.732	84.312	0.16276	0.44729	0.72555	FALSE	87.1748
ENSMUSG00000073631	Gm10553	chr1	+	85100164	85100535	372	0	0	0	0	0	0	0	0	0	0	0	0	0	0	0	0	0	0	0	0	0	0	0	0	0	0	0	0	0	0	0	0	NA	NA	NA	NA	0	0	NA	NA	NA	NA	0
ENSMUSG00000097349	Gm26731	chr14	+	5597554	5598096	543	0	0	0	0	0	0	0	0	0	0	0	0	0	0	0	0	0	0	0	0	0	0	0	0	0	0	0	0	0	0	0	0	NA	NA	NA	NA	0	0	NA	NA	NA	NA	0
ENSMUSG00000087335	4930526F13Rik	chr13	-	54926763	54930256	1721	0	1	0	0	2	0	0	0	0	0	0	0	0	0.0299518	0	0	0.0541908	0	0	0	0	0	0	0	0	0	0	0.0270954	0.0149759	0	0.865046	0.468763	0.010301	0.83313	NA	NA	0.926417	0	0.022849	0.5574	NA	NA	0
ENSMUSG00000073639	Rab18	chr18	+	6765205	6790231	2257	2410	2690	2066	2445	2914	2058	2061	1898	2850	3089	2652	1704	57.6205	61.4363	38.5868	39.0927	60.2053	59.5542	43.3341	37.7919	56.0125	56.6865	38.5945	35.8998	37.2472	40.563	38.8398	59.8797	59.5284	56.3495	2522.86	2459.73	0.03433	0.75039	0.96594	FALSE	2698.69	2683.54	0.0077509	0.93492	0.9768	FALSE	2775.37
ENSMUSG00000082122	Gm11809	chr4	-	8672633	8673582	950	0	0	0	0	0	0	0	0	0	0	0	0	0	0	0	0	0	0	0	0	0	0	0	0	0	0	0	0	0	0	0	0	NA	NA	NA	NA	0	0	NA	NA	NA	NA	0
ENSMUSG00000087337	Gm14144	chr2	-	151264603	151278836	1721	0	0	0	0	0	0	0	0	0	0	0	0	0	0	0	0	0	0	0	0	0	0	0	0	0	0	0	0	0	0	0	0	NA	NA	NA	NA	0	0	NA	NA	NA	NA	0
ENSMUSG00000049553	Polr1a	chr6	+	71909053	71979356	6105	388	486	396	479	454	294	373	332	615	636	454	374	3.42955	4.1035	2.73432	2.83138	3.46774	3.14529	2.89939	2.44392	4.46849	4.31484	2.44261	2.913	2.6778	2.67165	2.78285	3.30651	3.76653	4.39167	376.721	420.813	-0.1334	0.4254	0.90037	FALSE	402.997	565.848	-0.42531	0.0038714	0.046507	TRUE	585.162
ENSMUSG00000049551	Fzd9	chr5	-	135248938	135251230	2293	49	29	96	100	173	14	106	103	85	26	153	82	1.15314	0.651926	1.76485	1.57378	3.51818	0.39877	2.19374	2.01868	1.64432	0.469637	2.19165	1.70045	1.94605	2.10621	1.66932	1.95848	0.902535	1.05698	83.4149	37.9671	0.11536	0.4111	0.89651	FALSE	89.3113	51.4159	0.064395	0.59544	0.82078	FALSE	53.0707
ENSMUSG00000049550	Clip1	chr5	-	123577795	123684618	6133	1067	1177	646	749	1279	944	667	614	1489	1684	1064	723	9.38821	9.89254	4.44017	4.40715	9.72465	10.053	5.16103	4.49914	10.7694	11.3727	5.69839	5.60557	5.65198	4.83009	4.42366	9.88885	9.64037	11.0711	1132.3	1082.47	0.059083	0.635	0.95119	FALSE	1211.18	1432.38	-0.22616	0.042841	0.20794	FALSE	1481.51
ENSMUSG00000049556	Lingo1	chr9	-	56618475	56685253	3295	13	15	12	13	70	58	15	15	38	32	23	18	0.212902	0.23466	0.15352	0.142376	0.990647	1.14966	0.216033	0.204583	0.511564	0.402242	0.229275	0.259759	0.244517	0.210308	0.147948	1.07016	0.223781	0.456903	65.857	13.4977	0.92447	4.4993e-05	0.0025819	TRUE	70.4403	31.8047	0.54481	0.013591	0.10415	FALSE	32.8784
ENSMUSG00000049555	Tmie	chr9	-	110865711	110880113	2802	21	26	38	52	20	14	16	33	25	36	25	18	0.404429	0.47831	0.571684	0.669705	0.332842	0.326331	0.270979	0.529273	0.39577	0.532142	0.293059	0.305463	0.299261	0.400126	0.620694	0.329587	0.44137	0.463956	17.2388	22.6334	-0.11576	0.57941	0.94047	FALSE	18.4404	27.3932	-0.17533	0.39038	0.6831	FALSE	28.3446
ENSMUSG00000069678	Pcgf1	chr6	+	83077869	83080855	918	129	119	132	216	174	78	111	98	172	147	150	95	7.58295	6.68203	6.06138	8.49102	8.83859	5.54946	5.73805	4.79753	8.31107	6.63236	5.36701	4.92079	5.1439	5.26779	7.2762	7.19402	7.13249	7.47172	123.109	119.948	0.028811	0.89636	0.9896	FALSE	131.723	144.892	-0.080468	0.70661	0.88077	FALSE	149.787
ENSMUSG00000069670	Nkain2	chr10	-	31689310	32890462	3760	20	25	5	7	15	29	10	9	17	18	7	8	0.287034	0.342733	0.056056	0.0671829	0.186029	0.503743	0.126211	0.107569	0.200555	0.19828	0.0611497	0.101171	0.0811604	0.11689	0.0616195	0.344886	0.314884	0.199417	24.2781	21.6672	0.038408	0.84933	0.98335	FALSE	25.956	15.8229	0.16581	0.38003	0.67548	FALSE	16.3636
ENSMUSG00000069584	Gm10272	chr10	+	77706626	77706958	333	0	0	0	0	0	0	0	0	2	0	0	0	0	0	0	0	0	0	0	0	0.266414	0	0	0	0	0	0	0	0	0.133207	0	0	NA	NA	NA	NA	0	0.945022	-0.019624	0.61476	NA	NA	0.973928
ENSMUSG00000069582	Krtap10-4	chr10	-	77826115	77827095	981	0	0	0	0	0	0	0	0	0	0	0	0	0	0	0	0	0	0	0	0	0	0	0	0	0	0	0	0	0	0	0	0	NA	NA	NA	NA	0	0	NA	NA	NA	NA	0
ENSMUSG00000069583	Krtap12-1	chr10	+	77720586	77721256	671	0	0	0	0	0	0	0	0	0	0	0	0	0	0	0	0	0	0	0	0	0	0	0	0	0	0	0	0	0	0	0	0	NA	NA	NA	NA	0	0	NA	NA	NA	NA	0
ENSMUSG00000069581	Tspear	chr10	+	77829467	77887021	2169	9	10	12	10	14	11	4	5	11	7	3	3	0.22391	0.237654	0.233218	0.166375	0.300985	0.331232	0.0875153	0.103596	0.22496	0.133669	0.0454303	0.0657682	0.0555992	0.0955558	0.199797	0.316108	0.230782	0.179314	12.8033	9.1643	0.091654	0.61137	0.94753	FALSE	13.6948	8.22714	0.12937	0.44363	NA	NA	8.50087
ENSMUSG00000069588	Gm11733	chr11	+	117484368	117489014	2311	1	2	0	0	0	0	0	1	1	0	0	0	0.0233502	0.0446102	0	0	0	0	0	0.0194462	0.0191943	0	0	0	0	0.00972308	0	0	0.0339802	0.00959713	0	1.43493	-0.036291	0.47605	NA	NA	0	0.472511	-0.0089792	0.81682	NA	NA	0.486964
ENSMUSG00000046269	Usp27x	chrX	-	7371276	7375830	4273	69	61	34	20	50	25	35	23	79	40	25	14	0.87138	0.73587	0.335418	0.168906	0.545649	0.382125	0.388704	0.241896	0.820098	0.387722	0.192172	0.155793	0.173983	0.3153	0.252162	0.463887	0.803625	0.60391	36.9625	62.9157	-0.36013	0.11531	0.59539	FALSE	39.5465	54.6399	-0.17233	0.42133	0.70609	FALSE	56.4374
ENSMUSG00000030816	Rnf40	chr7	+	127588698	127603605	4154	1446	1555	1846	2188	1678	1291	1422	1604	2041	2162	2051	1470	18.7842	19.296	18.7329	19.0077	18.8366	20.2982	16.2449	17.3529	21.7946	21.5567	16.2175	16.8269	16.5222	16.7989	18.8703	19.5674	19.0401	21.6756	1517.75	1448.18	0.061763	0.60764	0.94737	FALSE	1623.44	1900.08	-0.21325	0.049997	0.22642	FALSE	1965.02
ENSMUSG00000046262	C87977	chr4	-	144206775	144213318	2446	0	0	7	6	0	0	4	3	0	0	1	0	0	0	0.120637	0.0885204	0	0	0.0776046	0.0551187	0	0	0.0134285	0	0.00671425	0.0663616	0.104579	0	0	0	0	0	NA	NA	NA	NA	0	0	NA	NA	NA	NA	0
ENSMUSG00000022353	Mtss1	chr15	-	58941244	59082026	4965	1432	1397	1158	1226	1579	1250	862	817	1422	1667	1075	661	15.5638	14.5038	9.83172	8.91086	14.8299	16.4433	8.23895	7.39498	12.7043	13.9062	7.11169	6.33048	6.72108	7.81696	9.37129	15.6366	15.0338	13.3053	1449.77	1367.15	0.076515	0.55041	0.93613	FALSE	1550.71	1393.37	0.14099	0.23366	0.53305	FALSE	1441.25
ENSMUSG00000022350	E430025E21Rik	chr15	-	59331998	59374167	4032	899	917	897	1154	1104	698	896	826	855	1072	927	634	12.0318	11.7234	9.37804	10.3284	12.7681	11.3066	10.5456	9.20648	9.40626	11.012	7.55167	7.47692	7.5143	9.87604	9.85323	12.0374	11.8776	10.2091	905.698	877.025	0.043343	0.74818	0.96584	FALSE	968.882	867.946	0.14308	0.28957	0.59283	FALSE	897.876
ENSMUSG00000022351	Sqle	chr15	+	59315077	59331192	4467	1719	2408	3184	4105	4611	3522	3136	3969	4021	5762	8954	6014	20.7659	27.7872	30.0467	33.1624	48.1344	51.4958	33.3153	39.93	39.9291	53.4257	65.8393	64.0179	64.9286	36.6226	31.6046	49.8151	24.2766	46.6774	4154.96	1983.83	0.94939	3.0607e-11	7.3402e-09	TRUE	4444.33	4393.69	0.014498	0.91344	0.96965	FALSE	4546.26
ENSMUSG00000022357	Klhl38	chr15	-	58314573	58324169	2212	4	3	1	0	1	1	7	1	4	3	3	0	0.0975812	0.0699102	0.019057	0	0.021081	0.0295266	0.150175	0.0203165	0.0802133	0.0561732	0.0445472	0	0.0222736	0.0852456	0.00952851	0.0253038	0.0837457	0.0681933	1.04598	3.39592	-0.076645	0.44101	NA	NA	1.11865	3.18841	-0.064487	0.48788	NA	NA	3.2954
ENSMUSG00000022354	Ndufb9	chr15	+	58933810	58939489	651	3823	4281	4552	4835	4654	3242	3416	3908	5579	5920	5435	3660	316.894	338.976	294.755	268.018	333.366	325.26	249.012	269.779	380.143	376.647	274.222	267.334	270.778	259.395	281.387	329.313	327.935	378.395	4001.79	3908.36	0.032281	0.75355	0.96704	FALSE	4280.72	5198.25	-0.26818	0.0025664	0.03528	TRUE	5375.92
ENSMUSG00000022358	Fbxo32	chr15	-	58175879	58214892	6936	3664	3059	974	921	2968	2567	581	643	2700	3183	707	390	28.5061	22.7339	5.91957	4.79181	19.9541	24.1722	3.97512	4.16616	17.2674	19.0073	3.34807	2.67368	3.01087	4.07064	5.35569	22.0631	25.62	18.1373	2858.47	3256.45	-0.16633	0.26046	0.79893	FALSE	3057.33	2653.35	0.18588	0.1331	0.39313	FALSE	2744.55
ENSMUSG00000022359	Wdyhv1	chr15	+	58141436	58158652	1322	303	261	249	304	333	205	217	197	321	366	397	256	12.3681	10.1768	7.93977	8.29833	11.746	10.1279	7.78954	6.69682	10.7707	11.4668	9.86377	9.20794	9.53586	7.24318	8.11905	10.937	11.2725	11.1188	269.789	273.062	-0.011362	0.95133	0.99697	FALSE	288.614	310.077	-0.082631	0.62494	0.83828	FALSE	320.716
ENSMUSG00000086946	Gm15527	chr6	-	54245742	54279076	3210	0	0	7	19	0	0	4	9	0	0	10	3	0	0	0.0919249	0.213598	0	0	0.0591342	0.126	0	0	0.102324	0.0444396	0.073382	0.0925672	0.152761	0	0	0	0	0	NA	NA	NA	NA	0	0	NA	NA	NA	NA	0
ENSMUSG00000034868	Myl12b	chr17	-	70973920	70990787	1253	7084	7808	11245	12517	8806	7617	9622	10446	10634	12264	15322	8644	305.084	321.213	378.311	360.494	327.721	397.038	364.416	374.656	376.458	405.391	401.65	328.033	364.842	369.536	369.402	362.379	313.148	390.925	8481.49	7183.74	0.22023	0.075079	0.49049	FALSE	9071.52	10332.4	-0.1743	0.13137	0.39094	FALSE	10687.1
ENSMUSG00000034863	Ano8	chr8	-	71476023	71486067	3753	571	572	380	505	598	396	330	308	517	568	436	244	8.21011	7.85636	4.26821	4.85581	7.43018	6.89152	4.17272	3.68813	6.11059	6.26849	3.81585	3.09147	3.45366	3.93042	4.56201	7.16085	8.03324	6.18954	501.577	552.152	-0.12069	0.4186	0.89969	FALSE	536.554	490.112	0.1164	0.4136	0.69973	FALSE	506.895
ENSMUSG00000034867	Ankrd27	chr7	+	35586244	35639226	4284	837	799	609	711	815	581	490	450	827	904	687	437	10.5431	9.61394	5.9925	5.9892	8.87125	8.85779	5.42788	4.7206	8.56303	8.74002	5.26734	4.8505	5.05892	5.07424	5.99085	8.86452	10.0785	8.65152	708.924	790.872	-0.1415	0.3091	0.83779	FALSE	758.327	782.008	-0.04059	0.74654	0.8997	FALSE	808.779
ENSMUSG00000097348	Rmst	chr10	-	92071037	92165170	2891	5	0	1	0	3	4	0	1	4	4	1	1	0.0933283	0	0.0145812	0	0.0483893	0.0903671	0	0.0155448	0.0613738	0.0573067	0.0113615	0.0164477	0.0139046	0.00777241	0.00729058	0.0693782	0.0466641	0.0593403	3.75139	2.48704	0.027466	0.7775	NA	NA	4.0114	3.6212	0.0097901	0.93333	NA	NA	3.74458
ENSMUSG00000045799	Gm9800	chr14	-	8799589	8800504	914	164	171	224	288	203	114	227	207	246	245	287	189	9.68253	9.64393	10.331	11.3709	10.3568	8.14624	11.7859	10.1779	11.9388	11.1023	10.3138	9.83263	10.0732	10.9819	10.8509	9.25153	9.66323	11.5205	157.736	161.733	-0.022654	0.9116	0.99269	FALSE	168.752	222.271	-0.29276	0.12695	0.38368	FALSE	229.843
ENSMUSG00000045795	Whamm	chr7	+	81571292	81596836	3069	436	445	668	805	418	342	564	539	529	585	800	615	7.66621	7.47424	9.17529	9.46559	6.3512	7.27827	8.72099	7.8927	7.64593	7.895	8.56203	9.52867	9.04535	8.30685	9.32044	6.81473	7.57023	7.77047	390.597	425.469	-0.10711	0.51243	0.92514	FALSE	417.783	503.14	-0.23401	0.12428	0.37866	FALSE	520.375
ENSMUSG00000045794	Lkaaear1	chr2	-	181696793	181698442	718	0	0	2	0	0	0	0	0	0	0	0	0	0	0	0.117421	0	0	0	0	0	0	0	0	0	0	0	0.0587105	0	0	0	0	0	NA	NA	NA	NA	0	0	NA	NA	NA	NA	0
ENSMUSG00000045797	4930402K13Rik	chrX	+	9104562	9106342	1781	0	0	0	0	0	0	0	0	0	0	0	0	0	0	0	0	0	0	0	0	0	0	0	0	0	0	0	0	0	0	0	0	NA	NA	NA	NA	0	0	NA	NA	NA	NA	0
ENSMUSG00000045790	Ccdc149	chr5	-	52374651	52471543	3317	297	258	137	146	344	179	118	134	253	249	149	129	4.83173	4.00939	1.74107	1.58839	4.83603	3.52457	1.68819	1.81549	3.38335	3.10919	1.47545	1.84926	1.66236	1.75184	1.66473	4.1803	4.42056	3.24627	258.597	268.671	-0.03789	0.84682	0.98335	FALSE	276.668	227.31	0.21961	0.24482	0.54582	FALSE	235.048
ENSMUSG00000045792	Olfr578	chr7	-	102984221	102985162	942	0	0	0	0	0	0	0	0	0	0	0	0	0	0	0	0	0	0	0	0	0	0	0	0	0	0	0	0	0	0	0	0	NA	NA	NA	NA	0	0	NA	NA	NA	NA	0
ENSMUSG00000090959	Ighv1-62-1	chr12	-	115386899	115386988	90	0	3	0	2	0	0	0	0	0	0	0	0	0	1.71824	0	0.801929	0	0	0	0	0	0	0	0	0	0	0.400965	0	0.859118	0	0	1.40629	-0.02528	0.55291	NA	NA	0	0	NA	NA	NA	NA	0
ENSMUSG00000079685	Ulbp1	chr10	-	7444873	7473477	1819	17	25	10	27	30	28	7	6	24	24	15	9	0.504322	0.708454	0.231743	0.535648	0.769068	1.00537	0.18262	0.148236	0.585262	0.546477	0.270858	0.235269	0.253064	0.165428	0.383696	0.887217	0.606388	0.565869	30.1525	20.175	0.18794	0.38275	0.88	FALSE	32.2487	21.7272	0.19229	0.35917	0.65874	FALSE	22.4675
ENSMUSG00000092250	Gm20467	chr19	-	43609077	43610625	994	35	30	25	32	30	13	42	46	31	42	50	32	1.90008	1.55575	1.06021	1.16175	1.40738	0.854192	2.00515	2.07972	1.3834	1.75007	1.65222	1.5308	1.59151	2.04244	1.11098	1.13079	1.72792	1.56673	20.9506	31.4722	-0.18942	0.3796	0.87835	FALSE	22.417	32.825	-0.1772	0.39417	0.68548	FALSE	33.9615
ENSMUSG00000043569	4930412D23Rik	chrX	-	127721182	127736554	814	0	0	0	0	0	0	0	0	0	0	0	0	0	0	0	0	0	0	0	0	0	0	0	0	0	0	0	0	0	0	0	0	NA	NA	NA	NA	0	0	NA	NA	NA	NA	0
ENSMUSG00000089959	Gm16268	chr10	+	86839094	86874954	1157	7	2	0	0	2	3	1	0	1	0	0	0	0.32648	0.0891047	0	0	0.0806071	0.169351	0.0410157	0	0.0383388	0	0	0	0	0.0205079	0	0.124979	0.207792	0.0191694	2.70541	4.41938	-0.048213	0.67572	NA	NA	2.89275	0.472511	0.067039	0.38483	NA	NA	0.486964
ENSMUSG00000089958	Gm16165	chr9	-	22669734	22670528	795	2	0	2	0	1	0	2	1	1	2	3	0	0.135754	0	0.106048	0	0.0586556	0	0.119384	0.0565284	0.0557962	0.104197	0.123948	0	0.0619738	0.0879563	0.0530241	0.0293278	0.0678772	0.0799967	0.432523	0.994815	-0.013099	0.79258	NA	NA	0.463209	1.33809	-0.025324	0.67283	NA	NA	1.38533
ENSMUSG00000089953	Rnf224	chr2	-	25234476	25236787	2021	0	0	1	1	0	0	0	0	0	0	1	0	0	0	0.0208581	0.0178559	0	0	0	0	0	0	0.0162524	0	0.0081262	0	0.019357	0	0	0	0	0	NA	NA	NA	NA	0	0	NA	NA	NA	NA	0
ENSMUSG00000089952	4933413C19Rik	chr19	-	28580533	28583294	2217	1	1	0	0	0	0	1	0	0	0	1	0	0.0243403	0.0232508	0	0	0	0	0.0214051	0	0	0	0.0148156	0	0.00740778	0.0107026	0	0	0.0237956	0	0	0.966171	-0.023363	0.58718	NA	NA	0	0	NA	NA	NA	NA	0
ENSMUSG00000074343	Gldnos	chr9	-	54268578	54301570	841	0	0	0	0	0	0	0	0	0	0	0	0	0	0	0	0	0	0	0	0	0	0	0	0	0	0	0	0	0	0	0	0	NA	NA	NA	NA	0	0	NA	NA	NA	NA	0
ENSMUSG00000089950	Gm16215	chr3	+	144847574	144848003	430	6	5	3	1	0	5	2	0	3	1	0	2	0.752964	0.599385	0.294099	0.0839228	0	0.759452	0.220722	0	0.309474	0.0963219	0	0.221165	0.110582	0.110361	0.189011	0.379726	0.676174	0.202898	3.06728	5.32826	-0.047317	0.65857	NA	NA	3.27721	1.85032	0.027148	0.73862	NA	NA	1.91007
ENSMUSG00000089957	A830011K09Rik	chr6	+	138423105	138429592	2201	1	0	1	1	0	2	0	2	0	3	0	1	0.0245172	0	0.0191523	0.0163956	0	0.0593483	0	0.0408361	0	0.056454	0	0.021604	0.010802	0.020418	0.017774	0.0296742	0.0122586	0.028227	1.22691	0.497408	0.016487	0.75743	NA	NA	1.31089	1.29837	-0.00060945	0.99158	NA	NA	1.34754
ENSMUSG00000089956	Gm16553	chr8	+	3709804	3739044	716	0	0	0	1	1	0	0	0	0	0	0	0	0	0	0	0.0504006	0.0651274	0	0	0	0	0	0	0	0	0	0.0252003	0.0325637	0	0	0.432523	0	0.012782	0.75859	NA	NA	0.463209	0	0.013401	0.72956	NA	NA	0
ENSMUSG00000092251	Trav9n-1	chr14	+	53101693	53102401	583	0	0	0	0	0	0	0	0	0	0	0	0	0	0	0	0	0	0	0	0	0	0	0	0	0	0	0	0	0	0	0	0	NA	NA	NA	NA	0	0	NA	NA	NA	NA	0
ENSMUSG00000006241	Ccdc159	chr9	+	21927471	21935872	1545	41	47	15	10	70	53	18	13	35	42	17	15	1.43201	1.5681	0.409264	0.233572	2.11274	2.24051	0.552876	0.378137	1.00487	1.12594	0.361413	0.461654	0.411534	0.465506	0.321418	2.17662	1.50006	1.0654	62.7898	42.4256	0.28914	0.20637	0.74696	FALSE	67.1631	34.715	0.46728	0.034419	0.18226	FALSE	35.9093
ENSMUSG00000042211	Fbxo38	chr18	-	62504069	62548743	4388	1133	1213	1283	1614	1130	916	1101	1212	1150	1375	1497	1044	13.9333	14.2495	12.3254	13.2735	12.0085	13.6341	11.9071	12.4128	11.6253	12.9786	11.2057	11.3133	11.2595	12.1599	12.7994	12.8213	14.0914	12.302	1050.68	1132.17	-0.099316	0.45437	0.91038	FALSE	1123.81	1138.47	-0.018757	0.88379	0.95596	FALSE	1177.63
ENSMUSG00000042210	Abhd14a	chr9	-	106440051	106447678	1258	295	302	356	456	340	245	299	332	437	410	478	292	12.6541	12.3746	11.9292	13.0808	12.603	12.7199	11.2791	11.8602	15.4089	13.4988	12.4805	11.0371	11.7588	11.5696	12.505	12.6615	12.5144	14.4539	297.355	288.302	0.036758	0.8306	0.98082	FALSE	318.074	383.931	-0.22666	0.16636	0.44699	FALSE	396.968
ENSMUSG00000042213	Zfand4	chr6	+	116264222	116330298	3220	6	15	7	17	20	19	3	8	15	13	20	4	0.100551	0.240126	0.0916394	0.19052	0.289635	0.385386	0.0442129	0.111652	0.206636	0.167217	0.204013	0.0590688	0.131541	0.0779327	0.14108	0.337511	0.170339	0.186927	20.3061	10.0159	0.21472	0.25536	0.79517	FALSE	21.7176	12.7139	0.19116	0.31888	NA	NA	13.1438
ENSMUSG00000042212	Sprr2d	chr3	+	92339140	92340873	681	0	0	0	0	0	0	0	0	0	0	0	0	0	0	0	0	0	0	0	0	0	0	0	0	0	0	0	0	0	0	0	0	NA	NA	NA	NA	0	0	NA	NA	NA	NA	0
ENSMUSG00000042215	Bag2	chr1	-	33745484	33757795	1860	262	253	212	248	209	173	144	159	254	266	211	119	7.60116	7.01151	4.80467	4.81158	5.23974	6.0748	3.67395	3.84165	6.05748	5.92328	3.72609	3.0422	3.38415	3.7578	4.80812	5.65727	7.30633	5.99038	196.525	248.918	-0.26873	0.15599	0.67716	FALSE	210.202	235.14	-0.1294	0.4778	0.74843	FALSE	243.171
ENSMUSG00000042216	Sgsm1	chr5	-	113243220	113310786	5161	396	476	219	234	623	413	234	281	540	532	371	195	4.1405	4.7542	1.78875	1.63618	5.62899	5.22655	2.15162	2.44684	4.64121	4.26944	2.36115	1.79661	2.07888	2.29923	1.71247	5.42777	4.44735	4.45533	522.819	420.105	0.27304	0.082293	0.51331	FALSE	559.277	485.399	0.1805	0.2151	0.5113	FALSE	501.925
ENSMUSG00000042219	Olfr631	chr7	+	103928825	103929784	960	0	0	0	0	0	0	0	0	0	0	0	0	0	0	0	0	0	0	0	0	0	0	0	0	0	0	0	0	0	0	0	0	NA	NA	NA	NA	0	0	NA	NA	NA	NA	0
ENSMUSG00000090952	Gm17251	chr17	+	33759992	33761870	925	35	30	72	66	26	13	35	44	26	20	46	17	2.04182	1.6718	3.28119	2.57484	1.31071	0.91791	1.7956	2.13769	1.24682	0.895533	1.63343	0.873899	1.25366	1.96665	2.92802	1.11431	1.85681	1.07118	19.2205	31.4722	-0.23178	0.28282	0.82335	FALSE	20.5642	20.9411	-0.0041821	0.98319	0.99307	FALSE	21.6447
ENSMUSG00000045248	Med26	chr8	-	72494558	72548310	3040	318	287	345	382	331	240	242	306	383	475	381	285	5.64475	4.86645	4.78394	4.53459	5.07728	5.15628	3.77768	4.52358	5.58852	6.47162	4.11657	4.45785	4.28721	4.15063	4.65927	5.11678	5.2556	6.03007	290.395	292.711	-0.0093887	0.95779	0.99733	FALSE	310.628	386.546	-0.26559	0.10202	0.34188	FALSE	399.868
ENSMUSG00000032425	Zfp949	chr9	+	88548020	88571061	3472	229	173	274	304	243	153	156	232	177	212	236	120	3.55916	2.56845	3.32668	3.15968	3.26365	2.87813	2.1322	3.00291	2.26134	2.529	2.23263	1.64345	1.93804	2.56756	3.24318	3.07089	3.0638	2.39517	198.962	195.002	0.023139	0.9098	0.99233	FALSE	212.842	175.386	0.21528	0.25049	0.55215	FALSE	181.419
ENSMUSG00000032420	Nt5e	chr9	+	88327197	88372092	3995	2285	2170	533	577	2948	2175	613	695	3092	3324	4443	1596	30.8646	27.9993	5.62407	5.21204	34.4102	35.5583	7.28161	7.81811	34.3316	34.4618	36.5295	18.9964	27.7629	7.54986	5.41805	34.9843	29.432	34.3967	2609.34	2153.79	0.25734	0.027386	0.29066	FALSE	2791.13	2899.59	-0.052648	0.5836	0.8141	FALSE	2998.77
ENSMUSG00000032423	Syncrip	chr9	-	88449731	88482574	6720	1766	2098	1630	2021	2010	1518	1519	1314	2047	2363	2003	1471	14.1812	16.0931	10.2249	10.8529	13.9477	14.7537	10.7268	8.78739	13.512	14.5642	9.79029	10.4087	10.0995	9.75712	10.5389	14.3507	15.1372	14.0381	1800.6	1861.89	-0.045242	0.71122	0.96072	FALSE	1926.01	1989.91	-0.045008	0.67262	0.86332	FALSE	2058.23
ENSMUSG00000032422	Snx14	chr9	-	88376750	88438958	3109	835	890	691	879	912	620	549	554	928	1020	849	432	14.493	14.7562	9.36909	10.2027	13.6789	13.0248	8.37983	8.00798	13.2403	13.5885	8.96955	6.60719	7.78837	8.19391	9.78592	13.3518	14.6246	13.4144	774.804	832.535	-0.093603	0.47952	0.91663	FALSE	828.821	879.935	-0.078388	0.5237	0.78137	FALSE	910.067
ENSMUSG00000084828	Gm12367	chr4	+	35225897	35262222	2105	1	0	0	1	1	0	0	0	0	0	0	1	0.0256353	0	0	0.0171434	0.0221526	0	0	0	0	0	0	0.0225893	0.0112946	0	0.00857169	0.0110763	0.0128177	0	0.432523	0.497408	-4.3267e-05	0.99918	NA	NA	0.463209	0	0.013401	0.72956	NA	NA	0
ENSMUSG00000084829	Gm14266	chr2	+	171193269	171271350	1067	0	0	0	0	0	0	0	0	0	0	0	0	0	0	0	0	0	0	0	0	0	0	0	0	0	0	0	0	0	0	0	0	NA	NA	NA	NA	0	0	NA	NA	NA	NA	0
ENSMUSG00000084821	Gm15880	chr7	+	80636017	80644384	2884	15	4	3	5	3	0	11	3	2	3	1	0	0.280664	0.0714939	0.0438497	0.0625638	0.0485068	0	0.181001	0.0467477	0.0307614	0.0430843	0.0113891	0	0.00569454	0.113874	0.0532067	0.0242534	0.176079	0.0369229	1.29757	9.33617	-0.16892	0.16318	NA	NA	1.38963	2.24339	-0.020482	0.79404	NA	NA	2.32147
ENSMUSG00000084822	Myadml2os	chr11	+	120647670	120657061	1044	0	0	0	0	1	0	0	0	0	0	1	0	0	0	0	0	0.0446659	0	0	0	0	0	0.0314618	0	0.0157309	0	0	0.0223329	0	0	0.432523	0	0.012782	0.75859	NA	NA	0.463209	0	0.013401	0.72956	NA	NA	0
ENSMUSG00000084823	Gm17216	chr6	-	148213367	148214573	728	5	10	1	3	11	4	1	3	2	4	7	2	0.370621	0.708064	0.057904	0.148709	0.704592	0.358862	0.0651857	0.185193	0.121862	0.227574	0.315828	0.130633	0.22323	0.125189	0.103307	0.531727	0.539343	0.174718	7.21158	7.17467	0.0027107	0.98583	NA	NA	7.71707	2.67618	0.13564	0.29219	NA	NA	2.77065
ENSMUSG00000084824	Gm16344	chr18	+	32021740	32026610	1567	6	3	8	17	11	5	21	17	1	3	8	25	0.206621	0.0986862	0.215209	0.391497	0.327341	0.208401	0.635966	0.487544	0.0283076	0.079295	0.167689	0.758621	0.463155	0.561755	0.303353	0.267871	0.152653	0.0538013	7.82503	4.39074	0.093985	0.51674	NA	NA	8.37251	1.77088	0.17655	0.16262	NA	NA	1.83451
ENSMUSG00000084825	2410152P15Rik	chr19	-	6617671	6674548	871	0	0	0	0	0	0	0	0	0	0	0	0	0	0	0	0	0	0	0	0	0	0	0	0	0	0	0	0	0	0	0	0	NA	NA	NA	NA	0	0	NA	NA	NA	NA	0
ENSMUSG00000084826	AI847159	chr2	-	129158666	129180667	952	1	1	0	14	3	6	0	2	16	1	5	1	0.0566832	0.0541461	0	0.530689	0.146947	0.411636	0	0.094412	0.745512	0.0435067	0.172511	0.0499479	0.111229	0.047206	0.265344	0.279291	0.0554147	0.394509	4.9783	0.966171	0.11871	0.2744	NA	NA	5.32228	7.99297	-0.044775	0.70215	NA	NA	8.24061
ENSMUSG00000029090	Gpr125	chr5	-	49959951	50058996	4475	2361	2878	1056	1168	2986	2110	922	952	2967	3331	1401	989	28.4704	33.1514	9.94744	9.41886	31.1152	30.7956	9.77736	9.56044	29.4101	30.8301	10.2832	10.5089	10.3961	9.6689	9.68315	30.9554	30.8109	30.1201	2585.91	2523.48	0.03255	0.78403	0.97289	FALSE	2766.13	2843.56	-0.03795	0.68961	0.87244	FALSE	2941.04
ENSMUSG00000083489	Gm11784	chr4	+	3386846	3388691	474	0	0	2	0	1	0	1	2	0	0	3	0	0	0	0.177866	0	0.098378	0	0.100116	0.189621	0	0	0.207887	0	0.103943	0.144869	0.0889328	0.049189	0	0	0.432523	0	0.012782	0.75859	NA	NA	0.463209	0	0.013401	0.72956	NA	NA	0
ENSMUSG00000029092	4930435H24Rik	chr5	-	45155011	45169564	408	1	1	1	2	0	0	0	0	0	0	0	0	0.132261	0.126341	0.103319	0.176896	0	0	0	0	0	0	0	0	0	0	0.140108	0	0.129301	0	0	0.966171	-0.023363	0.58718	NA	NA	0	0	NA	NA	NA	NA	0
ENSMUSG00000079577	Gm14692	chrX	+	67695698	67706350	782	0	0	0	0	0	0	0	0	0	0	0	0	0	0	0	0	0	0	0	0	0	0	0	0	0	0	0	0	0	0	0	0	NA	NA	NA	NA	0	0	NA	NA	NA	NA	0
ENSMUSG00000079575	Rbpsuh-rs3	chr6	-	46529354	46530794	1441	4	6	1	1	2	2	0	3	3	5	1	2	0.149792	0.21463	0.0292534	0.0250429	0.0647206	0.0906493	0	0.0935602	0.0923483	0.143714	0.022794	0.0659964	0.0443952	0.0467801	0.0271481	0.077685	0.182211	0.118031	2.09196	4.80221	-0.083799	0.48114	NA	NA	2.2373	3.58148	-0.041085	0.69675	NA	NA	3.7068
ENSMUSG00000029094	Afap1	chr5	+	35893319	36003923	6618	595	642	201	223	571	471	161	147	519	587	186	149	4.85156	5.00049	1.28029	1.21598	4.02333	4.64829	1.15447	0.998216	3.47866	3.67371	0.923145	1.07057	0.996856	1.07634	1.24814	4.33581	4.92602	3.57618	535.908	596.904	-0.13801	0.36553	0.87087	FALSE	573.206	499.28	0.17101	0.24842	0.55001	FALSE	516.404
ENSMUSG00000079578	Gm1140	chrX	-	67682900	67693562	782	0	0	0	0	0	0	0	0	0	0	0	0	0	0	0	0	0	0	0	0	0	0	0	0	0	0	0	0	0	0	0	0	NA	NA	NA	NA	0	0	NA	NA	NA	NA	0
ENSMUSG00000079579	Gm6760	chrX	-	64151405	64152198	604	0	0	0	0	0	0	0	0	0	0	0	0	0	0	0	0	0	0	0	0	0	0	0	0	0	0	0	0	0	0	0	0	NA	NA	NA	NA	0	0	NA	NA	NA	NA	0
ENSMUSG00000044117	2900011O08Rik	chr16	+	13986604	14101500	2394	25	19	8	8	37	18	7	3	20	15	11	4	0.563517	0.409104	0.140866	0.120591	0.720699	0.491074	0.138758	0.0563159	0.370576	0.259514	0.150922	0.0794493	0.115186	0.0975369	0.130728	0.605887	0.486311	0.315045	27.0456	21.3417	0.11174	0.60023	0.9452	FALSE	28.9367	15.9421	0.25096	0.21112	0.50642	FALSE	16.477
ENSMUSG00000083483	Gm14044	chr2	-	130384883	130385329	447	0	1	4	1	2	0	4	4	0	3	2	2	0	0.115318	0.377218	0.0807311	0.208641	0	0.424655	0.402148	0	0.277976	0.146962	0.212753	0.179858	0.413402	0.228975	0.10432	0.0576589	0.138988	0.865046	0.468763	0.010301	0.83313	NA	NA	0.926417	1.29837	-0.0072054	0.89665	NA	NA	1.34754
ENSMUSG00000090277	Gm8338	chr1	+	119817763	119818125	363	0	0	0	0	0	1	0	0	0	0	0	0	0	0	0	0	0	0.179925	0	0	0	0	0	0	0	0	0	0.0899626	0	0	0.613456	0	0.012782	0.75859	NA	NA	0.655443	0	0.013401	0.72956	NA	NA	0
ENSMUSG00000058099	Nfam1	chr15	-	82997721	83033306	2881	127	136	87	145	88	71	75	79	106	130	147	75	2.37877	2.43332	1.27296	1.81624	1.42435	1.60958	1.23538	1.2323	1.63205	1.86893	1.67594	1.23786	1.4569	1.23384	1.5446	1.51697	2.40604	1.75049	81.6174	126.923	-0.42369	0.050376	0.40431	FALSE	87.2988	106.349	-0.18392	0.3868	0.68078	FALSE	110.012
ENSMUSG00000041548	Hspb8	chr5	-	116408491	116422864	1816	674	752	471	553	667	691	364	402	760	898	578	348	20.0279	21.3455	10.9331	10.989	17.1272	24.852	9.51194	9.94819	18.5639	20.4811	10.4543	9.11208	9.7832	9.73007	10.9611	20.9896	20.6867	19.5225	712.391	687.763	0.038968	0.82469	0.98082	FALSE	761.871	747.753	0.019275	0.90949	0.9677	FALSE	773.457
ENSMUSG00000041544	Ptchd2	chr4	-	148240264	148287965	5282	2	6	5	0	0	10	1	3	5	4	5	1	0.0204326	0.0585541	0.0399036	0	0	0.123652	0.00898432	0.0255245	0.0419897	0.0313657	0.0310925	0.00900235	0.0200474	0.0172544	0.0199518	0.0618259	0.0394933	0.0366777	6.13456	3.80739	0.035554	0.73343	NA	NA	6.55443	4.09371	0.035837	0.72439	NA	NA	4.23154
ENSMUSG00000058093	AA987161	chr13	-	67589443	67609707	4831	274	394	183	244	353	281	191	177	258	266	235	163	3.06059	4.20401	1.59681	1.82264	3.40733	3.79899	1.8762	1.64653	2.36894	2.28054	1.59777	1.60437	1.60107	1.76137	1.70973	3.60316	3.6323	2.32474	325.062	320.982	0.012376	0.94731	0.99697	FALSE	347.692	237.03	0.45172	0.007732	0.071968	FALSE	245.119
ENSMUSG00000041540	Sox5	chr6	-	143828425	144781977	7243	63	38	23	30	48	54	37	38	34	67	26	27	0.469368	0.270439	0.13386	0.149469	0.309029	0.486938	0.242419	0.235776	0.208225	0.383133	0.117907	0.177255	0.147581	0.239097	0.141664	0.397984	0.369903	0.295679	53.8877	49.1497	0.053977	0.8117	0.97855	FALSE	57.6279	45.0622	0.14138	0.51562	0.77539	FALSE	46.6519
ENSMUSG00000050645	Defb19	chr2	-	152576086	152580312	394	0	1	0	0	1	0	0	0	0	1	0	0	0	0.13083	0	0	0.118353	0	0	0	0	0.105123	0	0	0	0	0	0.0591766	0.0654151	0.0525614	0.432523	0.468763	0.00041728	0.99204	NA	NA	0.463209	0.432789	0.0023917	0.9514	NA	NA	0.449181
ENSMUSG00000024598	Fbn2	chr18	-	58008623	58209926	10480	70	67	46	50	62	31	34	33	27	47	18	23	0.360436	0.329547	0.185028	0.17217	0.275872	0.193196	0.153958	0.14151	0.114281	0.18575	0.0564151	0.104357	0.0803859	0.147734	0.178599	0.234534	0.344992	0.150016	45.8336	66.2257	-0.26417	0.24845	0.78903	FALSE	49.0377	33.0989	0.22859	0.29107	0.59362	FALSE	34.2595
ENSMUSG00000050641	BC048562	chr9	+	108436482	108446085	689	0	0	0	0	0	0	0	0	0	0	0	0	0	0	0	0	0	0	0	0	0	0	0	0	0	0	0	0	0	0	0	0	NA	NA	NA	NA	0	0	NA	NA	NA	NA	0
ENSMUSG00000050640	Tmem150c	chr5	-	100077872	100159808	3084	24	23	17	31	28	22	5	10	29	20	13	8	0.419941	0.38443	0.232367	0.36274	0.42337	0.465915	0.0769377	0.14572	0.417114	0.268602	0.138456	0.123347	0.130902	0.111329	0.297554	0.444643	0.402186	0.342858	25.6067	22.7193	0.057114	0.79165	0.97427	FALSE	27.3896	22.3586	0.092273	0.65314	0.85388	FALSE	23.1056
ENSMUSG00000024592	C330018D20Rik	chr18	-	56955833	56975368	2400	331	259	317	389	315	235	275	271	298	248	537	304	7.44232	5.56279	5.56786	5.84907	6.12034	6.39522	5.43757	5.07449	5.50778	4.2799	7.34932	6.02305	6.68618	5.25603	5.70847	6.25778	6.50255	4.89384	280.407	286.052	-0.02253	0.90549	0.99066	FALSE	299.94	248.14	0.21399	0.24096	0.54118	FALSE	256.512
ENSMUSG00000024593	Megf10	chr18	+	57133090	57297467	7514	23	14	9	2	17	11	7	6	5	21	9	4	0.165176	0.096042	0.0504907	0.00960522	0.1055	0.0956137	0.044209	0.0358851	0.0295169	0.115755	0.0393419	0.025313	0.0323274	0.040047	0.030048	0.100557	0.130609	0.0726362	14.1009	18.0031	-0.083584	0.66942	0.95815	FALSE	15.0844	11.4511	0.066559	0.68801	NA	NA	11.8676
ENSMUSG00000024590	Lmnb1	chr18	+	56707813	56753424	2843	808	752	2449	2893	1246	740	1940	1875	1124	1174	2589	1779	15.3365	13.6347	36.3122	36.7215	20.437	17.0002	32.3824	29.6386	17.5372	17.1035	29.9116	29.7545	29.833	31.0105	36.5168	18.7186	14.4856	17.3204	992.881	754.415	0.35083	0.017927	0.22916	FALSE	1062.19	1039.2	0.030505	0.81728	0.93136	FALSE	1074.69
ENSMUSG00000000168	Dlat	chr9	-	50634633	50659780	4035	2313	2927	842	1062	2727	1906	991	875	2674	3124	1212	961	30.9331	37.3924	8.79648	9.49794	31.5151	30.8516	11.655	9.74537	29.3961	32.0672	9.86604	11.3249	10.5955	10.7002	9.14721	31.1833	34.1627	30.7316	2348.74	2522.57	-0.094663	0.45109	0.90906	FALSE	2512.44	2615.53	-0.054892	0.58318	0.81406	FALSE	2705.38
ENSMUSG00000024594	Prrc1	chr18	+	57354733	57392719	4801	1523	1712	1389	1732	2138	1418	1482	1447	2010	1894	1566	1218	17.1183	18.3813	12.1958	13.0186	20.766	19.2905	14.6487	13.5447	18.571	16.3396	10.7138	12.0634	11.3886	14.0967	12.6072	20.0282	17.7498	17.4553	1794.61	1560.07	0.18818	0.10933	0.58324	FALSE	1919.76	1769.45	0.10918	0.35849	0.65819	FALSE	1829.55
ENSMUSG00000039133	9330171B17Rik	chr7	+	79710283	79712357	2075	0	3	0	0	2	0	0	0	0	1	0	0	0	0.0745259	0	0	0.0449457	0	0	0	0	0.0199607	0	0	0	0	0	0.0224729	0.037263	0.00998034	0.865046	1.40629	-0.011359	0.84912	NA	NA	0.926417	0.432789	0.012035	0.79459	NA	NA	0.449181
ENSMUSG00000075091	Olfr1233	chr2	-	89339383	89340300	918	0	0	0	0	0	0	0	0	0	0	0	0	0	0	0	0	0	0	0	0	0	0	0	0	0	0	0	0	0	0	0	0	NA	NA	NA	NA	0	0	NA	NA	NA	NA	0
ENSMUSG00000075090	Olfr1234	chr2	-	89362483	89364865	1386	0	0	0	0	0	0	0	0	0	0	0	0	0	0	0	0	0	0	0	0	0	0	0	0	0	0	0	0	0	0	0	0	NA	NA	NA	NA	0	0	NA	NA	NA	NA	0
ENSMUSG00000075093	Olfr1231	chr2	-	89302649	89303590	942	0	0	0	0	0	0	0	0	0	0	0	0	0	0	0	0	0	0	0	0	0	0	0	0	0	0	0	0	0	0	0	0	NA	NA	NA	NA	0	0	NA	NA	NA	NA	0
ENSMUSG00000075092	Olfr1232	chr2	-	89325243	89326178	936	0	0	0	0	0	0	0	0	0	0	0	0	0	0	0	0	0	0	0	0	0	0	0	0	0	0	0	0	0	0	0	0	NA	NA	NA	NA	0	0	NA	NA	NA	NA	0
ENSMUSG00000075095	Olfr1229	chr2	-	89282139	89287954	1828	0	0	0	0	0	0	0	0	0	0	0	0	0	0	0	0	0	0	0	0	0	0	0	0	0	0	0	0	0	0	0	0	NA	NA	NA	NA	0	0	NA	NA	NA	NA	0
ENSMUSG00000026457	Adipor1	chr1	+	134415378	134433351	3446	4110	4476	4326	4687	4557	3665	3591	3973	4244	4755	5061	3271	64.3603	66.9544	52.919	49.0827	61.6652	69.4636	49.452	51.8128	54.63	57.1516	48.2397	45.1356	46.6877	50.6324	51.0008	65.5644	65.6573	55.8908	4219.32	4142.53	0.024206	0.83093	0.98082	FALSE	4513.04	4063.25	0.14186	0.17325	0.45588	FALSE	4202.53
ENSMUSG00000075097	Olfr1226	chr2	-	89193100	89194032	933	0	0	0	0	0	0	0	0	0	0	0	0	0	0	0	0	0	0	0	0	0	0	0	0	0	0	0	0	0	0	0	0	NA	NA	NA	NA	0	0	NA	NA	NA	NA	0
ENSMUSG00000075099	Olfr1224-ps1	chr2	-	89156238	89157173	936	0	0	0	0	0	0	0	0	0	0	0	0	0	0	0	0	0	0	0	0	0	0	0	0	0	0	0	0	0	0	0	0	NA	NA	NA	NA	0	0	NA	NA	NA	NA	0
ENSMUSG00000026456	Cyb5r1	chr1	+	134405559	134411740	2420	315	348	305	362	399	261	313	273	416	477	398	326	7.02403	7.41256	5.31282	5.39811	7.68836	7.04407	6.1378	5.06969	7.62517	8.16387	5.40196	6.40555	5.90376	5.60374	5.35546	7.36622	7.21829	7.89452	332.689	319.813	0.048922	0.77136	0.97113	FALSE	355.891	403.005	-0.15178	0.33099	0.63257	FALSE	416.836
ENSMUSG00000096465	Olfr488	chr7	-	108255192	108256136	945	0	0	0	0	0	0	0	0	0	0	0	0	0	0	0	0	0	0	0	0	0	0	0	0	0	0	0	0	0	0	0	0	NA	NA	NA	NA	0	0	NA	NA	NA	NA	0
ENSMUSG00000039137	Whrn	chr4	-	63414910	63495991	4049	391	378	443	518	378	287	328	319	482	544	536	337	5.21099	4.81225	4.61207	4.61669	4.35332	4.62949	3.84423	3.5406	5.28045	5.56473	4.34811	3.95764	4.15288	3.69242	4.61438	4.4914	5.01162	5.42259	339.556	371.679	-0.11097	0.50512	0.92291	FALSE	363.205	463.187	-0.30427	0.045372	0.2146	FALSE	479.071
ENSMUSG00000041895	Wipi1	chr11	-	109573331	109611967	3338	620	653	321	399	838	547	293	262	496	498	300	208	10.023	10.084	4.05377	4.31355	11.7067	10.7029	4.16548	3.52735	6.59123	6.17926	2.95202	2.963	2.95751	3.84642	4.18366	11.2048	10.0535	6.38525	698.015	614.495	0.16544	0.24077	0.78227	FALSE	746.696	449.894	0.64884	3.9234e-06	0.00024976	TRUE	465.226
ENSMUSG00000092259	Vmn2r-ps68	chr7	+	85192197	85193057	861	0	0	0	0	0	0	0	0	0	0	0	0	0	0	0	0	0	0	0	0	0	0	0	0	0	0	0	0	0	0	0	0	NA	NA	NA	NA	0	0	NA	NA	NA	NA	0
ENSMUSG00000041890	Git2	chr5	-	114727407	114775517	5032	780	749	672	879	718	487	509	545	907	925	805	524	8.3646	7.67265	5.62949	6.30372	6.65365	6.32102	4.80022	4.86732	7.99536	7.61368	5.25459	4.95159	5.10309	4.83377	5.9666	6.48734	8.01863	7.80452	609.305	739.082	-0.24747	0.082543	0.51387	FALSE	651.785	828.897	-0.31241	0.016551	0.11875	FALSE	857.169
ENSMUSG00000041891	Lman1	chr18	-	65980754	66022580	3563	1167	1322	2122	2657	1770	1111	3125	2321	1604	1647	3001	2382	17.6745	19.1258	25.1056	26.9107	23.1651	20.3656	41.6215	29.2748	19.9692	19.1457	27.6652	31.7892	29.7272	35.4481	26.0081	21.7653	18.4001	19.5574	1447.12	1200.18	0.24776	0.05301	0.4134	FALSE	1548.08	1470.71	0.069654	0.55431	0.79743	FALSE	1520.89
ENSMUSG00000036521	Scgb2b2	chr7	+	31302761	31304977	520	0	0	0	0	0	0	0	0	0	0	0	0	0	0	0	0	0	0	0	0	0	0	0	0	0	0	0	0	0	0	0	0	NA	NA	NA	NA	0	0	NA	NA	NA	NA	0
ENSMUSG00000083883	Gm14941	chrX	+	122359447	122359890	444	0	0	0	0	0	0	0	0	0	0	0	0	0	0	0	0	0	0	0	0	0	0	0	0	0	0	0	0	0	0	0	0	NA	NA	NA	NA	0	0	NA	NA	NA	NA	0
ENSMUSG00000083882	Gm11369	chr13	-	30399617	30399934	318	0	0	0	0	0	0	0	0	0	0	0	0	0	0	0	0	0	0	0	0	0	0	0	0	0	0	0	0	0	0	0	0	NA	NA	NA	NA	0	0	NA	NA	NA	NA	0
ENSMUSG00000083881	Gm12605	chr4	+	89216864	89217816	713	0	0	0	0	0	0	0	0	0	0	0	0	0	0	0	0	0	0	0	0	0	0	0	0	0	0	0	0	0	0	0	0	NA	NA	NA	NA	0	0	NA	NA	NA	NA	0
ENSMUSG00000083880	Hspe1-ps6	chr4	-	96072424	96072706	283	0	0	0	0	0	0	0	0	0	0	0	0	0	0	0	0	0	0	0	0	0	0	0	0	0	0	0	0	0	0	0	0	NA	NA	NA	NA	0	0	NA	NA	NA	NA	0
ENSMUSG00000083887	Gm11930	chr4	+	33201764	33201953	190	0	0	0	0	0	0	0	0	0	0	0	0	0	0	0	0	0	0	0	0	0	0	0	0	0	0	0	0	0	0	0	0	NA	NA	NA	NA	0	0	NA	NA	NA	NA	0
ENSMUSG00000083886	Olfr409-ps1	chr11	+	74317027	74318000	974	0	0	0	0	0	0	0	0	0	0	0	0	0	0	0	0	0	0	0	0	0	0	0	0	0	0	0	0	0	0	0	0	NA	NA	NA	NA	0	0	NA	NA	NA	NA	0
ENSMUSG00000083885	Gm13213	chr4	-	133638210	133638683	474	0	0	0	0	1	0	0	0	3	0	1	1	0	0	0	0	0.098378	0	0	0	0.280746	0	0.0692956	0.100317	0.0848064	0	0	0.049189	0	0.140373	0.432523	0	0.012782	0.75859	NA	NA	0.463209	1.41753	-0.019782	0.70271	NA	NA	1.46089
ENSMUSG00000083884	Gm15388	chr1	-	107137844	107138569	726	0	0	0	0	0	0	0	0	0	0	0	0	0	0	0	0	0	0	0	0	0	0	0	0	0	0	0	0	0	0	0	0	NA	NA	NA	NA	0	0	NA	NA	NA	NA	0
ENSMUSG00000047490	4932411E22Rik	chr11	-	89390223	89418948	2665	0	0	0	0	1	0	2	0	0	0	0	0	0	0	0	0	0.0174976	0	0.0356136	0	0	0	0	0	0	0.0178068	0	0.00874882	0	0	0.432523	0	0.012782	0.75859	NA	NA	0.463209	0	0.013401	0.72956	NA	NA	0
ENSMUSG00000047492	Inhbe	chr10	-	127349402	127351772	2135	1	2	1	1	1	1	0	0	0	0	0	2	0.0252751	0.0482877	0.0197443	0.0169025	0.0218413	0.0305915	0	0	0	0	0	0.0445437	0.0222718	0	0.0183234	0.0262164	0.0367814	0	1.04598	1.43493	-0.014211	0.85671	NA	NA	1.11865	0	0.027559	0.51823	NA	NA	0
ENSMUSG00000083888	Gm12441	chr3	-	99100567	99101154	588	0	0	0	0	0	0	0	0	0	0	0	0	0	0	0	0	0	0	0	0	0	0	0	0	0	0	0	0	0	0	0	0	NA	NA	NA	NA	0	0	NA	NA	NA	NA	0
ENSMUSG00000047495	Dlgap2	chr8	+	14095865	14847680	4503	5	8	6	5	6	9	2	1	5	3	2	4	0.0599183	0.0915782	0.0561681	0.0400698	0.0621335	0.130539	0.0210771	0.00998003	0.0492538	0.0275939	0.0145885	0.0422389	0.0284137	0.0155286	0.0481189	0.0963361	0.0757483	0.0384238	8.11624	6.23714	0.045851	0.76439	NA	NA	8.67824	3.66092	0.12597	0.35538	NA	NA	3.78236
ENSMUSG00000047496	Rnf152	chr1	-	105276914	105356710	8492	650	605	2706	2599	744	732	1593	1440	677	825	2233	1587	4.13042	3.6724	13.4325	11.0445	4.08545	5.62989	8.90204	7.62055	3.53631	4.02381	8.63699	8.8863	8.76165	8.2613	12.2385	4.85767	3.90141	3.78006	770.847	606.917	0.28358	0.10054	0.56357	FALSE	824.411	676.941	0.23449	0.15356	0.4279	FALSE	700.249
ENSMUSG00000047497	Adamts12	chr15	+	11064790	11346867	6234	56	63	19	27	60	44	19	16	22	30	26	20	0.484744	0.520928	0.128477	0.156295	0.448808	0.460983	0.144634	0.115342	0.156541	0.199319	0.13699	0.152552	0.144771	0.129988	0.142386	0.454895	0.502836	0.17793	52.9434	57.3869	-0.062	0.78619	0.97301	FALSE	56.632	23.3789	0.54098	0.013424	0.10315	FALSE	24.1886
ENSMUSG00000056728	Ctsll3	chr13	-	60798250	60802844	1332	0	0	0	0	0	0	0	0	0	0	0	0	0	0	0	0	0	0	0	0	0	0	0	0	0	0	0	0	0	0	0	0	NA	NA	NA	NA	0	0	NA	NA	NA	NA	0
ENSMUSG00000051118	Olfr77	chr9	+	19917229	19922510	2671	0	0	0	0	0	0	0	0	0	0	0	0	0	0	0	0	0	0	0	0	0	0	0	0	0	0	0	0	0	0	0	0	NA	NA	NA	NA	0	0	NA	NA	NA	NA	0
ENSMUSG00000027022	Xirp2	chr2	+	67446002	67526614	11979	0	0	0	0	0	0	1	0	0	0	0	0	0	0	0	0	0	0	0.00396153	0	0	0	0	0	0	0.00198077	0	0	0	0	0	0	NA	NA	NA	NA	0	0	NA	NA	NA	NA	0
ENSMUSG00000051111	Sv2c	chr13	-	95959443	96132577	4252	77	50	17	30	96	42	19	12	41	34	12	15	0.977212	0.606151	0.168537	0.254611	1.05282	0.645141	0.212053	0.12683	0.427722	0.331191	0.0926983	0.167746	0.130222	0.169441	0.211574	0.848981	0.791682	0.379457	67.2874	61.7386	0.06382	0.78017	0.97286	FALSE	71.9966	34.0878	0.4859	0.027077	0.15827	FALSE	35.2377
ENSMUSG00000051116	Gm8121	chr5	+	57608567	57609067	501	1	1	2	1	0	2	0	3	4	3	0	3	0.107709	0.102888	0.16828	0.0720296	0	0.26073	0	0.269102	0.354155	0.248014	0	0.284733	0.142366	0.134551	0.120155	0.130365	0.105299	0.301085	1.22691	0.966171	0.0062451	0.92504	NA	NA	1.31089	3.18841	-0.047076	0.57678	NA	NA	3.2954
ENSMUSG00000014837	4931428F04Rik	chr8	-	105280410	105289528	3552	56	73	17	26	69	56	22	23	72	62	30	24	0.850759	1.05939	0.201751	0.264149	0.905842	1.02971	0.293923	0.290997	0.899148	0.722956	0.277416	0.321286	0.299351	0.29246	0.23295	0.967775	0.955072	0.811052	64.1976	62.0745	0.024176	0.91553	0.99331	FALSE	68.6662	60.8537	0.092686	0.67392	0.86378	FALSE	62.9106
ENSMUSG00000000838	Fmr1	chrX	+	68678541	68717963	4409	1521	1572	1174	1377	1486	1097	995	1104	1366	1526	1358	881	18.6157	18.3788	11.2245	11.2705	15.7165	16.2504	10.7094	11.2529	13.743	14.3353	10.1168	9.50145	9.80913	10.9811	11.2475	15.9835	18.4973	14.0392	1315.69	1493.45	-0.17015	0.15066	0.66986	FALSE	1407.35	1305.89	0.10006	0.3649	0.66316	FALSE	1350.64
ENSMUSG00000066113	Adamtsl1	chr4	+	86053915	86428385	7839	144	146	49	80	140	135	61	69	126	96	80	30	0.991273	0.960055	0.263497	0.36828	0.832806	1.12479	0.369277	0.395569	0.712987	0.507229	0.335207	0.181976	0.258592	0.382423	0.315888	0.978798	0.975664	0.610108	143.37	140.066	0.018981	0.92857	0.99508	FALSE	153.334	101.084	0.37207	0.082244	0.3031	FALSE	104.479
ENSMUSG00000000295	Hddc2	chr10	+	31313382	31328204	2781	180	189	169	203	251	205	136	143	271	291	204	137	3.49271	3.5032	2.56169	2.63417	4.20871	4.8145	2.32071	2.31084	4.32255	4.33396	2.40942	2.34247	2.37595	2.31577	2.59793	4.51161	3.49796	4.32826	234.322	178.13	0.30469	0.11038	0.58555	FALSE	250.631	253.992	-0.018053	0.91838	0.9704	FALSE	262.679
ENSMUSG00000066116	Gm10154	chr4	-	83505185	83505538	354	7	4	7	2	2	1	4	7	6	3	5	4	1.06705	0.582453	0.833556	0.20388	0.263453	0.1845	0.536217	0.888646	0.75183	0.351003	0.463928	0.537293	0.50061	0.712431	0.518718	0.223976	0.824753	0.551416	1.4785	5.35691	-0.11584	0.32209	NA	NA	1.58186	4.13343	-0.073532	0.4754	NA	NA	4.26933
ENSMUSG00000101678	GTF3C2	chr5	-	31144739	31179911	3223	10	5	9	6	4	0	4	6	7	5	6	5	0.167429	0.0799676	0.117712	0.0671799	0.057873	0	0.0588957	0.0836614	0.0963406	0.0642544	0.061147	0.0737673	0.0674571	0.0712785	0.0924462	0.0289365	0.123698	0.0802975	1.73009	7.31789	-0.12436	0.28613	NA	NA	1.85283	5.47152	-0.079029	0.43971	NA	NA	5.65465
ENSMUSG00000057455	Rit2	chr18	-	30973489	31317290	2715	71	61	9	18	64	64	16	20	57	39	16	22	1.41117	1.15815	0.139737	0.23925	1.09923	1.5396	0.279662	0.33105	0.931272	0.59496	0.193568	0.385307	0.289438	0.305356	0.189494	1.31941	1.28466	0.763116	66.9426	63.9105	0.031856	0.88911	0.98782	FALSE	71.5937	43.8119	0.32558	0.13954	0.40466	FALSE	45.275
ENSMUSG00000057454	Lypd3	chr7	+	24636570	24641116	1627	1	0	1	0	0	0	0	1	0	0	3	3	0.0331668	0	0.0259091	0	0	0	0	0.0276214	0	0	0.0605644	0.0876774	0.0741209	0.0138107	0.0129546	0	0.0165834	0	0	0.497408	-0.011231	0.78714	NA	NA	0	0	NA	NA	NA	NA	0
ENSMUSG00000057457	Phex	chrX	-	157162075	157415312	6265	2	1	0	0	0	2	0	2	1	3	2	0	0.0172266	0.00822779	0	0	0	0.0208501	0	0.0143464	0.00708028	0.0198332	0.0104856	0	0.00524279	0.0071732	0	0.010425	0.0127272	0.0134568	1.22691	1.46358	-0.0076514	0.91532	NA	NA	1.31089	1.77088	-0.012948	0.85557	NA	NA	1.83451
ENSMUSG00000024261	Syt4	chr18	-	31437808	31447415	3901	68	59	33	27	95	47	34	35	73	69	56	18	0.940642	0.779615	0.356597	0.249768	1.1356	0.786902	0.413606	0.403205	0.830077	0.732599	0.471515	0.219407	0.345461	0.408405	0.303183	0.961249	0.860128	0.781338	69.9221	61.4808	0.1032	0.65143	0.95383	FALSE	74.8106	64.3557	0.12153	0.58121	0.81245	FALSE	66.5419
ENSMUSG00000085063	Gm16024	chr4	+	155616409	155616787	171	3	5	6	9	6	2	3	3	2	2	5	11	0.946709	1.50722	1.47909	1.89931	1.63618	0.763893	0.832547	0.788423	0.518806	0.484426	0.960412	3.0588	2.0096	0.810485	1.6892	1.20004	1.22697	0.501616	3.82205	3.83604	0.00099035	0.99356	NA	NA	4.09014	1.8106	0.06914	0.51016	NA	NA	1.87229
ENSMUSG00000085060	Gm3677	chrX	+	30037837	30087879	1959	0	0	0	0	0	0	0	0	0	0	0	0	0	0	0	0	0	0	0	0	0	0	0	0	0	0	0	0	0	0	0	0	NA	NA	NA	NA	0	0	NA	NA	NA	NA	0
ENSMUSG00000085067	Gm15631	chr6	-	105674755	105677581	745	0	0	0	0	0	0	0	0	0	0	0	0	0	0	0	0	0	0	0	0	0	0	0	0	0	0	0	0	0	0	0	0	NA	NA	NA	NA	0	0	NA	NA	NA	NA	0
ENSMUSG00000085066	Gm4989	chrX	+	74566958	74567706	749	0	0	0	0	0	0	0	0	0	0	0	0	0	0	0	0	0	0	0	0	0	0	0	0	0	0	0	0	0	0	0	0	NA	NA	NA	NA	0	0	NA	NA	NA	NA	0
ENSMUSG00000082288	Gm14755	chrX	-	74758539	74758922	384	0	0	0	0	0	0	0	0	0	0	0	0	0	0	0	0	0	0	0	0	0	0	0	0	0	0	0	0	0	0	0	0	NA	NA	NA	NA	0	0	NA	NA	NA	NA	0
ENSMUSG00000082289	Gm15596	chr6	-	18156337	18157120	784	0	0	0	1	0	0	0	0	0	1	1	0	0	0	0	0.0460291	0	0	0	0	0	0.0528296	0.0418955	0	0.0209478	0	0.0230146	0	0	0.0264148	0	0	NA	NA	NA	NA	0	0.432789	-0.0089792	0.81682	NA	NA	0.449181
ENSMUSG00000082286	Pisd-ps1	chr11	+	3125904	3131004	1115	934	1082	909	1404	1988	1336	2242	1332	1247	1338	1285	748	45.2026	50.0215	34.366	45.4403	83.1415	78.2583	95.4211	53.6863	49.6093	49.7021	37.854	31.8993	34.8767	74.5537	39.9031	80.6999	47.612	49.6557	1679.43	971.781	0.72647	4.7583e-09	8.1337e-07	TRUE	1796.53	1168.29	0.58114	9.3854e-08	1.059e-05	TRUE	1208.25
ENSMUSG00000082287	Gm15333	chr18	-	39341601	39341964	364	1	1	0	1	2	0	2	0	0	0	3	0	0.148248	0.141613	0	0.0991396	0.256215	0	0.260743	0	0	0	0.27071	0	0.135355	0.130371	0.0495698	0.128108	0.144931	0	0.865046	0.966171	-0.0020564	0.97411	NA	NA	0.926417	0	0.022849	0.5574	NA	NA	0
ENSMUSG00000082284	H3f3a-ps1	chrX	+	101824515	101824924	410	38	45	79	93	51	32	58	52	74	61	65	64	5.00139	5.65761	8.12238	8.18555	5.80046	5.09759	6.71317	5.69972	8.00607	6.16225	5.20731	7.4225	6.3149	6.20645	8.15396	5.44903	5.3295	7.08416	41.6893	39.9958	0.02828	0.90125	0.99015	FALSE	44.5978	61.3659	-0.22192	0.31501	0.61892	FALSE	63.4354
ENSMUSG00000000290	Itgb2	chr10	+	77530252	77565708	2970	236	275	300	729	185	171	210	257	333	286	334	199	4.28792	4.77288	4.25799	8.85767	2.90464	3.76044	3.35542	3.88876	4.97347	3.98844	3.6938	3.18604	3.43992	3.62209	6.55783	3.33254	4.5304	4.48095	184.918	246.298	-0.3171	0.10661	0.57916	FALSE	197.774	281.124	-0.37951	0.049691	0.22556	FALSE	290.625
ENSMUSG00000082283	Gm14472	chr2	+	153413849	153414130	282	6	8	1	2	9	2	1	3	0	2	4	2	1.14814	1.46233	0.149483	0.255935	1.48823	0.463212	0.168281	0.478086	0	0.293748	0.465902	0.337237	0.40157	0.323183	0.202709	0.975721	1.30523	0.146874	5.11962	6.73455	-0.039222	0.78133	NA	NA	5.47976	0.865577	0.10876	0.2584	NA	NA	0.898362
ENSMUSG00000082280	Gm7901	chr8	-	75711462	75713288	1825	0	0	0	0	0	0	0	0	0	0	0	0	0	0	0	0	0	0	0	0	0	0	0	0	0	0	0	0	0	0	0	0	NA	NA	NA	NA	0	0	NA	NA	NA	NA	0
ENSMUSG00000082281	Gm4886	chr7	-	103973559	103977107	1176	0	0	0	0	0	0	0	0	0	0	0	0	0	0	0	0	0	0	0	0	0	0	0	0	0	0	0	0	0	0	0	0	NA	NA	NA	NA	0	0	NA	NA	NA	NA	0
ENSMUSG00000085395	Gm13056	chr4	+	141278439	141279794	564	4	8	5	5	16	9	7	9	16	7	8	4	0.382712	0.731164	0.373707	0.319919	1.32287	1.04223	0.588983	0.717129	1.25838	0.514058	0.465902	0.337237	0.40157	0.653056	0.346813	1.18255	0.556938	0.88622	12.4415	5.73974	0.17095	0.30542	0.83644	FALSE	13.3103	10.5897	0.059483	0.72309	NA	NA	10.9357
ENSMUSG00000085394	2210414B05Rik	chr4	+	3656508	3663108	872	0	0	0	5	0	0	0	0	0	0	0	0	0	0	0	0.20692	0	0	0	0	0	0	0	0	0	0	0.10346	0	0	0	0	0	NA	NA	NA	NA	0	0	NA	NA	NA	NA	0
ENSMUSG00000085397	Gm13524	chr2	+	32846186	32848168	662	0	0	2	1	4	1	0	0	0	4	2	1	0	0	0.127354	0.0545118	0.281759	0.0986599	0	0	0	0.250262	0.0992329	0.0718284	0.0855307	0	0.0909329	0.19021	0	0.125131	2.34355	0	0.056906	0.36609	NA	NA	2.50828	1.73115	0.018116	0.81945	NA	NA	1.79672
ENSMUSG00000085396	Firre	chrX	-	50555744	50635321	1145	539	516	220	246	464	313	234	146	300	432	265	178	25.4024	23.23	8.09949	7.75315	18.8968	17.8541	9.69826	5.73035	11.6222	15.6269	7.60194	7.39211	7.49703	7.71431	7.92632	18.3755	24.3162	13.6245	392.702	509.985	-0.32469	0.038601	0.34962	FALSE	420.082	328.718	0.2868	0.097053	0.33296	FALSE	340.135
ENSMUSG00000085391	Gm16150	chr1	+	38235420	38246666	673	3	0	1	0	0	1	0	0	0	2	0	0	0.240546	0	0.0626362	0	0	0.0970473	0	0	0	0.123086	0	0	0	0	0.0313181	0.0485237	0.120273	0.0615429	0.613456	1.49222	-0.019739	0.73124	NA	NA	0.655443	0.865577	-0.0053317	0.91095	NA	NA	0.898362
ENSMUSG00000085390	Gm13115	chr4	+	153907386	153908666	620	1	1	0	0	1	1	0	0	0	0	0	0	0.0870361	0.0831405	0	0	0.0752116	0.105343	0	0	0	0	0	0	0	0	0	0.0902775	0.0850883	0	1.04598	0.966171	0.0026549	0.9708	NA	NA	1.11865	0	0.027559	0.51823	NA	NA	0
ENSMUSG00000085393	Gm11280	chr13	-	21940374	21945197	268	0	0	0	0	0	0	0	0	0	0	0	0	0	0	0	0	0	0	0	0	0	0	0	0	0	0	0	0	0	0	0	0	NA	NA	NA	NA	0	0	NA	NA	NA	NA	0
ENSMUSG00000085399	Foxd2os	chr4	+	114909257	114921967	2908	916	865	9	15	1054	502	2	1	918	972	7	4	16.9978	15.333	0.130463	0.186142	16.9014	11.2748	0.0326377	0.015454	14.003	13.8441	0.0790656	0.0654063	0.072236	0.0240458	0.158303	14.0881	16.1654	13.9235	763.834	861.106	-0.13932	0.42813	0.90043	FALSE	817.254	854.436	-0.05017	0.76557	0.90903	FALSE	883.637
ENSMUSG00000085398	4931406G06Rik	chr16	+	91044656	91056677	1252	0	1	0	2	3	0	1	1	0	0	2	0	0	0.0411718	0	0.0576467	0.111736	0	0.0379035	0.0358946	0	0	0.0524698	0	0.0262349	0.0368991	0.0288233	0.055868	0.0205859	0	1.29757	0.468763	0.020073	0.7134	NA	NA	1.38963	0	0.023932	0.54636	NA	NA	0
ENSMUSG00000082750	Gm12156	chr11	+	44479207	44480209	554	0	0	0	0	0	0	0	0	0	0	0	0	0	0	0	0	0	0	0	0	0	0	0	0	0	0	0	0	0	0	0	0	NA	NA	NA	NA	0	0	NA	NA	NA	NA	0
ENSMUSG00000082751	Gm6620	chrX	-	154182913	154186149	715	0	0	0	0	0	0	0	0	0	0	0	0	0	0	0	0	0	0	0	0	0	0	0	0	0	0	0	0	0	0	0	0	NA	NA	NA	NA	0	0	NA	NA	NA	NA	0
ENSMUSG00000082752	Gm14899	chrX	+	111860628	111861175	548	0	0	0	0	0	0	0	0	0	0	0	0	0	0	0	0	0	0	0	0	0	0	0	0	0	0	0	0	0	0	0	0	NA	NA	NA	NA	0	0	NA	NA	NA	NA	0
ENSMUSG00000082754	Olfr1021-ps1	chr2	+	85863413	85864361	949	0	0	0	0	0	0	0	0	0	0	0	0	0	0	0	0	0	0	0	0	0	0	0	0	0	0	0	0	0	0	0	0	NA	NA	NA	NA	0	0	NA	NA	NA	NA	0
ENSMUSG00000082755	Gm8692	chrX	-	75987178	75987615	438	0	0	0	0	0	0	0	0	0	0	0	0	0	0	0	0	0	0	0	0	0	0	0	0	0	0	0	0	0	0	0	0	NA	NA	NA	NA	0	0	NA	NA	NA	NA	0
ENSMUSG00000082756	Gm14888	chrX	+	58845560	58845733	174	0	0	0	0	0	0	0	0	0	0	0	0	0	0	0	0	0	0	0	0	0	0	0	0	0	0	0	0	0	0	0	0	NA	NA	NA	NA	0	0	NA	NA	NA	NA	0
ENSMUSG00000082757	Gm6923	chrX	+	18920804	18921209	406	0	0	0	0	0	0	0	0	0	0	0	0	0	0	0	0	0	0	0	0	0	0	0	0	0	0	0	0	0	0	0	0	NA	NA	NA	NA	0	0	NA	NA	NA	NA	0
ENSMUSG00000082758	Gm13024	chr4	+	145390943	145391660	718	2	1	0	0	3	0	0	0	1	0	0	0	0.150313	0.0717926	0	0	0.194838	0	0	0	0.0617799	0	0	0	0	0	0	0.0974189	0.111053	0.0308899	1.29757	1.46358	-0.003231	0.96503	NA	NA	1.38963	0.472511	0.020921	0.6886	NA	NA	0.486964
ENSMUSG00000082759	Gm14826	chrX	-	94317560	94318460	901	0	0	0	0	0	0	0	0	0	0	0	0	0	0	0	0	0	0	0	0	0	0	0	0	0	0	0	0	0	0	0	0	NA	NA	NA	NA	0	0	NA	NA	NA	NA	0
ENSMUSG00000098799	Trgj4	chr13	+	19342152	19342212	61	0	0	0	0	0	0	2	0	0	0	1	0	0	0	0	0	0	0	1.55591	0	0	0	0.538461	0	0.26923	0.777954	0	0	0	0	0	0	NA	NA	NA	NA	0	0	NA	NA	NA	NA	0
ENSMUSG00000057182	Scn3a	chr2	-	65457118	65567627	9560	103	98	32	45	105	75	37	25	89	82	43	30	0.581394	0.528412	0.141102	0.169865	0.512163	0.512392	0.183665	0.117521	0.412956	0.355262	0.147739	0.149217	0.148478	0.150593	0.155483	0.512277	0.554903	0.384109	91.4241	97.1718	-0.05668	0.79583	0.97443	FALSE	97.7951	77.5421	0.20703	0.33511	0.63671	FALSE	80.1726
ENSMUSG00000057181	5730455P16Rik	chr11	-	80360492	80378034	4554	326	308	196	299	431	284	257	217	288	277	196	140	3.86292	3.48628	1.81428	2.36934	4.41327	4.07309	2.67808	2.14141	2.80525	2.5193	1.41367	1.4618	1.43774	2.40975	2.09181	4.24318	3.6746	2.66227	360.639	306.534	0.19714	0.24616	0.78782	FALSE	385.789	255.966	0.4922	0.0031016	0.040331	TRUE	264.669
ENSMUSG00000061469	Gm12569	chr11	+	51233465	51235053	796	0	0	0	0	0	0	0	0	0	0	0	0	0	0	0	0	0	0	0	0	0	0	0	0	0	0	0	0	0	0	0	0	NA	NA	NA	NA	0	0	NA	NA	NA	NA	0
ENSMUSG00000094745	Olfr954	chr9	+	39461433	39462377	945	0	0	0	0	0	0	0	0	0	0	0	0	0	0	0	0	0	0	0	0	0	0	0	0	0	0	0	0	0	0	0	0	NA	NA	NA	NA	0	0	NA	NA	NA	NA	0
ENSMUSG00000094746	Gm20916	chrY	+	79319565	79345707	923	0	0	0	0	0	0	0	0	0	0	0	0	0	0	0	0	0	0	0	0	0	0	0	0	0	0	0	0	0	0	0	0	NA	NA	NA	NA	0	0	NA	NA	NA	NA	0
ENSMUSG00000094747	Olfr1307	chr2	-	111944516	111945454	939	0	0	0	0	0	0	0	0	0	0	0	0	0	0	0	0	0	0	0	0	0	0	0	0	0	0	0	0	0	0	0	0	NA	NA	NA	NA	0	0	NA	NA	NA	NA	0
ENSMUSG00000094740	Gm17449	chr13	-	66851847	66852017	171	0	0	0	0	0	0	0	0	0	0	0	0	0	0	0	0	0	0	0	0	0	0	0	0	0	0	0	0	0	0	0	0	NA	NA	NA	NA	0	0	NA	NA	NA	NA	0
ENSMUSG00000094743	Mup-ps7	chr4	+	60677683	60680431	545	0	1	0	0	0	0	0	0	0	0	0	0	0	0.0945818	0	0	0	0	0	0	0	0	0	0	0	0	0	0	0.0472909	0	0	0.468763	-0.011231	0.78714	NA	NA	0	0	NA	NA	NA	NA	0
ENSMUSG00000061461	Smim20	chr5	+	53267106	53283510	5924	745	841	1156	1142	1031	682	783	818	863	882	1120	754	6.78629	7.31788	8.22589	6.95664	8.11559	7.51914	6.27235	6.20543	6.462	6.16661	6.20993	6.05216	6.13105	6.23889	7.59127	7.81736	7.05208	6.31431	864.308	764.799	0.16015	0.23562	0.77757	FALSE	924.58	789.497	0.20849	0.099688	0.33738	FALSE	816.428
ENSMUSG00000061462	Obscn	chr11	-	58994256	59136402	24175	13	9	38	45	19	15	23	24	8	15	33	19	0.029018	0.0191902	0.0662609	0.067173	0.0366491	0.040525	0.0451487	0.0446148	0.0146789	0.0256991	0.0448365	0.0373716	0.041104	0.0448817	0.0667169	0.0385871	0.0241041	0.020189	17.4198	10.6852	0.15665	0.41231	0.89651	FALSE	18.6326	10.2719	0.18281	0.31557	NA	NA	10.6334
ENSMUSG00000094748	Gm8677	chr7	-	22533964	22534887	924	0	0	0	0	0	0	0	0	0	0	0	0	0	0	0	0	0	0	0	0	0	0	0	0	0	0	0	0	0	0	0	0	NA	NA	NA	NA	0	0	NA	NA	NA	NA	0
ENSMUSG00000094749	Igkv2-109	chr6	+	68302439	68303160	364	32	197	13	22	12	8	11	176	111	78	80	76	4.74395	27.8977	1.50551	2.18107	1.53729	1.43545	1.43409	21.7293	13.5267	8.87537	7.21892	9.9281	8.57351	11.5817	1.84329	1.48637	16.3208	11.2011	10.0979	108.263	-0.78232	0.00013212	0.0062621	TRUE	10.802	86.2062	-1.1272	2.3705e-07	2.3336e-05	TRUE	89.0891
ENSMUSG00000093918	Gm21677	chrY	-	3294976	3306449	1576	0	0	0	0	0	0	0	0	0	0	0	0	0	0	0	0	0	0	0	0	0	0	0	0	0	0	0	0	0	0	0	0	NA	NA	NA	NA	0	0	NA	NA	NA	NA	0
ENSMUSG00000093919	Gm20760	chr4	+	146932742	146933389	648	0	0	0	0	0	0	0	0	0	0	0	0	0	0	0	0	0	0	0	0	0	0	0	0	0	0	0	0	0	0	0	0	NA	NA	NA	NA	0	0	NA	NA	NA	NA	0
ENSMUSG00000093915	Trav12n-3	chr14	+	53240751	53241239	342	0	0	0	0	0	0	0	0	0	0	0	0	0	0	0	0	0	0	0	0	0	0	0	0	0	0	0	0	0	0	0	0	NA	NA	NA	NA	0	0	NA	NA	NA	NA	0
ENSMUSG00000093916	Gm379	chrX	-	108664004	108664891	888	18	15	21	7	22	18	13	15	30	25	54	51	1.09383	0.870728	0.996888	0.284468	1.15528	1.32391	0.694727	0.759123	1.49858	1.16606	1.9974	2.73093	2.36417	0.726925	0.640678	1.23959	0.98228	1.33232	20.5577	15.9848	0.099034	0.62826	0.94912	FALSE	21.9886	24.995	-0.058733	0.77451	0.91242	FALSE	25.8384
ENSMUSG00000093917	Gm8660	chr7	-	22370122	22371039	918	0	0	0	0	0	0	0	0	0	0	0	0	0	0	0	0	0	0	0	0	0	0	0	0	0	0	0	0	0	0	0	0	NA	NA	NA	NA	0	0	NA	NA	NA	NA	0
ENSMUSG00000093910	Zfp853	chr5	-	143287755	143292356	1956	2	1	0	0	2	0	3	2	4	2	4	2	0.0551763	0.0263533	0	0	0.0476801	0	0.072784	0.045951	0.0907115	0.0423501	0.0671699	0.04862	0.057895	0.0593675	0	0.0238401	0.0407648	0.0665308	0.865046	1.46358	-0.016419	0.81409	NA	NA	0.926417	2.75562	-0.046648	0.55846	NA	NA	2.84622
ENSMUSG00000093913	Gm10678	chr7	+	15442998	15444936	1362	0	0	0	0	0	0	0	0	0	0	0	0	0	0	0	0	0	0	0	0	0	0	0	0	0	0	0	0	0	0	0	0	NA	NA	NA	NA	0	0	NA	NA	NA	NA	0
ENSMUSG00000016528	Mapkapk2	chr1	-	131053700	131097826	2854	2213	2432	2555	3024	2616	1849	2199	2395	2697	2924	3049	2027	41.8426	43.9252	37.7379	38.2363	42.7425	42.3138	36.5641	37.7125	41.9178	42.4343	35.0903	33.7718	34.431	37.1383	37.9871	42.5281	42.8839	42.176	2265.76	2240.8	0.014963	0.89019	0.98816	FALSE	2423.67	2539.84	-0.064157	0.50499	0.76741	FALSE	2626.75
ENSMUSG00000016529	Il10	chr1	+	131019845	131024974	1310	2	1	1	9	5	1	4	3	3	8	2	4	0.0823854	0.0393489	0.0321787	0.247925	0.177982	0.0498571	0.144901	0.102916	0.101583	0.252937	0.0501467	0.145192	0.0976694	0.123909	0.140052	0.113919	0.0608671	0.17726	2.77607	1.46358	0.042104	0.65827	NA	NA	2.97149	4.87984	-0.047281	0.6748	NA	NA	5.05434
ENSMUSG00000016526	Dyrk3	chr1	-	131127455	131138340	3164	22	31	35	48	14	10	29	17	31	43	66	40	0.375213	0.505044	0.466307	0.547461	0.206333	0.206425	0.434956	0.241461	0.434607	0.562892	0.685159	0.601143	0.643151	0.338208	0.506884	0.206379	0.440128	0.49875	12.1899	25.4746	-0.2895	0.15815	0.67896	FALSE	13.0394	33.2578	-0.40164	0.048939	0.2239	FALSE	34.4107
ENSMUSG00000016524	Il19	chr1	-	130932656	130940115	1135	0	0	1	0	0	0	0	0	0	0	0	0	0	0	0.0371402	0	0	0	0	0	0	0	0	0	0	0	0.0185701	0	0	0	0	0	NA	NA	NA	NA	0	0	NA	NA	NA	NA	0
ENSMUSG00000016520	Lnx2	chr5	-	147016655	147076586	4557	813	887	817	911	914	695	614	699	964	1204	1103	830	9.62726	10.0334	7.55759	7.2142	9.35284	9.96103	6.39401	6.89338	9.3836	10.9431	7.95024	8.6607	8.30547	6.64369	7.38589	9.65694	9.83034	10.1634	821.678	820.185	0.0012879	0.99234	0.99917	FALSE	878.906	976.578	-0.13841	0.29305	0.59552	FALSE	1010.25
ENSMUSG00000081221	Gm14760	chrX	-	80193854	80194852	999	2	0	0	2	0	0	0	1	0	2	3	1	0.108033	0	0	0.0722459	0	0	0	0.0449851	0	0.0829197	0.0986369	0.047598	0.0731175	0.0224925	0.0361229	0	0.0540164	0.0414599	0	0.994815	-0.022301	0.59403	NA	NA	0	0.865577	-0.018846	0.62767	NA	NA	0.898362
ENSMUSG00000081220	Gm14542	chrX	-	37035254	37037325	1248	0	0	0	3	0	0	0	0	0	0	0	0	0	0	0	0.0867472	0	0	0	0	0	0	0	0	0	0	0.0433736	0	0	0	0	0	NA	NA	NA	NA	0	0	NA	NA	NA	NA	0
ENSMUSG00000081223	Gm12247	chr11	-	58097104	58097773	670	0	5	1	1	5	2	1	2	3	1	0	0	0	0.38468	0.0629166	0.0538609	0.347994	0.194964	0.0708286	0.13415	0.198618	0.0618185	0	0	0	0.102489	0.0583888	0.271479	0.19234	0.130218	3.38953	2.34382	0.023959	0.80077	NA	NA	3.62693	1.85032	0.05243	0.60012	NA	NA	1.91007
ENSMUSG00000081222	Gm15173	chrX	-	157612689	157613121	433	0	0	0	0	0	0	0	0	0	0	0	0	0	0	0	0	0	0	0	0	0	0	0	0	0	0	0	0	0	0	0	0	NA	NA	NA	NA	0	0	NA	NA	NA	NA	0
ENSMUSG00000081225	Cyp2j12	chr4	-	96099318	96141152	1781	0	0	0	0	0	0	0	0	0	0	0	0	0	0	0	0	0	0	0	0	0	0	0	0	0	0	0	0	0	0	0	0	NA	NA	NA	NA	0	0	NA	NA	NA	NA	0
ENSMUSG00000081224	Gm2066	chrX	-	29369807	29379787	389	0	0	0	0	0	0	0	0	0	0	0	0	0	0	0	0	0	0	0	0	0	0	0	0	0	0	0	0	0	0	0	0	NA	NA	NA	NA	0	0	NA	NA	NA	NA	0
ENSMUSG00000081227	Gm13082	chr4	+	143671124	143671684	561	0	0	0	0	0	0	0	0	0	0	0	0	0	0	0	0	0	0	0	0	0	0	0	0	0	0	0	0	0	0	0	0	NA	NA	NA	NA	0	0	NA	NA	NA	NA	0
ENSMUSG00000081226	Gm8802	chr5	+	7857108	7857847	740	0	0	0	0	0	0	0	1	0	0	0	0	0	0	0	0	0	0	0	0.0607299	0	0	0	0	0	0.0303649	0	0	0	0	0	0	NA	NA	NA	NA	0	0	NA	NA	NA	NA	0
ENSMUSG00000081229	Lamr1-ps1	chr2	+	131904086	131904959	874	0	0	0	0	0	0	0	0	0	0	0	0	0	0	0	0	0	0	0	0	0	0	0	0	0	0	0	0	0	0	0	0	NA	NA	NA	NA	0	0	NA	NA	NA	NA	0
ENSMUSG00000081228	Gm16089	chr5	+	137615627	137615962	336	5	12	5	3	11	1	6	9	10	7	5	4	0.803012	1.84097	0.627294	0.322204	1.52662	0.194383	0.847414	1.20375	1.32018	0.862883	0.488781	0.566076	0.527429	1.02558	0.474749	0.8605	1.32199	1.09153	5.37121	8.1122	-0.054992	0.68665	NA	NA	5.75074	7.75463	-0.037771	0.77217	NA	NA	8.01391
ENSMUSG00000085931	Gm12648	chr4	-	94089576	94425588	656	0	0	0	0	0	0	0	0	0	0	0	0	0	0	0	0	0	0	0	0	0	0	0	0	0	0	0	0	0	0	0	0	NA	NA	NA	NA	0	0	NA	NA	NA	NA	0
ENSMUSG00000085933	Tmem61	chr4	-	106498816	106506335	4006	1	0	1	1	1	0	2	2	2	0	5	1	0.0134704	0	0.0105228	0.00900819	0.0116403	0	0.0236921	0.0224364	0.0221458	0	0.0409961	0.0118698	0.026433	0.0230642	0.00976547	0.00582017	0.0067352	0.0110729	0.432523	0.497408	-4.3267e-05	0.99918	NA	NA	0.463209	0.945022	-0.010407	0.82248	NA	NA	0.973928
ENSMUSG00000085932	Gm15556	chr17	+	47922378	47923429	663	4	10	4	6	8	5	3	1	1	3	1	1	0.325565	0.777482	0.254324	0.326578	0.562669	0.492555	0.214729	0.0677829	0.0669049	0.187414	0.0495416	0.07172	0.0606308	0.141256	0.290451	0.527612	0.551524	0.127159	6.52746	6.67726	-0.0039672	0.97875	NA	NA	6.98288	1.77088	0.14422	0.23222	NA	NA	1.83451
ENSMUSG00000085934	Gm8988	chr19	-	33838827	33842598	1240	0	0	0	0	0	0	0	0	0	0	0	0	0	0	0	0	0	0	0	0	0	0	0	0	0	0	0	0	0	0	0	0	NA	NA	NA	NA	0	0	NA	NA	NA	NA	0
ENSMUSG00000085937	Ccdc42os	chr11	-	68583264	68586957	1335	0	0	0	0	0	0	0	0	0	0	0	0	0	0	0	0	0	0	0	0	0	0	0	0	0	0	0	0	0	0	0	0	NA	NA	NA	NA	0	0	NA	NA	NA	NA	0
ENSMUSG00000085936	2610307P16Rik	chr13	-	28460034	28885620	1870	14	5	7	2	11	3	8	2	3	1	7	2	0.403997	0.137826	0.157796	0.0385955	0.274301	0.10478	0.203017	0.0480643	0.0711625	0.0221489	0.122953	0.050856	0.0869047	0.125541	0.0981959	0.189541	0.270912	0.0466557	6.59812	9.30752	-0.057943	0.70051	NA	NA	7.06162	1.85032	0.13473	0.25123	NA	NA	1.91007
ENSMUSG00000053600	Zfp472	chr17	+	32965814	32979233	2376	163	201	170	242	161	109	164	121	166	190	197	153	3.70197	4.36068	3.01608	3.67551	3.15977	2.99625	3.27553	2.28862	3.09908	3.31208	2.72335	3.06196	2.89265	2.78207	3.34579	3.07801	4.03132	3.20558	136.503	175.299	-0.26401	0.19253	0.72877	FALSE	146.02	160.667	-0.10076	0.60516	0.82515	FALSE	166.18
ENSMUSG00000085938	Gm14371	chr2	-	173793437	173847670	1518	3	0	0	0	0	0	0	0	0	0	0	0	0.106645	0	0	0	0	0	0	0	0	0	0	0	0	0	0	0	0.0533225	0	0	1.49222	-0.025925	0.54779	NA	NA	0	0	NA	NA	NA	NA	0
ENSMUSG00000053603	4930442H23Rik	chr10	-	81182605	81183849	1245	0	1	0	0	0	3	0	1	2	3	1	0	0	0.0414033	0	0	0	0.15738	0	0.0360965	0.0712577	0.0998034	0.0263824	0	0.0131912	0.0180482	0	0.0786902	0.0207016	0.0855306	1.84037	0.468763	0.029338	0.62297	NA	NA	1.96633	2.24339	-0.0081705	0.91863	NA	NA	2.32147
ENSMUSG00000053604	Rpia	chr6	-	70765720	70792232	3644	663	812	897	1201	868	604	749	926	1066	1136	1153	741	9.81808	11.4863	10.3766	11.8936	11.1075	10.8257	9.7541	11.42	12.9763	12.912	10.3929	9.66928	10.0311	10.5871	11.1351	10.9666	10.6522	12.9441	745.957	710.417	0.062501	0.66344	0.95633	FALSE	797.953	995.345	-0.2924	0.015831	0.11529	FALSE	1029.37
ENSMUSG00000091215	Gm17252	chr9	-	35685079	35687390	1675	1	0	0	0	0	0	0	0	0	2	0	0	0.0322164	0	0	0	0	0	0	0	0	0.0494548	0	0	0	0	0	0	0.0161082	0.0247274	0	0.497408	-0.011231	0.78714	NA	NA	0	0.865577	-0.018846	0.62767	NA	NA	0.898362
ENSMUSG00000083579	Gm15538	chr16	+	3926428	3926740	313	0	1	5	4	3	2	3	2	8	6	3	1	0	0.164687	0.673389	0.461173	0.446944	0.417335	0.454842	0.287157	1.13375	0.793963	0.314819	0.151918	0.233369	0.371	0.567281	0.432139	0.0823436	0.963856	2.52448	0.468763	0.061834	0.43407	NA	NA	2.70051	6.37682	-0.10283	0.41148	NA	NA	6.5908
ENSMUSG00000083578	Gm11247	chr4	-	80583979	80584286	308	0	0	0	0	0	0	0	0	0	0	0	0	0	0	0	0	0	0	0	0	0	0	0	0	0	0	0	0	0	0	0	0	NA	NA	NA	NA	0	0	NA	NA	NA	NA	0
ENSMUSG00000091212	Krtap11-1	chr16	-	89570176	89571183	1008	0	0	0	0	0	0	0	0	0	0	0	0	0	0	0	0	0	0	0	0	0	0	0	0	0	0	0	0	0	0	0	0	NA	NA	NA	NA	0	0	NA	NA	NA	NA	0
ENSMUSG00000083573	Gm7312	chrX	-	156679335	156679803	469	0	0	0	0	0	0	0	0	0	0	0	0	0	0	0	0	0	0	0	0	0	0	0	0	0	0	0	0	0	0	0	0	NA	NA	NA	NA	0	0	NA	NA	NA	NA	0
ENSMUSG00000083572	Gm11849	chr4	-	17256101	17256361	261	0	0	0	0	0	0	0	0	0	0	0	0	0	0	0	0	0	0	0	0	0	0	0	0	0	0	0	0	0	0	0	0	NA	NA	NA	NA	0	0	NA	NA	NA	NA	0
ENSMUSG00000083570	Gm14671	chrX	+	66024044	66024305	262	0	0	0	0	0	0	0	0	0	0	0	0	0	0	0	0	0	0	0	0	0	0	0	0	0	0	0	0	0	0	0	0	NA	NA	NA	NA	0	0	NA	NA	NA	NA	0
ENSMUSG00000083577	Gm12432	chr3	-	98846339	98846524	186	0	0	0	0	0	0	0	0	0	0	0	0	0	0	0	0	0	0	0	0	0	0	0	0	0	0	0	0	0	0	0	0	NA	NA	NA	NA	0	0	NA	NA	NA	NA	0
ENSMUSG00000083576	Gm16411	chrX	+	62255048	62256147	1100	0	0	0	0	0	0	0	0	0	0	0	0	0	0	0	0	0	0	0	0	0	0	0	0	0	0	0	0	0	0	0	0	NA	NA	NA	NA	0	0	NA	NA	NA	NA	0
ENSMUSG00000083574	Gm15709	chr5	+	144406602	144406814	213	0	0	0	0	0	0	0	0	0	0	0	0	0	0	0	0	0	0	0	0	0	0	0	0	0	0	0	0	0	0	0	0	NA	NA	NA	NA	0	0	NA	NA	NA	NA	0
ENSMUSG00000036139	Hoxc9	chr15	+	102976439	102985099	2374	2	0	34	42	0	0	19	20	1	0	21	18	0.0454612	0	0.603724	0.638436	0	0	0.379801	0.378602	0.0186849	0	0.290551	0.360534	0.325542	0.379202	0.62108	0	0.0227306	0.00934245	0	0.994815	-0.022301	0.59403	NA	NA	0	0.472511	-0.0089792	0.81682	NA	NA	0.486964
ENSMUSG00000036138	Acaa1a	chr9	+	119339676	119350299	3668	2598	2828	8008	10075	3277	2184	6692	7428	3067	3100	8018	4995	38.2209	39.7424	92.0312	99.1207	41.6604	38.8886	86.5785	91.0074	37.0899	35.0046	71.7994	64.7531	68.2762	88.793	95.5759	40.2745	38.9817	36.0473	2757.17	2617.93	0.070722	0.5119	0.92513	FALSE	2949.42	2790.84	0.075797	0.45862	0.73469	FALSE	2885.98
ENSMUSG00000036136	Fam110c	chr12	+	31073968	31079937	2667	824	624	826	901	848	605	644	850	518	817	917	740	16.6723	12.0605	13.0556	12.1913	14.8269	14.816	11.459	14.3229	8.61545	12.688	11.2935	13.1936	12.2436	12.8909	12.6235	14.8214	14.3664	10.6517	737.92	702.372	0.059983	0.72249	0.96186	FALSE	789.344	598.349	0.32865	0.05067	0.22757	FALSE	619.228
ENSMUSG00000036131	Frmd7	chrX	-	50895180	50942710	2112	3	3	0	3	4	2	1	1	2	4	1	0	0.0766512	0.0732203	0	0.0512597	0.0883166	0.0618493	0.0224693	0.0212785	0.0420056	0.0784439	0.0155521	0	0.00777607	0.0218739	0.0256298	0.075083	0.0749357	0.0602248	2.957	2.89851	0.0025326	0.98202	NA	NA	3.16372	2.67618	0.01498	0.88682	NA	NA	2.77065
ENSMUSG00000054379	2410024N13Rik	chr3	-	103198226	103198975	669	0	0	0	0	2	1	0	0	0	0	0	0	0	0	0	0	0.139406	0.0976276	0	0	0	0	0	0	0	0	0	0.118517	0	0	1.4785	0	0.037854	0.46364	NA	NA	1.58186	0	0.03843	0.44143	NA	NA	0
ENSMUSG00000100057	RP24-167J1.1	chrY	-	60558018	60560378	622	0	0	0	0	0	0	0	0	0	0	0	0	0	0	0	0	0	0	0	0	0	0	0	0	0	0	0	0	0	0	0	0	NA	NA	NA	NA	0	0	NA	NA	NA	NA	0
ENSMUSG00000100054	RP24-299I19.2	chrY	+	55833464	55836360	1157	0	0	0	0	0	0	0	0	0	0	0	0	0	0	0	0	0	0	0	0	0	0	0	0	0	0	0	0	0	0	0	0	NA	NA	NA	NA	0	0	NA	NA	NA	NA	0
ENSMUSG00000100055	RP24-439E13.1	chrY	-	26750605	26776799	923	0	0	0	0	0	0	0	0	0	0	0	0	0	0	0	0	0	0	0	0	0	0	0	0	0	0	0	0	0	0	0	0	NA	NA	NA	NA	0	0	NA	NA	NA	NA	0
ENSMUSG00000100052	RP24-121M8.5	chrY	-	55624376	55624945	570	0	0	0	0	0	0	0	0	0	0	0	0	0	0	0	0	0	0	0	0	0	0	0	0	0	0	0	0	0	0	0	0	NA	NA	NA	NA	0	0	NA	NA	NA	NA	0
ENSMUSG00000100053	RP23-329F7.2	chr1	-	17615084	17641081	4218	0	1	0	0	0	0	0	0	1	1	0	0	0	0.0122207	0	0	0	0	0	0	0.0105163	0.00981944	0	0	0	0	0	0	0.00611037	0.0101679	0	0.468763	-0.011231	0.78714	NA	NA	0	0.9053	-0.019773	0.61629	NA	NA	0.936145
ENSMUSG00000078308	Gm7293	chr9	+	51621425	51624874	3450	0	1	0	1	0	0	2	2	0	1	0	1	0	0.0149412	0	0.0104599	0	0	0.0275103	0.0260522	0	0.0120053	0	0.0137827	0.00689136	0.0267812	0.00522997	0	0.00747059	0.00600267	0	0.468763	-0.011231	0.78714	NA	NA	0	0.432789	-0.0089792	0.81682	NA	NA	0.449181
ENSMUSG00000100051	RP24-498A2.2	chrY	-	43451134	43454367	1498	0	0	0	0	0	0	0	0	0	0	0	0	0	0	0	0	0	0	0	0	0	0	0	0	0	0	0	0	0	0	0	0	NA	NA	NA	NA	0	0	NA	NA	NA	NA	0
ENSMUSG00000078307	AI593442	chr9	-	52673044	52679429	5615	1	1	1	1	6	7	6	8	2	0	3	8	0.0096104	0.00918025	0.00750742	0.00642686	0.0498285	0.081423	0.050709	0.0640286	0.0157998	0	0.0175491	0.0677477	0.0426484	0.0573688	0.00696714	0.0656257	0.00939532	0.0078999	6.88933	0.966171	0.1754	0.15241	NA	NA	7.36735	0.945022	0.15197	0.16341	NA	NA	0.973928
ENSMUSG00000078302	Foxd1	chr13	+	98354242	98356703	2462	0	0	0	0	0	0	0	0	0	0	0	0	0	0	0	0	0	0	0	0	0	0	0	0	0	0	0	0	0	0	0	0	NA	NA	NA	NA	0	0	NA	NA	NA	NA	0
ENSMUSG00000078300	Gm2606	chr15	+	12574889	12575890	1002	0	2	0	2	0	0	1	0	0	1	2	0	0	0.102888	0	0.0720296	0	0	0.0473605	0	0	0.0413357	0.0655611	0	0.0327805	0.0236802	0.0360148	0	0.0514442	0.0206679	0	0.937526	-0.021738	0.60253	NA	NA	0	0.432789	-0.0089792	0.81682	NA	NA	0.449181
ENSMUSG00000100059	RP24-296M22.1	chr1	-	104470941	104471416	476	0	0	0	0	0	0	0	0	0	0	0	0	0	0	0	0	0	0	0	0	0	0	0	0	0	0	0	0	0	0	0	0	NA	NA	NA	NA	0	0	NA	NA	NA	NA	0
ENSMUSG00000051934	Spats2	chr15	+	99126578	99213206	3065	243	184	377	536	280	166	306	269	309	323	473	333	4.27826	3.09451	5.18503	6.31078	4.25995	3.53734	4.73778	3.94417	4.47198	4.36481	5.06891	5.16616	5.11753	4.34097	5.7479	3.89864	3.68638	4.41839	222.94	207.122	0.080245	0.69272	0.95913	FALSE	238.502	285.797	-0.20538	0.245	0.5459	FALSE	295.557
ENSMUSG00000086761	Cep112os1	chr11	-	108529097	108533664	3005	0	0	0	0	0	0	1	0	0	0	0	0	0	0	0	0	0	0	0.0157921	0	0	0	0	0	0	0.00789604	0	0	0	0	0	0	NA	NA	NA	NA	0	0	NA	NA	NA	NA	0
ENSMUSG00000051936	Prss58	chr6	-	40895262	40900387	987	0	0	0	0	0	0	0	0	0	0	0	0	0	0	0	0	0	0	0	0	0	0	0	0	0	0	0	0	0	0	0	0	NA	NA	NA	NA	0	0	NA	NA	NA	NA	0
ENSMUSG00000096638	Ighv2-9	chr12	-	113879096	113879529	350	56	31	29	63	4	19	7	114	68	12	258	11	8.63399	4.5656	3.49277	6.49563	0.532928	3.54555	0.949104	14.6376	8.61812	1.42006	24.2123	1.49444	12.8534	7.79337	4.9942	2.03924	6.59979	5.01909	13.3858	42.3865	-0.34562	0.067398	0.46559	FALSE	14.3063	37.3242	-0.19801	0.20857	0.50239	FALSE	38.5037
ENSMUSG00000096632	Igkv9-124	chr6	-	67942074	67942360	287	0	6	6	69	1	5	38	13	23	87	38	86	0	1.07764	0.881271	8.67593	0.162478	1.13785	6.28326	2.03561	3.55482	12.5554	4.34896	14.2485	9.29876	4.15944	4.7786	0.650166	0.53882	8.05511	3.4998	2.81258	0.011882	0.89732	NA	NA	3.74042	48.5204	-0.55077	0.0017136	0.027203	TRUE	50.2789
ENSMUSG00000096630	Vmn2r26	chr6	+	124024758	124062035	2568	0	0	1	0	0	0	3	0	0	0	3	5	0	0	0.0164152	0	0	0	0.0554383	0	0	0	0.0383716	0.0925825	0.0654771	0.0277192	0.00820758	0	0	0	0	0	NA	NA	NA	NA	0	0	NA	NA	NA	NA	0
ENSMUSG00000037669	1110057K04Rik	chr12	+	8208107	8285758	2736	921	917	915	979	1183	768	728	786	1326	1523	1141	796	18.165	17.2766	14.0976	12.9126	20.1625	18.3334	12.627	12.9104	21.498	23.0556	13.6979	13.8341	13.766	12.7687	13.5051	19.248	17.7208	22.2768	982.809	887.968	0.13398	0.31224	0.84011	FALSE	1051.36	1285.69	-0.2664	0.02492	0.15073	FALSE	1329.82
ENSMUSG00000097329	4931403G20Rik	chr12	+	69847635	69853671	1699	0	3	0	1	2	5	4	1	1	2	3	1	0	0.091019	0	0.02124	0.0548925	0.19221	0.111725	0.0264509	0.0261083	0.0487562	0.0579978	0.0279873	0.0429926	0.0690879	0.01062	0.123551	0.0455095	0.0374322	3.93233	1.40629	0.058731	0.52883	NA	NA	4.20363	1.33809	0.079378	0.42295	NA	NA	1.38533
ENSMUSG00000097328	Tnfsf12	chr11	-	69686250	69695849	1435	115	113	66	71	123	92	58	61	125	136	97	75	4.32451	4.05911	1.9388	1.78548	3.99696	4.1873	1.91805	1.91035	3.86393	3.92537	2.22026	2.48521	2.35274	1.9142	1.86214	4.09213	4.19181	3.89465	109.638	110.172	-0.0055221	0.97942	0.99877	FALSE	117.275	117.923	-0.0064978	0.9747	0.99024	FALSE	121.959
ENSMUSG00000037664	Cdkn1c	chr7	-	143458350	143461050	1931	370	275	186	210	360	179	172	189	418	345	278	227	10.3398	7.34099	4.06042	3.92451	8.69354	6.05438	4.22698	4.39859	9.60208	7.39997	4.72875	5.58982	5.15928	4.31278	3.99247	7.37396	8.84038	8.50103	265.517	312.951	-0.16818	0.41106	0.89651	FALSE	284.079	346.822	-0.20925	0.27935	0.58343	FALSE	358.518
ENSMUSG00000097326	A330048O09Rik	chr13	-	48272416	48273884	669	1	6	1	2	2	2	1	0	6	6	4	0	0.0806613	0.462306	0.0630107	0.107883	0.139406	0.195255	0.0709345	0	0.397829	0.371465	0.196389	0	0.0981946	0.0354673	0.0854468	0.16733	0.271484	0.384647	2.09196	3.30999	-0.035578	0.72973	NA	NA	2.2373	5.4318	-0.092961	0.42917	NA	NA	5.61687
ENSMUSG00000097325	Gm16897	chr1	-	194955759	194976959	2491	13	12	3	0	11	8	4	4	6	6	1	3	0.281618	0.24832	0.0507677	0	0.205919	0.209756	0.0762026	0.0721639	0.106844	0.0997633	0.0131859	0.0572666	0.0352263	0.0741833	0.0253839	0.207837	0.264969	0.103304	9.6654	12.0915	-0.061461	0.73255	0.96345	FALSE	10.3388	5.4318	0.1292	0.40189	NA	NA	5.61687
ENSMUSG00000097324	Mir143hg	chr18	-	61649625	61665537	1778	96	154	52	64	235	224	63	51	81	177	63	73	2.91361	4.46471	1.23285	1.29896	6.16329	8.22839	1.68148	1.28906	2.02081	4.1232	1.16384	1.95229	1.55807	1.48527	1.26591	7.19584	3.68916	3.07201	239.057	119.941	0.6634	0.0020325	0.051921	FALSE	255.673	114.877	0.67608	0.0018581	0.02881	TRUE	118.949
ENSMUSG00000037660	Gdf7	chr12	-	8297934	8301954	1407	12	26	0	0	41	19	0	1	21	15	0	0	0.460234	0.95254	0	0	1.35883	0.881979	0	0.0319404	0.662059	0.441561	0	0	0	0.0159702	0	1.12041	0.706387	0.55181	29.3891	18.1567	0.20092	0.33293	0.85412	FALSE	31.445	16.4146	0.2788	0.16732	0.44832	FALSE	16.964
ENSMUSG00000037661	Gpr160	chr3	+	30855950	30897192	2523	474	413	693	874	622	335	658	827	595	571	876	819	10.138	8.43795	11.5786	12.5009	11.4961	8.67214	12.3763	14.7307	10.461	9.37372	11.4044	15.4355	13.4199	13.5535	12.0398	10.0841	9.28798	9.91734	474.537	429.37	0.12012	0.5017	0.92218	FALSE	507.689	528.266	-0.044155	0.79003	0.91902	FALSE	546.226
ENSMUSG00000097321	1700028E10Rik	chr5	+	151368675	151396164	2034	8	4	6	4	7	1	5	2	2	5	0	0	0.212242	0.101371	0.124348	0.0709672	0.160481	0.0321105	0.116655	0.0441889	0.0436165	0.101815	0	0	0	0.0804219	0.0976578	0.0962958	0.156806	0.0727158	3.64112	5.85431	-0.052964	0.67447	NA	NA	3.8979	3.10896	0.022045	0.836	NA	NA	3.21983
ENSMUSG00000097320	C630016N16Rik	chr7	+	30729579	30745929	1276	19	20	12	9	15	9	14	6	5	12	15	4	0.803516	0.807948	0.396434	0.254531	0.548172	0.460671	0.520668	0.211317	0.173816	0.389515	0.386122	0.149061	0.267591	0.365993	0.325482	0.504421	0.805732	0.281666	12.0089	18.826	-0.15722	0.42555	0.90037	FALSE	12.8471	7.55602	0.12226	0.45217	NA	NA	7.82499
ENSMUSG00000098014	Gm26967	chr7	-	119512000	119514302	2303	0	0	0	1	0	0	1	0	0	0	0	1	0	0	0	0.0156695	0	0	0.0206058	0	0	0	0	0.0206472	0.0103236	0.0103029	0.00783474	0	0	0	0	0	NA	NA	NA	NA	0	0	NA	NA	NA	NA	0
ENSMUSG00000096988	A930029G22Rik	chr17	-	69416660	69439304	1710	7	4	1	5	0	2	0	0	3	3	3	3	0.220899	0.120578	0.0246515	0.105517	0	0.0763893	0	0	0.077821	0.0726639	0.0576247	0.0834217	0.0705232	0	0.0650843	0.0381947	0.170738	0.0752424	1.22691	5.35691	-0.10139	0.32889	NA	NA	1.31089	2.7159	-0.036364	0.65268	NA	NA	2.80844
ENSMUSG00000096984	Gm26523	chr1	-	163301790	163303620	1658	0	0	0	0	0	0	0	0	0	0	0	0	0	0	0	0	0	0	0	0	0	0	0	0	0	0	0	0	0	0	0	0	NA	NA	NA	NA	0	0	NA	NA	NA	NA	0
ENSMUSG00000096986	4930509E16Rik	chr9	-	72518250	72531858	1191	10	8	10	2	14	9	2	4	8	4	6	0	0.453085	0.346244	0.353939	0.0605992	0.548142	0.493548	0.0796896	0.150932	0.297954	0.139105	0.165472	0	0.0827358	0.115311	0.207269	0.520845	0.399664	0.218529	11.5764	8.72418	0.073533	0.67534	0.95815	FALSE	12.3839	5.51124	0.16757	0.28429	NA	NA	5.69244
ENSMUSG00000096987	Gm26525	chr4	-	88784455	88794391	3616	0	0	0	0	0	0	0	0	0	0	0	0	0	0	0	0	0	0	0	0	0	0	0	0	0	0	0	0	0	0	0	0	NA	NA	NA	NA	0	0	NA	NA	NA	NA	0
ENSMUSG00000096980	Gm26526	chr7	-	39588518	39591679	2927	13	16	35	18	7	14	10	12	26	18	5	13	0.239669	0.281774	0.504064	0.221921	0.11152	0.312395	0.162129	0.184244	0.394023	0.254708	0.0561088	0.211191	0.13365	0.173186	0.362992	0.211957	0.260722	0.324366	11.616	13.9665	-0.054059	0.76217	0.96809	FALSE	12.4187	20.0755	-0.14335	0.4205	NA	NA	20.7463
ENSMUSG00000096981	Gm16845	chr9	+	22071032	22086122	1415	29	19	22	29	27	21	15	12	18	17	10	14	1.10594	0.692152	0.6554	0.739589	0.889782	0.969307	0.503058	0.381117	0.564271	0.497606	0.232128	0.470463	0.351296	0.442088	0.697494	0.929545	0.899048	0.530938	24.5607	23.3313	0.023315	0.91285	0.99287	FALSE	26.2709	15.8626	0.21372	0.28947	0.59283	FALSE	16.4014
ENSMUSG00000096982	Redrum	chr18	+	54422295	54452840	1774	0	0	0	0	0	0	0	0	0	1	0	0	0	0	0	0	0	0	0	0	0	0.0233475	0	0	0	0	0	0	0	0.0116737	0	0	NA	NA	NA	NA	0	0.432789	-0.0089792	0.81682	NA	NA	0.449181
ENSMUSG00000096983	2010015M23Rik	chr11	-	88039578	88047360	1199	6	5	3	9	5	8	6	2	6	4	4	8	0.270037	0.214959	0.105473	0.270877	0.194459	0.435782	0.237474	0.0749626	0.221975	0.138176	0.109578	0.317267	0.213423	0.156218	0.188175	0.31512	0.242498	0.180076	7.07026	5.32826	0.044275	0.76132	NA	NA	7.55959	4.56622	0.074089	0.58558	NA	NA	4.71851
ENSMUSG00000039716	Dock3	chr9	-	106892834	107231909	9054	30	40	14	23	44	37	14	7	33	28	19	13	0.178802	0.227732	0.065182	0.0916718	0.226615	0.266907	0.0733789	0.0347449	0.161676	0.128089	0.0689282	0.0682743	0.0686012	0.0540619	0.0784269	0.246761	0.203267	0.144882	41.7289	33.6728	0.12972	0.56675	0.93734	FALSE	44.6326	27.7109	0.27625	0.20281	0.4949	FALSE	28.6469
ENSMUSG00000039717	Ralyl	chr3	+	13946372	14182287	2019	11	10	6	6	6	10	4	5	11	14	8	4	0.294	0.25531	0.125272	0.107242	0.138577	0.323491	0.0940172	0.111293	0.241673	0.2872	0.130148	0.0942058	0.112177	0.102655	0.116257	0.231034	0.274655	0.264437	8.7297	10.1591	-0.037626	0.82152	0.98047	FALSE	9.33368	11.2567	-0.047061	0.77194	NA	NA	11.6451
ENSMUSG00000039714	Cplx3	chr9	-	57600019	57606281	2832	0	0	0	0	1	1	1	1	0	1	1	0	0	0	0	0	0.0164658	0.0230624	0.0167568	0.0158687	0	0.0146251	0.0115982	0	0.0057991	0.0163127	0	0.0197641	0	0.00731257	1.04598	0	0.026936	0.54209	NA	NA	1.11865	0.432789	0.020802	0.71054	NA	NA	0.449181
ENSMUSG00000039715	Wdr34	chr2	-	30031546	30048881	1814	173	170	147	176	177	130	113	79	146	195	151	91	5.14636	4.83076	3.41602	3.50126	4.55001	4.68063	2.95614	1.95715	3.57015	4.45236	2.73416	2.38538	2.55977	2.45664	3.45864	4.61532	4.98856	4.01126	156.306	165.741	-0.0636	0.74961	0.96591	FALSE	167.196	153.38	0.088873	0.65213	0.85337	FALSE	158.687
ENSMUSG00000039713	Plekhg5	chr4	+	152072498	152115400	4113	380	419	350	432	485	286	280	292	387	481	363	217	4.98559	5.25121	3.58715	3.7903	5.49869	4.54157	3.2306	3.1905	4.17372	4.84373	2.89889	2.50874	2.70381	3.21055	3.68873	5.02013	5.1184	4.50873	385.222	385.427	0.0018779	0.99108	0.99917	FALSE	412.113	391.033	0.065393	0.69113	0.87302	FALSE	404.511
ENSMUSG00000039710	Slc7a12	chr3	+	14480697	14505830	1741	0	0	0	0	0	0	0	0	0	0	0	0	0	0	0	0	0	0	0	0	0	0	0	0	0	0	0	0	0	0	0	0	NA	NA	NA	NA	0	0	NA	NA	NA	NA	0
ENSMUSG00000090674	Gm17082	chr14	+	122121553	122122643	1091	9	8	7	5	6	4	3	4	9	8	3	4	0.445153	0.37798	0.270467	0.165384	0.25645	0.239461	0.130491	0.164767	0.365923	0.30371	0.0903193	0.174337	0.132328	0.147629	0.217925	0.247955	0.411567	0.334816	5.04896	8.22677	-0.088483	0.56301	NA	NA	5.40102	7.71491	-0.061601	0.66992	NA	NA	7.97612
ENSMUSG00000090675	Olfr111	chr17	+	37529957	37530997	1041	1	1	0	2	1	0	0	0	0	0	0	0	0.0518371	0.0495169	0	0.0693311	0.0447946	0	0	0	0	0	0	0	0	0	0.0346655	0.0223973	0.050677	0	0.432523	0.966171	-0.016622	0.77116	NA	NA	0.463209	0	0.013401	0.72956	NA	NA	0
ENSMUSG00000101093	RP24-342F15.1	chr1	+	31559540	31561400	1337	0	0	0	0	0	0	0	0	0	0	0	0	0	0	0	0	0	0	0	0	0	0	0	0	0	0	0	0	0	0	0	0	NA	NA	NA	NA	0	0	NA	NA	NA	NA	0
ENSMUSG00000101092	RP24-248P15.3	chrY	-	86499617	86500312	696	0	0	0	0	0	0	0	0	0	0	0	0	0	0	0	0	0	0	0	0	0	0	0	0	0	0	0	0	0	0	0	0	NA	NA	NA	NA	0	0	NA	NA	NA	NA	0
ENSMUSG00000101095	RP24-97H23.6	chrY	+	9307879	9310243	621	0	0	0	0	0	0	0	0	0	0	0	0	0	0	0	0	0	0	0	0	0	0	0	0	0	0	0	0	0	0	0	0	NA	NA	NA	NA	0	0	NA	NA	NA	NA	0
ENSMUSG00000090671	Gm5067	chr5	+	26007027	26008035	1009	1	1	0	0	3	5	0	0	0	1	0	0	0.0534811	0.0510873	0	0	0.138646	0.323651	0	0	0	0.041049	0	0	0	0	0	0.231149	0.0522842	0.0205245	4.36485	0.966171	0.10428	0.32138	NA	NA	4.66684	0.432789	0.11134	0.22317	NA	NA	0.449181
ENSMUSG00000101097	RP23-303B4.1	chr1	+	108770135	108772003	1869	0	0	0	0	0	0	0	0	0	0	0	0	0	0	0	0	0	0	0	0	0	0	0	0	0	0	0	0	0	0	0	0	NA	NA	NA	NA	0	0	NA	NA	NA	NA	0
ENSMUSG00000090673	Gm340	chr19	+	41582370	41586536	3729	105	184	134	145	133	96	115	109	92	125	128	118	1.51946	2.54349	1.51479	1.40322	1.66317	1.68143	1.46349	1.31361	1.09438	1.38839	1.12746	1.50468	1.31607	1.38855	1.459	1.6723	2.03147	1.24138	116.417	138.48	-0.15776	0.47636	0.91604	FALSE	124.529	97.5696	0.23058	0.27116	0.57592	FALSE	100.948
ENSMUSG00000087691	Gm15674	chr1	+	130422824	130437914	2438	23	22	20	18	12	12	21	19	12	14	31	19	0.509079	0.46515	0.345809	0.266433	0.229522	0.321474	0.408761	0.35023	0.218333	0.237841	0.417649	0.370573	0.394111	0.379496	0.306121	0.275498	0.487115	0.228087	12.5517	21.7532	-0.2064	0.30446	0.83567	FALSE	13.4238	11.7292	0.037267	0.83368	NA	NA	12.1321
ENSMUSG00000078813	Leng1	chr7	-	3660098	3665840	2222	278	261	312	356	248	215	263	317	291	388	337	240	6.75137	6.05481	5.91903	5.78169	5.20456	6.31965	5.61688	6.41135	5.80925	7.23238	4.98161	5.13596	5.05878	6.01411	5.85036	5.76211	6.40309	6.52081	239.159	260.627	-0.10009	0.59516	0.94509	FALSE	255.796	305.423	-0.20366	0.26463	0.56881	FALSE	315.989
ENSMUSG00000023243	Kcnk5	chr14	-	20140058	20181782	3364	2202	1999	2495	2997	2977	2390	2956	3281	3811	4286	4574	3233	35.3226	30.631	31.2647	32.1499	41.2667	46.4024	41.6996	43.8313	50.2521	52.7703	44.6605	45.6987	45.1796	42.7655	31.7073	43.8345	32.9768	51.5112	2753.78	2032.35	0.39886	0.0022064	0.054724	FALSE	2945.48	3655.67	-0.29338	0.00574	0.059968	FALSE	3781.01
ENSMUSG00000023247	Guca2a	chr4	+	119637704	119639471	594	13279	4227	21681	20632	21201	4898	19104	20605	14095	9030	28477	15427	1206.34	366.817	1538.63	1253.44	1664.36	538.556	1526.24	1558.91	1052.57	629.643	1574.68	1234.95	1404.81	1542.57	1396.03	1101.46	786.579	841.106	12174.6	8586.54	0.078317	0.63769	0.95133	FALSE	13030.8	10568.1	0.080023	0.6816	0.86853	FALSE	10919.9
ENSMUSG00000067047	Olfr719-ps	chr5	+	106906738	106906980	243	0	0	0	0	0	0	0	0	0	0	0	0	0	0	0	0	0	0	0	0	0	0	0	0	0	0	0	0	0	0	0	0	NA	NA	NA	NA	0	0	NA	NA	NA	NA	0
ENSMUSG00000015766	Eps8	chr6	-	137477245	137654876	4567	2625	2946	5343	5409	3564	2668	4867	5556	3768	4558	8708	6014	31.0163	33.2511	49.3167	42.74	36.3901	38.1552	50.5725	54.672	36.5975	41.3368	62.6284	62.6162	62.6223	52.6222	46.0284	37.2726	32.1337	38.9671	3178.21	2686.67	0.22735	0.036973	0.34182	FALSE	3399.6	3753.07	-0.13493	0.19156	0.48253	FALSE	3882.25
ENSMUSG00000067049	Unc93a	chr17	-	13108617	13131791	2643	1	1	106	129	0	0	304	227	0	0	253	154	0.0204171	0.0195032	1.69063	1.76133	0	0	5.45833	3.85978	0	0	3.14418	2.77062	2.9574	4.65906	1.72598	0	0.0199602	0	0	0.966171	-0.023363	0.58718	NA	NA	0	0	NA	NA	NA	NA	0
ENSMUSG00000092295	Gm20543	chr17	-	37937366	37940788	726	0	0	0	0	0	0	0	0	0	0	0	0	0	0	0	0	0	0	0	0	0	0	0	0	0	0	0	0	0	0	0	0	NA	NA	NA	NA	0	0	NA	NA	NA	NA	0
ENSMUSG00000019437	Tlcd1	chr11	+	78176711	78181909	2897	335	288	104	79	285	188	92	92	234	246	142	72	6.24004	5.12446	1.5133	0.984073	4.58747	4.23846	1.50703	1.42716	3.58293	3.51706	1.60999	1.18178	1.39589	1.4671	1.24869	4.41296	5.68225	3.55	238.599	301.635	-0.26756	0.14719	0.66285	FALSE	255.238	217.034	0.1889	0.28406	0.58818	FALSE	224.448
ENSMUSG00000092297	Gm4214	chr7	-	22983714	22984673	960	0	0	0	0	0	0	0	0	0	0	0	0	0	0	0	0	0	0	0	0	0	0	0	0	0	0	0	0	0	0	0	0	NA	NA	NA	NA	0	0	NA	NA	NA	NA	0
ENSMUSG00000092290	Gm20452	chr17	+	36500360	36501581	513	0	0	0	0	0	0	0	0	0	0	0	0	0	0	0	0	0	0	0	0	0	0	0	0	0	0	0	0	0	0	0	0	NA	NA	NA	NA	0	0	NA	NA	NA	NA	0
ENSMUSG00000019433	Gipc1	chr8	+	83652678	83664788	1615	1102	1164	981	1057	1508	1029	860	811	1316	1406	1032	613	36.8214	37.1522	25.6057	23.6184	43.5417	41.6142	25.2703	22.5674	36.1455	36.0584	20.989	18.0485	19.5188	23.9188	24.6121	42.5779	36.9868	36.102	1283.49	1093.78	0.21362	0.078088	0.50109	FALSE	1372.97	1230.33	0.14811	0.18191	0.46911	FALSE	1272.39
ENSMUSG00000019432	Ddx39b	chr17	+	35241746	35253707	2848	3129	3556	3599	4433	3849	2767	3401	2716	4265	4362	4013	3046	59.2867	64.3615	53.2699	56.1702	63.0209	63.4553	56.6696	42.8572	66.4279	63.4365	46.2821	50.8562	48.5692	49.7634	54.7201	63.2381	61.8241	64.9322	3362.21	3223.31	0.057197	0.59086	0.94425	FALSE	3596.5	3903.08	-0.11231	0.23729	0.53673	FALSE	4036.23
ENSMUSG00000094578	Gm3187	chr14	+	5484207	5492584	1744	0	0	0	0	0	0	0	0	0	0	0	0	0	0	0	0	0	0	0	0	0	0	0	0	0	0	0	0	0	0	0	0	NA	NA	NA	NA	0	0	NA	NA	NA	NA	0
ENSMUSG00000026281	Dtymk	chr1	-	93792576	93801934	1055	449	515	678	810	706	473	614	618	825	866	833	688	22.966	25.1628	27.0905	27.7065	31.2053	29.2824	27.6185	26.3251	34.6875	33.9984	25.9344	31.0092	28.4718	26.9718	27.3985	30.2439	24.0644	34.343	595.526	464.749	0.31479	0.03526	0.3357	FALSE	637.05	764.617	-0.23651	0.071233	0.27671	FALSE	790.736
ENSMUSG00000090053	Palm2	chr4	+	57434247	57712016	3271	2	3	0	2	5	2	0	0	1	0	0	2	0.0329944	0.0472764	0	0.0220647	0.0712797	0.0399345	0	0	0.013561	0	0	0.0290739	0.014537	0	0.0110324	0.0556071	0.0401354	0.00678049	3.38953	2.40111	0.031862	0.77411	NA	NA	3.62693	0.472511	0.086986	0.30123	NA	NA	0.486964
ENSMUSG00000031543	Ank1	chr8	+	22974844	23150497	8366	130	116	104	108	153	175	117	108	143	191	134	107	0.838527	0.714734	0.524029	0.465859	0.852806	1.36621	0.663669	0.580149	0.75821	0.945603	0.526103	0.608163	0.567133	0.621909	0.494944	1.10951	0.77663	0.851907	173.531	119.04	0.34448	0.11664	0.59654	FALSE	185.573	150.232	0.19247	0.36163	0.66074	FALSE	155.429
ENSMUSG00000050323	Ndufaf6	chr4	-	11051045	11076205	1082	85	118	166	172	116	89	116	144	136	178	228	139	4.23919	5.62159	6.46727	5.73654	4.99928	5.37231	5.08762	5.98094	5.57549	6.81375	6.92136	6.1086	6.51498	5.53428	6.1019	5.1858	4.93039	6.19462	104.77	97.5937	0.063535	0.77271	0.97113	FALSE	112.067	141.298	-0.23097	0.26057	0.56391	FALSE	146.181
ENSMUSG00000000440	Pparg	chr6	+	115361221	115490401	1857	777	660	138	157	1357	832	188	139	1010	1190	182	94	22.5788	18.3205	3.13262	3.05096	34.0757	29.2624	4.80429	3.36385	24.1258	26.5417	3.21917	2.40697	2.81307	4.08407	3.09179	31.669	20.4496	25.3337	1097.33	695.869	0.57282	0.00020152	0.0089698	TRUE	1173.9	992.255	0.22114	0.08606	0.31134	FALSE	1026.36
ENSMUSG00000000441	Raf1	chr6	-	115618067	115676635	3968	2600	2751	2836	3128	2632	1956	2232	2188	2690	3049	3006	2111	35.3584	35.7374	30.1283	28.4475	30.9308	32.1955	26.6935	24.7805	30.0713	31.8258	24.8829	25.2971	25.09	25.737	29.2879	31.5632	35.5479	30.9485	2338.32	2582.83	-0.13538	0.21106	0.75151	FALSE	2501.21	2590.63	-0.048535	0.62524	0.83844	FALSE	2679.49
ENSMUSG00000055134	9130017K11Rik	chr11	+	67921504	67947659	3338	112	107	77	116	118	65	68	59	73	64	83	43	1.8106	1.65235	0.972399	1.25407	1.64844	1.27182	0.966732	0.794328	0.970081	0.794121	0.816725	0.612542	0.714634	0.88053	1.11323	1.46013	1.73148	0.882101	90.9123	105.867	-0.13569	0.53799	0.93171	FALSE	97.2624	62.1918	0.37292	0.087984	0.31446	FALSE	64.296
ENSMUSG00000031546	Gins4	chr8	-	23226610	23237668	1364	310	297	449	541	395	224	355	348	322	384	492	276	12.2642	11.224	13.8763	14.313	13.5039	10.7259	12.3509	11.4657	10.4716	11.6603	11.8477	9.62163	10.7347	11.9083	14.0946	12.1149	11.7441	11.066	308.261	293.419	0.060461	0.73944	0.96426	FALSE	329.787	318.339	0.044376	0.79773	0.92259	FALSE	329.288
ENSMUSG00000031545	Agpat6	chr8	-	23172946	23208453	3944	1405	1506	1452	1755	1557	1098	1054	1096	1897	1977	1588	1269	19.2234	19.683	15.5192	16.0579	18.4089	18.1829	12.682	12.4884	21.3355	20.7617	13.2251	15.2996	14.2623	12.5852	15.7886	18.2959	19.4532	21.0486	1347.01	1404.82	-0.056374	0.63013	0.94977	FALSE	1440.89	1751.98	-0.26434	0.013234	0.10206	FALSE	1811.8
ENSMUSG00000055137	Sugct	chr13	-	16857855	17694732	1311	40	44	80	79	44	24	39	49	36	34	73	28	1.64645	1.73003	2.57234	2.17457	1.56504	1.19566	1.41171	1.67968	1.21807	1.07416	1.82896	1.01557	1.42226	1.5457	2.37345	1.38035	1.68824	1.14611	33.754	40.5219	-0.10938	0.62899	0.94912	FALSE	36.1118	31.7252	0.07637	0.72336	0.88952	FALSE	32.8029
ENSMUSG00000055138	Gm4861	chr3	-	137550045	137552622	957	0	0	0	0	0	0	0	0	0	0	0	0	0	0	0	0	0	0	0	0	0	0	0	0	0	0	0	0	0	0	0	0	NA	NA	NA	NA	0	0	NA	NA	NA	NA	0
ENSMUSG00000031549	Ido2	chr8	-	24531894	24576333	3203	8	6	9	8	3	3	0	4	2	7	5	2	0.13478	0.0965603	0.118447	0.0901325	0.0436758	0.0611734	0	0.0561225	0.0276977	0.0905179	0.051274	0.0296912	0.0404826	0.0280613	0.10429	0.0524246	0.11567	0.0591078	3.13794	6.79184	-0.10642	0.43596	NA	NA	3.35595	3.97454	-0.01794	0.87279	NA	NA	4.1182
ENSMUSG00000031548	Sfrp1	chr8	+	23411502	23449632	4372	1148	928	427	536	1252	853	652	627	798	884	787	584	14.1695	10.9414	4.11707	4.42418	13.3537	12.7429	7.07703	6.44498	8.09644	8.37463	5.9126	6.35165	6.13213	6.761	4.27063	13.0483	12.5554	8.23553	1064.8	1006.04	0.071928	0.63893	0.95173	FALSE	1139.03	759.649	0.53813	7.0913e-06	0.00040006	TRUE	785.673
ENSMUSG00000003402	Prkcsh	chr9	+	22003035	22014219	2013	1936	2120	4865	5223	2537	1640	3814	4009	3458	3130	5538	3785	51.8983	54.287	101.878	93.6321	58.7697	53.2107	89.9126	89.5007	76.1996	64.4012	90.3635	89.408	89.8857	89.7066	97.7549	55.9902	53.0927	70.3004	2103.38	1956.76	0.0978	0.39602	0.88861	FALSE	2250.09	2988.57	-0.37385	0.0024343	0.034169	TRUE	3089.86
ENSMUSG00000097589	Dleu2	chr14	-	61602839	61682373	3544	149	167	148	220	166	96	109	146	144	115	246	133	2.26874	2.429	1.76039	2.24015	2.18419	1.7692	1.45954	1.85137	1.80235	1.34399	2.27995	1.78448	2.03222	1.65546	2.00027	1.97669	2.34887	1.57317	130.691	152.397	-0.15445	0.45675	0.91038	FALSE	139.815	117.812	0.16499	0.43271	0.71431	FALSE	121.779
ENSMUSG00000097588	Gm17388	chr4	+	136355774	136359440	1919	73	38	36	42	91	20	46	32	89	44	59	16	2.05276	1.02073	0.790802	0.789811	2.21128	0.680697	1.13754	0.749392	2.05725	0.949666	1.00986	0.39646	0.70316	0.943466	0.790306	1.44599	1.53675	1.50346	51.6287	54.1238	-0.017863	0.93384	0.99525	FALSE	55.2608	61.0962	-0.041267	0.84077	0.94113	FALSE	63.1038
ENSMUSG00000097583	6430590A07Rik	chr3	-	40885897	40894123	1032	10	13	6	10	10	7	21	7	11	7	11	9	0.522892	0.649333	0.245082	0.349678	0.451853	0.443014	0.965658	0.304826	0.472808	0.280939	0.350104	0.414684	0.382394	0.635242	0.29738	0.447433	0.586113	0.376873	8.61942	11.068	-0.063315	0.71642	0.9612	FALSE	9.22019	8.22714	0.025108	0.87335	NA	NA	8.50087
ENSMUSG00000097582	Gm26527	chr13	-	93940990	93943015	1948	0	0	0	0	0	0	0	0	0	0	0	0	0	0	0	0	0	0	0	0	0	0	0	0	0	0	0	0	0	0	0	0	NA	NA	NA	NA	0	0	NA	NA	NA	NA	0
ENSMUSG00000097581	Gm21936	chr12	+	87792580	87796877	1833	0	0	0	0	0	0	0	0	0	0	0	0	0	0	0	0	0	0	0	0	0	0	0	0	0	0	0	0	0	0	0	0	NA	NA	NA	NA	0	0	NA	NA	NA	NA	0
ENSMUSG00000097580	Gm5432	chr12	+	15817003	15888155	1670	0	1	0	0	0	0	0	0	0	0	1	0	0	0.0308665	0	0	0	0	0	0	0	0	0.0196683	0	0.00983416	0	0	0	0.0154333	0	0	0.468763	-0.011231	0.78714	NA	NA	0	0	NA	NA	NA	NA	0
ENSMUSG00000097587	4930578M01Rik	chr15	+	98985965	98989281	907	8	5	5	3	8	3	2	2	3	5	1	0	0.475964	0.284163	0.232382	0.119361	0.4113	0.216029	0.104642	0.0990961	0.146719	0.228326	0.036214	0	0.018107	0.101869	0.175872	0.313665	0.380063	0.187523	5.30055	6.32308	-0.025739	0.85709	NA	NA	5.672	3.58148	0.058827	0.6377	NA	NA	3.7068
ENSMUSG00000097586	Gm26528	chr10	-	22281454	22281736	283	2	0	1	0	0	0	0	0	0	1	0	2	0.38136	0	0.148955	0	0	0	0	0	0	0.146355	0	0.336045	0.168023	0	0.0744773	0	0.19068	0.0731774	0	0.994815	-0.022301	0.59403	NA	NA	0	0.432789	-0.0089792	0.81682	NA	NA	0.449181
ENSMUSG00000097585	Gm26529	chr7	+	89980749	89981848	1100	0	4	1	1	2	1	5	3	4	2	1	2	0	0.187444	0.0383219	0.0328062	0.084784	0.0593753	0.215705	0.122564	0.161302	0.0753062	0.0298601	0.0864553	0.0581577	0.169135	0.0355641	0.0720796	0.093722	0.118304	1.4785	1.87505	-0.010162	0.89621	NA	NA	1.58186	2.75562	-0.035328	0.70357	NA	NA	2.84622
ENSMUSG00000097584	1700125G22Rik	chr3	+	27154026	27157019	861	0	0	0	0	2	0	0	0	0	0	0	0	0	0	0	0	0.108319	0	0	0	0	0	0	0	0	0	0	0.0541593	0	0	0.865046	0	0.023436	0.57382	NA	NA	0.926417	0	0.022849	0.5574	NA	NA	0
ENSMUSG00000062175	Tgif2	chr2	+	156840007	156855570	2900	5	15	8	17	21	9	7	13	14	12	8	5	0.0930386	0.266623	0.116287	0.211543	0.337674	0.202695	0.114547	0.201456	0.214142	0.171386	0.0906099	0.0819834	0.0862967	0.158001	0.163915	0.270185	0.179831	0.192764	14.6041	9.51849	0.10884	0.53222	0.93016	FALSE	15.6264	11.8086	0.087301	0.62693	NA	NA	12.2077
ENSMUSG00000091989	Gm17257	chr7	+	80507787	80508254	468	6	8	7	8	2	1	5	7	4	6	9	6	0.691826	0.881147	0.630511	0.616869	0.199279	0.139557	0.507	0.672181	0.379128	0.531005	0.631656	0.60962	0.620638	0.58959	0.62369	0.169418	0.786486	0.455066	1.4785	6.73455	-0.15597	0.21676	NA	NA	1.58186	4.48678	-0.085577	0.42278	NA	NA	4.64294
ENSMUSG00000025979	Mob4	chr1	+	55131231	55154899	3555	1269	1375	1207	1436	1360	976	1121	1111	1428	1513	1763	1085	19.2625	19.9373	14.3122	14.5768	17.8392	17.9312	14.9641	14.0446	17.818	17.6276	16.2891	14.5126	15.4008	14.5043	14.4445	17.8852	19.5999	17.7228	1186.96	1275.76	-0.096596	0.4214	0.89969	FALSE	1269.68	1329.55	-0.062151	0.57432	0.80993	FALSE	1375
ENSMUSG00000025978	Rftn2	chr1	-	55170159	55226782	3677	230	191	94	115	197	154	76	104	165	173	111	66	3.3754	2.67759	1.07764	1.12863	2.49833	2.73543	0.980852	1.27108	1.9905	1.9487	0.991547	0.853502	0.922524	1.12597	1.10314	2.61688	3.0265	1.9696	179.679	203.938	-0.13703	0.49258	0.9191	FALSE	192.19	152.837	0.24686	0.1959	0.48753	FALSE	158.057
ENSMUSG00000025977	Boll	chr1	-	55248658	55363469	2635	1	1	3	4	3	0	2	2	3	1	1	0	0.0204791	0.0195625	0.0479933	0.0547807	0.0530905	0	0.0360191	0.0341101	0.0505024	0.0157186	0.0124653	0	0.00623266	0.0350646	0.051387	0.0265453	0.0200208	0.0331105	1.29757	0.966171	0.010717	0.87502	NA	NA	1.38963	1.85032	-0.010017	0.89123	NA	NA	1.91007
ENSMUSG00000091987	Gm10352	chrY	+	2900989	2912206	1576	0	0	0	0	0	0	0	0	0	0	0	0	0	0	0	0	0	0	0	0	0	0	0	0	0	0	0	0	0	0	0	0	NA	NA	NA	NA	0	0	NA	NA	NA	NA	0
ENSMUSG00000091981	Gm8038	chr6	-	50619822	50621885	2064	0	0	0	0	0	0	0	0	0	0	0	0	0	0	0	0	0	0	0	0	0	0	0	0	0	0	0	0	0	0	0	0	NA	NA	NA	NA	0	0	NA	NA	NA	NA	0
ENSMUSG00000091980	Gm3719	chr14	-	51343127	51344597	314	0	0	0	0	0	0	0	0	0	0	0	0	0	0	0	0	0	0	0	0	0	0	0	0	0	0	0	0	0	0	0	0	NA	NA	NA	NA	0	0	NA	NA	NA	NA	0
ENSMUSG00000025971	9430016H08Rik	chr1	+	57406328	57417953	4874	142	204	221	249	185	157	180	195	167	178	249	158	1.57215	2.15749	1.91138	1.84358	1.76996	2.10384	1.75255	1.79797	1.51986	1.51261	1.67802	1.54144	1.60973	1.77526	1.87748	1.9369	1.86482	1.51623	176.329	166.26	0.057107	0.78373	0.97289	FALSE	188.598	155.946	0.20023	0.30094	0.60344	FALSE	161.277
ENSMUSG00000086889	Phf2os1	chr13	+	48871112	48875460	498	15	15	24	17	21	6	17	21	8	20	19	9	1.62537	1.55262	2.03152	1.23188	1.96638	0.786902	1.61996	1.89506	0.712577	1.66339	1.25316	0.859344	1.05625	1.75751	1.6317	1.37664	1.589	1.18798	12.7637	14.4926	-0.032957	0.85785	0.98338	FALSE	13.66	12.4359	0.025816	0.87677	NA	NA	12.8793
ENSMUSG00000056445	Hoxaas2	chr6	+	52165674	52169564	3047	74	86	8	1	79	33	9	12	60	56	8	6	1.31054	1.45489	0.110677	0.0118434	1.20901	0.707359	0.14017	0.176988	0.873474	0.761218	0.0862385	0.0936339	0.0899362	0.158579	0.0612602	0.958186	1.38272	0.817346	54.4134	77.1218	-0.25236	0.27008	0.80934	FALSE	58.2231	52.5868	0.073765	0.73781	0.89668	FALSE	54.372
ENSMUSG00000021087	Rtn1	chr12	-	72211752	72409054	3629	401	484	233	228	404	345	209	185	354	328	276	205	5.96278	6.87484	2.70651	2.26723	5.19124	6.20913	2.73302	2.29097	4.32701	3.74352	2.49808	2.68609	2.59209	2.51199	2.48687	5.70018	6.41881	4.03526	386.382	426.342	-0.12116	0.47791	0.91604	FALSE	413.264	309.224	0.33965	0.047069	0.21869	FALSE	319.717
ENSMUSG00000021086	Ccdc175	chr12	-	72101292	72185029	2630	1	0	1	0	0	1	0	0	0	1	0	0	0.020518	0	0.0160282	0	0	0.0248338	0	0	0	0.0157484	0	0	0	0	0.0080141	0.0124169	0.010259	0.00787422	0.613456	0.497408	0.0016492	0.9707	NA	NA	0.655443	0.432789	0.0033269	0.93657	NA	NA	0.449181
ENSMUSG00000021081	Serpina1f	chr12	-	103688044	103695529	2830	0	0	28	34	1	0	21	16	0	0	54	17	0	0	0.417073	0.433552	0.0164775	0	0.352141	0.254078	0	0	0.626745	0.285638	0.456192	0.30311	0.425312	0.00823873	0	0	0.432523	0	0.012782	0.75859	NA	NA	0.463209	0	0.013401	0.72956	NA	NA	0
ENSMUSG00000022191	Drosha	chr15	+	12824815	12935290	4570	983	1108	1332	1678	1263	841	1246	1238	1256	1425	1713	1283	11.6072	12.4976	12.2865	13.2503	12.8873	12.0193	12.9385	12.1741	12.1912	12.9149	12.3119	13.3495	12.8307	12.5563	12.7684	12.4533	12.0524	12.553	1062.19	1008.34	0.069214	0.58855	0.94425	FALSE	1136.26	1210.2	-0.083438	0.4712	0.74405	FALSE	1251.71
ENSMUSG00000090584	Gm17169	chr8	-	81790558	81790908	351	0	1	0	0	0	0	0	0	0	2	0	0	0	0.146858	0	0	0	0	0	0	0	0.236002	0	0	0	0	0	0	0.0734289	0.118001	0	0.468763	-0.011231	0.78714	NA	NA	0	0.865577	-0.018846	0.62767	NA	NA	0.898362
ENSMUSG00000022193	Psmb5	chr14	-	54614120	54617995	871	1449	1691	2178	2583	1903	1327	1662	1941	2539	2517	2736	1905	89.7721	100.076	105.41	107.018	101.882	99.5065	90.5517	100.148	129.305	119.69	103.177	103.999	103.588	95.3497	106.214	100.694	94.924	124.498	1637.15	1513.42	0.10491	0.38181	0.87955	FALSE	1751.26	2289.03	-0.36145	0.00079923	0.015365	TRUE	2366.99
ENSMUSG00000022194	Pabpn1	chr14	+	54892500	54898169	1775	290	316	366	416	297	186	242	252	306	340	368	292	8.81639	9.17683	8.69207	8.45753	7.80251	6.84405	6.46995	6.38023	7.64706	7.93366	6.80978	7.82237	7.31608	6.42509	8.5748	7.32328	8.99661	7.79036	242.562	292.377	-0.21701	0.22403	0.76736	FALSE	259.485	291.736	-0.13557	0.42853	0.71175	FALSE	301.733
ENSMUSG00000022195	6030458C11Rik	chr15	-	12808177	12824657	3974	646	772	442	597	796	610	546	430	798	804	627	396	8.77195	10.0137	4.68851	5.4212	9.34032	10.0254	6.52001	4.86267	8.90731	8.37957	5.18231	4.73829	4.9603	5.69134	5.05485	9.68285	9.39281	8.64344	718.496	683.211	0.063156	0.6628	0.95618	FALSE	768.534	725.026	0.074657	0.57412	0.80989	FALSE	749.739
ENSMUSG00000022197	Pdzd2	chr15	-	12359711	12739924	10756	448	508	301	330	381	359	179	167	275	308	138	76	2.2476	2.43454	1.17966	1.10716	1.65177	2.17993	0.789743	0.69775	1.13411	1.18602	0.421417	0.335983	0.3787	0.743746	1.14341	1.91585	2.34107	1.16006	385.022	460.97	-0.21621	0.2204	0.76395	FALSE	411.787	263.239	0.51139	0.0039554	0.047169	TRUE	272.263
ENSMUSG00000022199	Slc22a17	chr14	-	54906727	54913132	2294	214	192	121	129	223	156	125	98	217	245	169	82	5.03398	4.31432	2.22347	2.02929	4.53302	4.4415	2.58583	1.91985	4.19602	4.4235	2.41979	1.69971	2.05975	2.25284	2.12638	4.48726	4.67415	4.30976	192.152	196.448	-0.023838	0.90224	0.99015	FALSE	205.545	208.568	-0.016484	0.9276	0.97455	FALSE	215.721
ENSMUSG00000090588	Gm9573	chr17	-	35617923	35626637	5231	0	0	0	0	0	0	0	0	0	1	0	0	0	0	0	0	0	0	0	0	0	0.00791787	0	0	0	0	0	0	0	0.00395894	0	0	NA	NA	NA	NA	0	0.432789	-0.0089792	0.81682	NA	NA	0.449181
ENSMUSG00000090589	Gm17180	chr2	+	180099913	180101502	435	0	1	0	0	0	0	0	0	0	0	0	0	0	0.118499	0	0	0	0	0	0	0	0	0	0	0	0	0	0	0.0592495	0	0	0.468763	-0.011231	0.78714	NA	NA	0	0	NA	NA	NA	NA	0
ENSMUSG00000097738	4930445N18Rik	chr18	+	82855894	82870604	1033	0	0	0	1	0	0	1	1	0	0	0	0	0	0	0	0.034934	0	0	0.0459392	0.0435044	0	0	0	0	0	0.0447218	0.017467	0	0	0	0	0	NA	NA	NA	NA	0	0	NA	NA	NA	NA	0
ENSMUSG00000030206	Gsg1	chr6	-	135237329	135254351	1426	2	9	7	19	7	2	13	12	6	7	28	17	0.0756836	0.325332	0.206928	0.48082	0.228905	0.0916029	0.432621	0.378178	0.186639	0.203316	0.644945	0.56687	0.605907	0.405399	0.343874	0.160254	0.200508	0.194978	4.25457	5.21368	-0.0227	0.85659	NA	NA	4.55335	5.86459	-0.03238	0.80314	NA	NA	6.06605
ENSMUSG00000069620	Gm5250	chr1	+	13062025	13062345	321	0	0	0	0	0	0	0	0	0	0	0	0	0	0	0	0	0	0	0	0	0	0	0	0	0	0	0	0	0	0	0	0	NA	NA	NA	NA	0	0	NA	NA	NA	NA	0
ENSMUSG00000029678	Hyal5	chr6	+	24875909	24891805	1838	0	0	0	0	0	0	0	0	0	0	0	0	0	0	0	0	0	0	0	0	0	0	0	0	0	0	0	0	0	0	0	0	NA	NA	NA	NA	0	0	NA	NA	NA	NA	0
ENSMUSG00000029679	Hyal6	chr6	+	24733245	24745452	3452	0	0	0	0	0	0	1	0	0	0	0	0	0	0	0	0	0	0	0.0137472	0	0	0	0	0	0	0.00687358	0	0	0	0	0	0	NA	NA	NA	NA	0	0	NA	NA	NA	NA	0
ENSMUSG00000029670	Ing3	chr6	+	21949571	21976038	3800	310	266	323	349	285	270	229	252	248	265	275	232	4.4022	3.6083	3.5831	3.31429	3.49734	4.64065	2.8598	2.98024	2.89494	2.88839	2.37702	2.90308	2.64005	2.92002	3.4487	4.06899	4.00525	2.89166	288.902	278.887	0.036029	0.85278	0.98338	FALSE	308.984	231.872	0.31721	0.085575	0.31054	FALSE	239.8
ENSMUSG00000029671	Wnt16	chr6	+	22288227	22298522	3285	23	12	0	2	14	12	3	4	7	12	0	1	0.377819	0.1883	0	0.0219707	0.198733	0.238586	0.0433381	0.0547216	0.0945223	0.1513	0	0.014475	0.0072375	0.0490298	0.0109853	0.218659	0.283059	0.122911	13.4168	17.0655	-0.078105	0.68255	0.95831	FALSE	14.3502	8.50104	0.13651	0.42583	NA	NA	8.79892
ENSMUSG00000029672	Fam3c	chr6	-	22306520	22356243	2826	346	367	1890	2064	370	271	1751	1766	357	343	3158	1757	6.60686	6.69419	28.1923	26.3564	6.10529	6.26319	29.4034	28.0836	5.6036	5.02707	36.7049	29.5634	33.1341	28.7435	27.2743	6.18424	6.65053	5.31534	326.28	344.139	-0.065637	0.69212	0.95913	FALSE	349.012	317.133	0.11526	0.48225	0.75212	FALSE	327.915
ENSMUSG00000029673	Auts2	chr5	-	131437333	132543344	7409	1184	813	541	563	1232	449	453	471	918	860	561	455	8.6235	5.65633	3.07807	2.74219	7.75403	3.95809	2.9015	2.8569	5.4961	4.80764	2.48706	2.92015	2.70361	2.8792	2.91013	5.85606	7.13992	5.15187	808.31	970.035	-0.10675	0.63506	0.95119	FALSE	864.967	805.963	0.047514	0.82923	0.93651	FALSE	833.329
ENSMUSG00000029674	Limk1	chr5	-	134656039	134688590	3473	143	149	117	177	169	136	117	93	204	206	133	119	2.22189	2.21149	1.42011	1.83915	2.26912	2.5576	1.59869	1.20341	2.60553	2.45672	1.25786	1.62928	1.44357	1.40105	1.62963	2.41336	2.21669	2.53113	156.526	140.975	0.10788	0.59613	0.94509	FALSE	167.423	185.547	-0.1134	0.55333	0.79664	FALSE	191.872
ENSMUSG00000029675	Eln	chr5	-	134703781	134747241	2583	1605	1209	467	598	950	763	374	374	786	918	394	419	33.5307	24.1272	7.62136	8.35459	17.1505	19.293	6.87117	6.50701	13.498	14.7201	5.01021	7.71336	6.36178	6.68909	7.98798	18.2217	28.8289	14.1091	878.964	1365.07	-0.53642	0.00125	0.037402	TRUE	940.151	768.694	0.25963	0.049975	0.22639	FALSE	795.102
ENSMUSG00000029676	Pot1a	chr6	-	25743737	25809246	3271	239	194	232	229	329	211	212	169	235	205	169	98	3.94284	3.05721	2.98984	2.52641	4.6902	4.21309	3.07566	2.32188	3.18683	2.59577	1.69703	1.42462	1.56083	2.69877	2.75812	4.45165	3.50002	2.8913	271.739	209.82	0.289	0.13373	0.63599	FALSE	290.694	199.762	0.42309	0.021294	0.13667	FALSE	206.519
ENSMUSG00000038148	Cldn16	chr16	+	26463135	26482765	1173	0	0	0	0	0	0	0	0	0	0	0	0	0	0	0	0	0	0	0	0	0	0	0	0	0	0	0	0	0	0	0	0	NA	NA	NA	NA	0	0	NA	NA	NA	NA	0
ENSMUSG00000038145	Snrk	chr9	+	122117283	122169702	4722	1421	1589	1540	1940	1606	1131	1449	1316	1498	1655	2564	1869	16.239	17.3461	13.7479	14.826	15.8597	15.6435	14.5622	12.5246	14.072	14.5166	17.8351	18.8208	18.3279	13.5434	14.2869	15.7516	16.7926	14.2943	1388.45	1451.68	-0.059718	0.61318	0.94753	FALSE	1485.22	1424.09	0.056851	0.59554	0.82078	FALSE	1472.87
ENSMUSG00000038146	Notch3	chr17	-	32120820	32166880	8044	237	208	147	116	267	210	129	96	206	231	155	113	1.58989	1.33289	0.770345	0.520397	1.5478	1.70508	0.761029	0.536331	1.13597	1.18941	0.632912	0.667975	0.650444	0.64868	0.645371	1.62644	1.46139	1.16269	244.309	215.388	0.14039	0.46019	0.91112	FALSE	261.32	197.311	0.31967	0.073801	0.2833	FALSE	204.075
ENSMUSG00000038147	Cd84	chr1	+	171839697	171890718	3434	148	94	78	184	70	70	44	46	106	133	49	30	2.3257	1.41102	0.957491	1.9336	0.950548	1.33136	0.608045	0.601993	1.36923	1.60415	0.468683	0.415408	0.442046	0.605019	1.44554	1.14096	1.86836	1.48669	73.2185	117.68	-0.37922	0.09584	0.55088	FALSE	78.3056	107.647	-0.27928	0.19753	0.48935	FALSE	111.359
ENSMUSG00000038141	Tmem181a	chr17	+	6270475	6305783	1869	679	732	849	921	860	592	815	897	814	895	1079	742	19.6043	20.1886	19.1487	17.7828	21.4568	20.6876	20.6934	21.5684	19.3191	19.8339	18.9625	18.8777	18.9201	21.1309	18.4657	21.0722	19.8965	19.5765	735.136	680.874	0.10007	0.46263	0.91236	FALSE	786.382	771.97	0.024754	0.84365	0.94255	FALSE	798.406
ENSMUSG00000038143	Stox2	chr8	-	47180048	47352348	10467	364	334	118	140	406	282	159	141	291	348	176	165	1.87659	1.64486	0.475226	0.482675	1.80876	1.75965	0.720873	0.605384	1.23322	1.37705	0.552299	0.749576	0.650938	0.663128	0.47895	1.7842	1.76073	1.30514	348.599	337.623	0.039177	0.8174	0.97975	FALSE	372.898	288.111	0.31245	0.053835	0.23572	FALSE	298.022
ENSMUSG00000072847	A530017D24Rik	chr11	-	61864568	61868058	2315	93	95	59	92	59	55	64	48	73	89	84	58	2.16782	2.11532	1.07434	1.43412	1.18844	1.55171	1.31194	0.931803	1.39876	1.59233	1.19182	1.19133	1.19158	1.12187	1.25423	1.37007	2.14157	1.49554	59.2589	90.7914	-0.35978	0.11145	0.58836	FALSE	63.3787	73.0115	-0.116	0.5979	0.82212	FALSE	75.5255
ENSMUSG00000072845	Tmprss11a	chr5	-	86410410	86468990	2657	0	0	0	3	1	0	0	0	2	0	0	0	0	0	0	0.0407454	0.0175503	0	0	0	0.0333895	0	0	0	0	0	0.0203727	0.00877516	0	0.0166947	0.432523	0	0.012782	0.75859	NA	NA	0.463209	0.945022	-0.010407	0.82248	NA	NA	0.973928
ENSMUSG00000072844	G530011O06Rik	chrX	-	169975043	169978917	2380	2	1	0	0	6	4	0	2	2	0	0	0	0.0453466	0.0216584	0	0	0.117558	0.10977	0	0.0377648	0.0372756	0	0	0	0	0.0188824	0	0.113664	0.0335025	0.0186378	5.04896	1.46358	0.11036	0.33819	NA	NA	5.40102	0.945022	0.11041	0.26257	NA	NA	0.973928
ENSMUSG00000072849	Serpina1e	chr12	-	103946931	103958975	1575	113	70	166	175	0	6	77	143	63	75	191	116	3.87159	2.29098	4.44291	4.00965	0	0.248811	2.32003	4.08028	1.77432	1.9723	3.98324	3.50212	3.74268	3.20015	4.22628	0.124405	3.08129	1.87331	3.68074	89.0205	-0.14976	0.14736	0.66318	FALSE	3.93266	62.2273	-0.14062	0.15606	0.43077	FALSE	64.3673
ENSMUSG00000028109	Hormad1	chr3	+	95559677	95587671	1511	2	0	0	0	0	0	0	0	0	0	2	0	0.0714261	0	0	0	0	0	0	0	0	0	0.043476	0	0.021738	0	0	0	0.035713	0	0	0.994815	-0.022301	0.59403	NA	NA	0	0	NA	NA	NA	NA	0
ENSMUSG00000028108	Ecm1	chr3	-	95734147	95739569	1900	1391	1584	922	1179	1840	1629	938	1197	1824	2243	1147	769	39.5062	42.974	20.4559	22.3928	45.1586	55.9972	23.4279	28.3123	42.5836	48.8955	19.8287	19.2454	19.537	25.8701	21.4243	50.5779	41.2401	45.7396	1795.16	1434.42	0.28796	0.041188	0.36128	FALSE	1920.02	1832.6	0.058717	0.66416	0.85919	FALSE	1895.74
ENSMUSG00000025359	Pmel	chr10	+	128706258	128720238	2130	59	57	72	94	58	41	40	90	76	73	109	70	1.49473	1.37943	1.42493	1.59256	1.26977	1.2572	0.891177	1.89888	1.58272	1.4195	1.68086	1.56269	1.62177	1.39503	1.50875	1.26348	1.43708	1.50111	50.238	56.0666	-0.081829	0.72057	0.96171	FALSE	53.7393	67.5044	-0.17599	0.42444	0.70884	FALSE	69.7995
ENSMUSG00000025358	Cdk2	chr10	-	128697939	128705051	2432	413	352	563	695	533	382	454	483	578	651	784	510	9.16385	7.46076	9.75854	10.3126	10.2197	10.2588	8.85882	8.92519	10.5423	11.0869	10.5885	9.9715	10.28	8.89201	10.0356	10.2393	8.3123	10.8146	464.875	370.434	0.2749	0.10303	0.56872	FALSE	497.269	554.857	-0.14049	0.31674	0.62049	FALSE	573.882
ENSMUSG00000025353	Ormdl2	chr10	-	128817457	128821631	2055	422	540	459	498	556	367	380	379	686	704	597	404	11.0813	13.5452	9.41545	8.74513	12.6165	11.6641	8.77517	8.28822	14.8076	14.1891	9.54215	9.34811	9.44513	8.53169	9.08029	12.1403	12.3133	14.4983	465.621	463.038	0.0073065	0.9643	0.99761	FALSE	498.092	628.826	-0.29618	0.035316	0.18494	FALSE	650.281
ENSMUSG00000025352	Gdf11	chr10	-	128882295	128891718	4062	99	89	86	118	109	91	50	47	146	136	78	53	1.31518	1.12942	0.892481	1.04831	1.2513	1.46319	0.584136	0.519986	1.59435	1.38673	0.630723	0.620426	0.625574	0.552061	0.970396	1.35725	1.2223	1.49054	102.969	90.9633	0.11193	0.61112	0.94753	FALSE	110.135	127.846	-0.14632	0.48146	0.7516	FALSE	132.185
ENSMUSG00000025351	Cd63	chr10	+	128908919	128912816	938	8033	8060	5705	5696	10412	6316	4539	4781	10623	10470	7194	4867	462.132	442.931	256.385	219.137	517.616	439.782	229.637	229.06	502.361	462.314	251.914	246.725	249.319	229.348	237.761	478.699	452.532	482.337	8378.02	7773.91	0.10104	0.37784	0.8781	FALSE	8962.71	9550.78	-0.085174	0.4407	0.72105	FALSE	9875.94
ENSMUSG00000025350	Rdh5	chr10	-	128913593	128922888	1329	97	87	113	106	93	47	68	57	76	65	98	62	3.93857	3.37441	3.58421	2.87826	3.26313	2.30978	2.42811	1.92745	2.53665	2.02573	2.42206	2.2183	2.32018	2.17778	3.23123	2.78646	3.65649	2.28119	69.0571	89.0309	-0.20605	0.36251	0.8695	FALSE	73.8842	64.0421	0.11398	0.60528	0.82515	FALSE	66.206
ENSMUSG00000025357	Dgka	chr10	-	128720141	128744056	2808	2784	2929	3926	5074	2937	2354	4265	4448	3023	3331	7621	4830	53.5012	53.7683	58.9377	65.2082	48.7734	54.753	72.0785	71.1872	47.7543	49.1327	89.1454	81.7907	85.468	71.6328	62.0729	51.7632	53.6348	48.4435	2714.4	2757.79	-0.022049	0.84963	0.98335	FALSE	2903.36	2870.02	0.01471	0.89053	0.95888	FALSE	2968.31
ENSMUSG00000028104	Polr3gl	chr3	-	96577872	96594181	1427	297	301	304	281	336	203	207	172	343	415	295	203	11.2311	10.8729	8.98028	7.10609	10.9797	9.29118	6.88383	5.41675	10.6621	12.0453	6.79019	6.76435	6.77727	6.15029	8.04319	10.1355	11.052	11.3537	269.859	288.828	-0.076937	0.66695	0.95736	FALSE	288.693	341.679	-0.19662	0.24772	0.54957	FALSE	353.439
ENSMUSG00000025355	Mmp19	chr10	+	128790953	128800824	3410	133	129	31	35	143	182	48	45	183	247	104	53	2.10469	1.95002	0.383219	0.370393	1.9555	3.48591	0.667991	0.593051	2.3805	3.0001	1.00176	0.739053	0.870406	0.630521	0.376806	2.7207	2.02736	2.6903	173.5	126.626	0.27754	0.21141	0.7518	FALSE	185.529	193.368	-0.042924	0.84042	0.94113	FALSE	200.062
ENSMUSG00000025354	Dnajc14	chr10	+	128805676	128819446	4229	1792	2027	1479	1803	2008	1398	1309	1322	2009	2244	1793	1222	22.8661	24.707	14.7425	15.3853	22.1413	21.5908	14.6888	14.0484	21.0724	21.9775	13.926	13.74	13.833	14.3686	15.0639	21.866	23.7865	21.5249	1726.12	1841.54	-0.087083	0.44717	0.90826	FALSE	1846.43	1920.45	-0.05338	0.60047	0.82359	FALSE	1986.27
ENSMUSG00000062825	Actg1	chr11	-	120345690	120348542	1952	32036	42226	30193	37437	49689	43691	35276	37904	51241	62670	61441	43709	885.625	1115.08	652.029	692.102	1187.02	1461.88	857.597	872.648	1164.42	1329.76	1033.86	1064.74	1049.3	865.123	672.065	1324.45	1000.35	1247.09	48294.1	35728.9	0.38911	0.0055361	0.10416	FALSE	51653.3	51334.8	0.0081272	0.94634	0.98048	FALSE	53102.7
ENSMUSG00000062826	Ces2f	chr8	+	104947356	104955962	1823	7	15	4	4	7	9	7	1	18	11	1	0	0.207206	0.42414	0.092494	0.0791812	0.179056	0.322444	0.18222	0.0246517	0.437983	0.249919	0.0180176	0	0.00900881	0.103436	0.0858376	0.25075	0.315673	0.343951	8.54876	10.5133	-0.049229	0.76713	0.96996	FALSE	9.14145	13.2659	-0.093002	0.57599	NA	NA	13.7063
ENSMUSG00000062822	4833420G17Rik	chr13	+	119462759	119486117	2574	751	611	824	996	633	408	588	607	481	513	595	340	15.7443	12.2359	13.4946	13.9637	11.4676	10.3526	10.8406	10.5978	8.28911	8.25472	7.59263	6.28094	6.93678	10.7192	13.7291	10.9101	13.9901	8.27191	524.077	659.967	-0.2793	0.092818	0.54252	FALSE	560.632	449.298	0.28191	0.051633	0.23006	FALSE	464.66
ENSMUSG00000049957	Ccdc137	chr11	+	120458115	120464358	2778	419	546	369	399	416	297	310	233	571	672	471	390	8.13904	10.1313	5.59931	5.1831	6.98293	6.98269	5.29557	3.76927	9.11749	10.0191	5.56894	6.67554	6.12224	4.53242	5.3912	6.98281	9.13516	9.56831	362.126	464.359	-0.30155	0.073131	0.48297	FALSE	387.361	560.638	-0.46643	0.0014847	0.024719	TRUE	579.906
ENSMUSG00000049950	Rpp38	chr2	-	3328949	3332643	1042	73	101	57	96	82	77	61	60	114	129	128	87	3.78048	4.99641	2.30594	3.3247	3.66963	4.82638	2.77809	2.58772	4.85298	5.12761	4.03484	3.97014	4.00249	2.6829	2.81532	4.24801	4.38844	4.9903	82.703	83.6558	-0.013724	0.95155	0.99697	FALSE	88.4522	109.696	-0.1991	0.35165	0.6526	FALSE	113.458
ENSMUSG00000052212	Cd177	chr7	-	24743985	24760311	2712	1766	1486	146	135	2827	591	72	98	1996	1718	216	84	35.1392	28.2445	2.26936	1.79636	48.6085	14.233	1.25987	1.62394	32.6469	26.2378	2.61606	1.4728	2.04443	1.44191	2.03286	31.4208	31.6918	29.4423	1585.29	1575	0.0022795	0.99064	0.99917	FALSE	1696.86	1686.66	0.0019944	0.99134	0.99578	FALSE	1743.67
ENSMUSG00000052214	Opa3	chr7	+	19228334	19256543	3366	1282	1746	1413	1631	1641	1200	1091	1107	1944	2042	1920	1239	20.5525	26.7383	17.6957	17.4859	22.7337	23.2844	15.3813	14.7798	25.6185	25.1267	18.7357	17.503	18.1193	15.0806	17.5908	23.0091	23.6454	25.3726	1445.92	1456.14	-0.0094918	0.94769	0.99697	FALSE	1546.66	1802.32	-0.20754	0.050132	0.22652	FALSE	1863.89
ENSMUSG00000052217	Hbb-bh1	chr7	-	103841636	103843164	614	0	0	2	5	0	0	0	0	0	0	0	0	0	0	0.13731	0.293867	0	0	0	0	0	0	0	0	0	0	0.215588	0	0	0	0	0	NA	NA	NA	NA	0	0	NA	NA	NA	NA	0
ENSMUSG00000100096	RP23-44N12.3	chr13	-	55835360	55836095	736	3	1	0	0	2	1	0	0	3	7	0	0	0.219955	0.0700368	0	0	0.126715	0.0887403	0	0	0.180807	0.393925	0	0	0	0	0	0.107728	0.144996	0.287366	1.4785	1.96099	-0.015232	0.86374	NA	NA	1.58186	4.44705	-0.082417	0.43326	NA	NA	4.60516
ENSMUSG00000087644	Gm14703	chrX	-	7651106	7657258	1820	2	0	1	3	2	1	0	0	1	2	1	1	0.0592994	0	0.0231616	0.0594838	0.0512431	0.0358862	0	0	0.0243725	0.0455147	0.0180473	0.0261266	0.0220869	0	0.0413227	0.0435646	0.0296497	0.0349436	1.4785	0.994815	0.01426	0.84031	NA	NA	1.58186	1.33809	0.0083515	0.91645	NA	NA	1.38533
ENSMUSG00000087647	Gm15407	chr5	+	148820767	148829408	439	0	0	0	0	0	0	0	0	0	0	0	0	0	0	0	0	0	0	0	0	0	0	0	0	0	0	0	0	0	0	0	0	NA	NA	NA	NA	0	0	NA	NA	NA	NA	0
ENSMUSG00000087646	Gm1667	chr4	+	139910488	139912133	558	0	0	0	0	0	0	0	0	0	0	0	2	0	0	0	0	0	0	0	0	0	0	0	0.170432	0.0852158	0	0	0	0	0	0	0	NA	NA	NA	NA	0	0	NA	NA	NA	NA	0
ENSMUSG00000087641	Gm12811	chr4	+	109569214	109656791	667	0	0	0	0	0	0	0	0	0	0	0	0	0	0	0	0	0	0	0	0	0	0	0	0	0	0	0	0	0	0	0	0	NA	NA	NA	NA	0	0	NA	NA	NA	NA	0
ENSMUSG00000087640	Gm14798	chrX	+	94028854	94099304	1189	3	1	0	0	0	0	0	0	0	0	0	1	0.136154	0.0433533	0	0	0	0	0	0	0	0	0	0.0399919	0.019996	0	0	0	0.0897537	0	0	1.96099	-0.047531	0.41301	NA	NA	0	0	NA	NA	NA	NA	0
ENSMUSG00000087643	Gm11314	chr13	+	22772656	22773471	541	0	0	0	0	0	0	0	3	0	0	0	0	0	0	0	0	0	0	0	0.249206	0	0	0	0	0	0.124603	0	0	0	0	0	0	NA	NA	NA	NA	0	0	NA	NA	NA	NA	0
ENSMUSG00000087642	Ighe	chr12	-	113271180	113273246	1359	1	0	2	5	0	0	0	0	15	0	3	0	0.0397074	0	0.062037	0.13277	0	0	0	0	0.489602	0	0.072508	0	0.036254	0	0.0974034	0	0.0198537	0.244801	0	0.497408	-0.011231	0.78714	NA	NA	0	7.08767	-0.081115	0.26292	NA	NA	7.30446
ENSMUSG00000087649	Gm21979	chrX	+	33426304	33426594	291	0	0	0	0	0	0	0	0	0	0	0	0	0	0	0	0	0	0	0	0	0	0	0	0	0	0	0	0	0	0	0	0	NA	NA	NA	NA	0	0	NA	NA	NA	NA	0
ENSMUSG00000087648	E130018N17Rik	chr2	-	168152603	168154513	1309	0	0	0	0	1	1	2	4	0	1	0	0	0	0	0	0	0.0356235	0.0498952	0.072506	0.137326	0	0.0316413	0	0	0	0.104916	0	0.0427594	0	0.0158206	1.04598	0	0.026936	0.54209	NA	NA	1.11865	0.432789	0.020802	0.71054	NA	NA	0.449181
ENSMUSG00000060084	Olfr748	chr14	+	50710332	50711255	924	0	0	0	0	0	0	0	0	0	0	0	0	0	0	0	0	0	0	0	0	0	0	0	0	0	0	0	0	0	0	0	0	NA	NA	NA	NA	0	0	NA	NA	NA	NA	0
ENSMUSG00000060081	Hist1h2aa	chr13	+	23934462	23934851	390	0	0	0	0	0	0	0	0	0	0	0	0	0	0	0	0	0	0	0	0	0	0	0	0	0	0	0	0	0	0	0	0	NA	NA	NA	NA	0	0	NA	NA	NA	NA	0
ENSMUSG00000097610	A930012L18Rik	chr18	+	44661665	44676271	2364	5	6	1	2	7	2	1	0	7	5	1	0	0.114134	0.13083	0.0178317	0.0305303	0.138079	0.0552562	0.0200741	0	0.131348	0.0876024	0.0138943	0	0.00694715	0.0100371	0.024181	0.0966675	0.122482	0.109475	4.25457	5.29962	-0.027291	0.83743	NA	NA	4.55335	5.47152	-0.021679	0.86478	NA	NA	5.65465
ENSMUSG00000071303	Rps8-ps1	chr10	-	56354619	56355074	456	3	6	10	8	7	3	7	5	6	2	5	10	0.355016	0.678251	0.924433	0.633102	0.71583	0.42969	0.728479	0.492764	0.583657	0.18166	0.360155	1.04277	0.701463	0.610621	0.778767	0.57276	0.516634	0.382658	4.86803	4.3048	0.017061	0.89679	NA	NA	5.20879	3.70064	0.040794	0.73348	NA	NA	3.82015
ENSMUSG00000071302	2610044O15Rik8	chr8	-	129216354	129234406	2336	209	139	139	155	240	159	153	103	174	198	146	69	4.82797	3.06723	2.50832	2.39446	4.79088	4.44552	3.10815	1.98152	3.30406	3.51063	2.05288	1.40453	1.7287	2.54484	2.45139	4.6182	3.9476	3.40735	201.345	169.116	0.17444	0.41103	0.89651	FALSE	215.386	167.909	0.27803	0.13414	0.39581	FALSE	173.67
ENSMUSG00000068706	Gm10250	chr15	-	5120602	5121172	571	35	37	33	41	29	16	22	44	37	42	32	26	3.30768	3.34018	2.43623	2.59117	2.36831	1.83013	1.8284	3.46298	2.87433	3.04654	1.84076	2.16517	2.00296	2.64569	2.5137	2.09922	3.32393	2.96043	22.3585	34.7535	-0.22992	0.29757	0.83249	FALSE	23.9201	35.66	-0.2071	0.33062	0.63236	FALSE	36.8833
ENSMUSG00000019880	Rspo3	chr10	-	29453109	29535867	2394	109	108	99	111	151	142	98	108	184	179	147	77	2.45694	2.32543	1.74322	1.6732	2.94123	3.87403	1.94261	2.02737	3.4093	3.09686	2.01687	1.5294	1.77313	1.98499	1.70821	3.40763	2.39118	3.25308	152.422	104.844	0.36134	0.091609	0.53983	FALSE	163.017	164.411	-0.012668	0.94974	0.98184	FALSE	170.005
ENSMUSG00000019883	Echdc1	chr10	+	29313166	29346661	3048	148	148	113	178	164	125	182	164	175	201	194	141	2.62022	2.50294	1.5628	2.10743	2.50903	2.67851	2.83361	2.41804	2.5468	2.73133	2.0906	2.19967	2.14514	2.62582	1.83512	2.59377	2.56158	2.63906	147.616	142.993	0.032255	0.87418	0.98459	FALSE	157.897	169.68	-0.079041	0.68152	0.86851	FALSE	175.504
ENSMUSG00000019888	Mgat4c	chr10	+	101681487	102391469	4272	2732	1561	5408	6205	3978	1354	4226	4245	3654	3554	7023	4785	34.5097	18.8354	53.3637	52.4154	43.422	20.7007	46.9442	44.6561	37.941	34.4572	53.9977	53.2604	53.6291	45.8001	52.8895	32.0614	26.6726	36.1991	2551.2	2090.66	0.093212	0.66369	0.95652	FALSE	2730.11	3264.69	-0.1088	0.61814	0.83392	FALSE	3375.76
ENSMUSG00000019889	Ptprk	chr10	+	28074820	28597397	6177	2307	2599	1686	1905	2633	1771	1640	1473	2330	2527	1791	1142	20.154	21.6887	11.5059	11.1293	19.8769	18.7258	12.5994	10.7167	16.7321	16.9442	9.52362	8.79109	9.15735	11.658	11.3176	19.3014	20.9213	16.8381	2225.26	2365.84	-0.082469	0.45966	0.91112	FALSE	2380.42	2194.61	0.11145	0.26413	0.56858	FALSE	2269.71
ENSMUSG00000053161	Daw1	chr1	+	83159752	83210574	1651	1	2	0	0	0	0	1	0	0	2	0	0	0.0326847	0.0624435	0	0	0	0	0.0287433	0	0	0.0501737	0	0	0	0.0143716	0	0	0.0475641	0.0250869	0	1.43493	-0.036291	0.47605	NA	NA	0	0.865577	-0.018846	0.62767	NA	NA	0.898362
ENSMUSG00000053164	Gpr21	chr2	+	37516332	37520603	3619	2	3	0	3	11	3	3	2	7	3	2	1	0.0298217	0.0427304	0	0.0299145	0.141736	0.0541416	0.0393384	0.0248356	0.0857987	0.0343341	0.018152	0.0131391	0.0156456	0.032087	0.0149572	0.0979389	0.0362761	0.0600664	6.59812	2.40111	0.1193	0.35275	NA	NA	7.06162	4.60594	0.061725	0.6364	NA	NA	4.75629
ENSMUSG00000053166	Cdh22	chr2	-	165111507	165234853	3702	3	5	8	27	1	3	1	0	9	3	9	3	0.0437297	0.0696206	0.0910948	0.263194	0.0125962	0.0529278	0.0128188	0	0.107839	0.0335643	0.0798528	0.0385335	0.0591932	0.0064094	0.177144	0.032762	0.0566751	0.0707019	2.27289	3.83604	-0.047258	0.66641	NA	NA	2.42954	5.55097	-0.077366	0.48397	NA	NA	5.73022
ENSMUSG00000053168	9030619P08Rik	chr15	-	75427606	75431829	857	108	188	6	11	387	181	7	3	290	336	33	22	6.8004	11.3079	0.295128	0.463191	21.0575	13.7942	0.387615	0.157317	15.0103	16.2387	1.26479	1.22066	1.24272	0.272466	0.37916	17.4258	9.05414	15.6245	278.422	141.848	0.63116	0.0038861	0.081305	FALSE	297.897	282.445	0.061577	0.74885	0.90066	FALSE	292.144
ENSMUSG00000018287	Spag7	chr11	-	70663771	70669416	1159	714	787	840	1018	841	603	676	760	788	780	950	667	33.2435	35.0022	30.5517	31.6966	33.8368	33.9807	27.6788	29.4689	30.1588	27.8743	26.923	27.3651	27.1441	28.5738	31.1242	33.9087	34.1228	29.0166	733.666	724.066	0.016815	0.90137	0.99015	FALSE	784.791	709.914	0.1306	0.32042	0.62391	FALSE	734.089
ENSMUSG00000018286	Psmb6	chr11	+	70525367	70527858	966	1650	1774	2869	3331	1998	1462	2482	2694	2433	2568	3564	2788	92.1718	94.6631	125.197	124.436	96.4484	98.8482	121.929	125.33	111.721	110.106	121.184	137.237	129.21	123.63	124.816	97.6483	93.4174	110.914	1761.05	1652.31	0.085521	0.45115	0.90906	FALSE	1883.75	2261.02	-0.24899	0.014191	0.10728	FALSE	2338.28
ENSMUSG00000024758	Rtn3	chr19	-	7425901	7483289	5030	4654	5272	5406	6368	5886	4047	4736	5111	6056	6870	7216	4599	49.9286	54.0271	45.3052	45.6861	54.5668	52.5489	44.6815	45.6638	53.4059	56.5695	47.1208	43.476	45.2984	45.1726	45.4956	53.5579	51.9779	54.9877	5028.49	4786.25	0.067516	0.5103	0.92453	FALSE	5379.02	5834.78	-0.11227	0.20596	0.49868	FALSE	6034.93
ENSMUSG00000024759	Atl3	chr19	+	7494040	7538608	6474	2231	2208	1452	1563	2643	1958	1266	1211	1871	2124	1503	809	18.5959	17.5805	9.4544	8.71234	19.0371	19.7533	9.27993	8.40631	12.8195	13.5886	7.62553	5.94196	6.78375	8.84312	9.08337	19.3952	18.0882	13.2041	2344.3	2144.75	0.11973	0.28888	0.82683	FALSE	2507.62	1803.31	0.44828	1.0995e-05	0.00057804	TRUE	1865.17
ENSMUSG00000021508	Cxcl14	chr13	-	56288647	56296551	1823	319	450	716	642	446	392	931	890	530	673	924	776	9.44268	12.7242	16.5564	12.7086	11.4084	14.0442	24.2352	21.94	12.8962	15.2905	16.6483	20.2409	18.4446	23.0876	14.6325	12.7263	11.0834	14.0933	433.38	369.616	0.18014	0.32908	0.85244	FALSE	463.525	541.698	-0.19191	0.23751	0.53697	FALSE	560.39
ENSMUSG00000021509	Slc25a48	chr13	+	56438355	56474239	3374	40	16	2658	2741	29	16	939	1889	32	36	4880	4466	0.639744	0.244444	33.2086	29.3165	0.400802	0.309723	13.207	25.1606	0.420704	0.441927	47.5071	62.9401	55.2236	19.1838	31.2625	0.355262	0.442094	0.431315	22.3585	27.3965	-0.078953	0.70001	0.9601	FALSE	23.9201	30.7007	-0.12254	0.56047	0.80107	FALSE	31.7534
ENSMUSG00000060559	Gm10083	chr8	+	47413129	47415359	2231	3	4	1	2	3	0	3	0	3	3	1	0	0.0725626	0.0924197	0.0188947	0.0323504	0.0627044	0	0.0638124	0	0.0596476	0.0556948	0.0147226	0	0.0073613	0.0319062	0.0256225	0.0313522	0.0824912	0.0576712	1.29757	3.36728	-0.053073	0.56595	NA	NA	1.38963	2.7159	-0.032084	0.69811	NA	NA	2.80844
ENSMUSG00000024750	Zfand5	chr19	+	21272278	21282289	4260	1790	1669	1712	2158	1561	1151	1275	1362	1298	1533	1647	1324	22.6743	20.1953	16.9408	18.2806	17.0872	17.6467	14.2031	14.3682	13.5156	14.9048	12.699	14.7786	13.7388	14.2857	17.6107	17.3669	21.4348	14.2102	1381.26	1672.73	-0.25367	0.044082	0.37432	FALSE	1477.48	1276.78	0.19483	0.087001	0.31298	FALSE	1320.67
ENSMUSG00000074871	Ctsm	chr13	-	61536444	61541839	1204	0	0	0	0	0	0	0	0	0	0	0	0	0	0	0	0	0	0	0	0	0	0	0	0	0	0	0	0	0	0	0	0	NA	NA	NA	NA	0	0	NA	NA	NA	NA	0
ENSMUSG00000021500	Ddx46	chr13	+	55635027	55681256	5676	1658	1885	1610	2129	1844	1297	1417	1291	1463	1809	1444	1080	15.7628	17.1188	11.957	13.5357	15.1494	14.9244	11.8471	10.2216	11.4333	13.2005	8.3562	9.04764	8.70192	11.0343	12.7464	15.0369	16.4408	12.3169	1593.22	1708.32	-0.093724	0.42054	0.89969	FALSE	1704.27	1474.2	0.1935	0.094175	0.32761	FALSE	1525
ENSMUSG00000021501	Caml	chr13	+	55623005	55632411	1382	451	460	472	631	478	289	406	403	540	653	597	357	17.61	17.1575	14.3971	16.4767	16.1286	13.658	13.9412	13.1048	17.3323	19.5703	14.1889	12.2833	13.2361	13.523	15.4369	14.8933	17.3838	18.4513	384.035	439.962	-0.16418	0.31539	0.84167	FALSE	410.837	537.767	-0.32995	0.033581	0.17938	FALSE	556.276
ENSMUSG00000024754	Tmem2	chr19	+	21778342	21858327	6667	932	812	591	716	980	831	547	606	740	1067	750	562	7.54357	6.27812	3.73678	3.87553	6.85444	8.14084	3.8935	4.08485	4.92349	6.62868	3.695	4.0083	3.85165	3.98918	3.80615	7.49764	6.91084	5.77608	933.654	844.22	0.12476	0.42233	0.89975	FALSE	998.618	811.444	0.25215	0.11195	0.35774	FALSE	839.63
ENSMUSG00000021504	B4galt7	chr13	+	55599896	55610443	2195	345	400	393	528	397	250	321	312	405	437	462	288	8.48156	9.39355	7.54742	8.68057	8.43398	7.43882	6.93992	6.38784	8.1845	8.24594	6.91339	6.23896	6.57618	6.66388	8.11399	7.9364	8.93756	8.21522	325.076	359.111	-0.11841	0.48511	0.91697	FALSE	347.755	380.496	-0.10766	0.49868	0.76353	FALSE	393.513
ENSMUSG00000024757	Slc22a19	chr19	-	7673061	7711310	3574	0	0	0	0	0	0	0	0	0	0	0	0	0	0	0	0	0	0	0	0	0	0	0	0	0	0	0	0	0	0	0	0	NA	NA	NA	NA	0	0	NA	NA	NA	NA	0
ENSMUSG00000086118	Gm14169	chr2	-	156609206	156613422	2519	1	0	0	0	0	3	0	0	0	0	2	0	0.0214222	0	0	0	0	0.0777843	0	0	0	0	0.0260787	0	0.0130393	0	0	0.0388921	0.0107111	0	1.84037	0.497408	0.028677	0.63196	NA	NA	1.96633	0	0.030783	0.49306	NA	NA	0
ENSMUSG00000070385	Ampd1	chr3	+	103074014	103099714	2913	1	0	8	3	0	0	2	0	1	6	1	0	0.0185247	0	0.115768	0.0371646	0	0	0.0325817	0	0.0152276	0.0853108	0.0112757	0	0.00563785	0.0162908	0.0764665	0	0.00926234	0.0502692	0	0.497408	-0.011231	0.78714	NA	NA	0	3.06924	-0.06443	0.32305	NA	NA	3.18205
ENSMUSG00000086112	4930563I02Rik	chr14	+	60087071	60096093	971	0	0	0	0	0	0	0	0	0	0	0	1	0	0	0	0	0	0	0	0	0	0	0	0.0489705	0.0244853	0	0	0	0	0	0	0	NA	NA	NA	NA	0	0	NA	NA	NA	NA	0
ENSMUSG00000070382	Olfr391-ps	chr11	-	73798817	73799755	939	0	0	0	0	0	0	0	0	0	0	0	0	0	0	0	0	0	0	0	0	0	0	0	0	0	0	0	0	0	0	0	0	NA	NA	NA	NA	0	0	NA	NA	NA	NA	0
ENSMUSG00000086111	Gm15326	chr13	+	111867936	111874730	1422	3	4	5	5	5	2	3	4	3	6	2	2	0.113845	0.144999	0.148221	0.126888	0.163963	0.0918606	0.100116	0.126414	0.0935822	0.174761	0.0461971	0.0668782	0.0565376	0.113265	0.137554	0.127912	0.129422	0.134172	3.38953	3.36728	0.0017553	0.98815	NA	NA	3.62693	4.01426	-0.0099473	0.93172	NA	NA	4.15598
ENSMUSG00000086117	Gm12065	chr11	-	24198737	24202624	656	0	0	0	1	0	0	0	0	0	0	0	0	0	0	0	0.0550104	0	0	0	0	0	0	0	0	0	0	0.0275052	0	0	0	0	0	NA	NA	NA	NA	0	0	NA	NA	NA	NA	0
ENSMUSG00000086114	Gm14642	chr2	+	173394566	173395720	470	0	0	0	0	0	0	0	0	0	0	0	0	0	0	0	0	0	0	0	0	0	0	0	0	0	0	0	0	0	0	0	0	NA	NA	NA	NA	0	0	NA	NA	NA	NA	0
ENSMUSG00000086115	Gm15733	chr5	+	9353759	9354000	242	0	0	0	0	0	0	0	0	0	0	0	0	0	0	0	0	0	0	0	0	0	0	0	0	0	0	0	0	0	0	0	0	NA	NA	NA	NA	0	0	NA	NA	NA	NA	0
ENSMUSG00000036275	9530068E07Rik	chr11	+	52396428	52408728	2472	2837	3138	2082	2653	3659	2463	1896	1905	3249	3542	2558	1556	61.9302	65.4348	35.5036	38.7291	69.0225	65.0751	36.3977	34.6322	58.3006	59.3463	33.9888	29.9306	31.9597	35.5149	37.1164	67.0488	63.6825	58.8234	3093.54	2882.12	0.096516	0.36493	0.87087	FALSE	3309.24	3068.13	0.10428	0.27114	0.57592	FALSE	3173.15
ENSMUSG00000036270	Edc4	chr8	+	105880881	105894908	4780	910	1093	855	1102	1076	680	872	646	1102	1290	1037	753	10.2732	11.7868	7.54012	8.3196	10.4969	9.29137	8.6571	6.07349	10.2265	11.1778	7.12582	7.49068	7.30825	7.3653	7.92986	9.89413	11.03	10.7021	882.545	964.999	-0.11439	0.41392	0.89755	FALSE	944.114	1079	-0.17398	0.16844	0.4493	FALSE	1116.08
ENSMUSG00000036273	Lrrk2	chr15	+	91673175	91816120	8275	566	716	116	288	484	508	49	49	481	643	65	35	3.69096	4.46015	0.590922	1.25595	2.72743	4.00954	0.281004	0.266111	2.57839	3.21837	0.258006	0.201119	0.229563	0.273557	0.923437	3.36848	4.07556	2.89838	520.977	617.167	-0.19726	0.28648	0.82541	FALSE	557.158	505.561	0.10634	0.56014	0.80107	FALSE	523.053
ENSMUSG00000036278	Macrod1	chr19	+	7056768	7198061	1274	492	551	521	478	566	395	420	410	580	531	581	344	20.8395	22.2939	17.2389	13.5396	20.7168	20.2501	15.6446	14.4627	20.1944	17.2631	14.9793	12.8394	13.9093	15.0536	15.3892	20.4834	21.5667	18.7287	487.123	503.013	-0.040607	0.78675	0.97301	FALSE	521.076	503.867	0.042598	0.77909	0.91444	FALSE	520.954
ENSMUSG00000022972	1110004E09Rik	chr16	-	90925809	90934927	1143	313	367	307	393	355	262	254	258	578	615	561	402	14.7771	16.551	11.3222	12.4078	14.483	14.9711	10.5456	10.144	22.4312	22.2855	16.1213	16.7238	16.4225	10.3448	11.865	14.7271	15.664	22.3584	314.271	327.725	-0.051502	0.76222	0.96809	FALSE	336.165	539.276	-0.5934	6.828e-05	0.002568	TRUE	557.712
ENSMUSG00000022973	Synj1	chr16	-	90936092	91011308	7090	1065	953	888	968	879	644	708	692	792	815	1001	638	8.10578	6.92868	5.27967	4.92695	5.78121	5.93251	4.73883	4.38625	4.95508	4.76107	4.63737	4.27886	4.45812	4.56254	5.10331	5.85686	7.51723	4.85807	775.253	976.471	-0.29672	0.037738	0.34492	FALSE	829.266	726.951	0.17216	0.17745	0.46237	FALSE	751.758
ENSMUSG00000022971	Ifnar2	chr16	+	91372783	91405589	3047	170	211	220	279	200	141	190	209	242	268	218	217	3.0107	3.56956	3.04362	3.30431	3.06079	3.02235	2.95914	3.08253	3.52301	3.64297	2.35	3.38642	2.86821	3.02083	3.17396	3.04157	3.29013	3.58299	173.002	183.468	-0.064329	0.74414	0.96496	FALSE	185.059	230.335	-0.24804	0.17131	0.45307	FALSE	238.226
ENSMUSG00000022974	Paxbp1	chr16	-	91014037	91044543	3973	764	804	652	909	617	502	696	500	668	755	856	591	10.3769	10.4314	6.91782	8.25646	7.24174	8.25247	8.31332	5.65569	7.45812	7.87085	7.07683	7.07332	7.07508	6.9845	7.58714	7.7471	10.4041	7.66449	574.822	756.905	-0.35346	0.015494	0.21215	FALSE	614.832	642.393	-0.058298	0.68007	0.86765	FALSE	664.424
ENSMUSG00000076655	Ighv4-1	chr12	-	113948282	113948732	350	394	158	247	160	212	2	729	51	435	12	802	121	60.7463	23.2698	29.7488	16.4968	28.2452	0.373216	98.8424	6.54841	55.1306	1.42006	75.2645	16.4388	45.8517	52.6954	23.1228	14.3092	42.008	28.2753	92.9218	270.043	-0.0663	0.49208	0.9191	FALSE	99.5111	210.736	-0.030193	0.68436	0.86983	FALSE	217.22
ENSMUSG00000022978	Mis18a	chr16	-	90719312	90727404	2674	187	146	289	380	220	150	199	248	185	198	334	256	3.77374	2.81446	4.55593	5.12827	3.83652	3.66377	3.53163	4.16797	3.06889	3.06688	4.10269	4.55232	4.32751	3.8498	4.8421	3.75015	3.2941	3.06789	187.173	161.455	0.15526	0.44873	0.9085	FALSE	200.222	173.107	0.16232	0.38307	0.67765	FALSE	179.026
ENSMUSG00000027229	4933406J08Rik	chr2	+	122186272	122206397	2115	0	0	3	0	0	0	0	0	1	0	0	0	0	0	0.0597931	0	0	0	0	0	0.020973	0	0	0	0	0	0.0298966	0	0	0.0104865	0	0	NA	NA	NA	NA	0	0.472511	-0.0089792	0.81682	NA	NA	0.486964
ENSMUSG00000027221	Chst1	chr2	+	92599707	92615250	2680	222	192	73	130	137	139	42	70	162	210	72	45	4.47002	3.69293	1.14823	1.75048	2.38376	3.38749	0.743701	1.17381	2.68134	3.24547	0.882433	0.798421	0.840427	0.958755	1.44935	2.88563	4.08147	2.96341	144.526	200.427	-0.33148	0.11623	0.59654	FALSE	154.566	167.432	-0.083838	0.68399	0.86961	FALSE	173.216
ENSMUSG00000070552	Mrgprx1	chr7	-	48020971	48027597	1180	0	0	0	0	0	0	0	0	0	0	0	0	0	0	0	0	0	0	0	0	0	0	0	0	0	0	0	0	0	0	0	0	NA	NA	NA	NA	0	0	NA	NA	NA	NA	0
ENSMUSG00000027223	Mapk8ip1	chr2	-	92383676	92401263	3274	319	330	196	178	362	266	138	166	311	385	171	131	5.25779	5.19564	2.52358	1.96196	5.15592	5.30642	2.00025	2.27858	4.2136	4.87052	1.71554	1.9026	1.80907	2.13941	2.24277	5.23117	5.22672	4.54206	319.753	313.365	0.023756	0.88788	0.98717	FALSE	342.029	313.575	0.10323	0.53059	0.78395	FALSE	324.381
ENSMUSG00000027222	Pex16	chr2	+	92374676	92381217	1392	499	579	1392	1652	668	475	1163	1230	652	718	1422	931	19.3443	21.4409	42.1541	42.8272	22.3776	22.2871	39.6483	39.71	20.7769	21.3638	33.554	31.8027	32.6784	39.6791	42.4907	22.3323	20.3926	21.0703	580.317	519.62	0.14016	0.34333	0.85929	FALSE	620.759	618.819	0.0039071	0.97664	0.9907	FALSE	640.013
ENSMUSG00000027225	Duoxa2	chr2	+	122298900	122302885	1592	29	86	118	137	289	104	175	597	154	161	1834	3052	0.982984	2.78458	3.12449	3.10546	8.46508	4.26667	5.21649	16.8525	4.29091	4.18867	37.839	91.1582	64.4986	11.0345	3.11498	6.36588	1.88378	4.23979	188.799	54.7385	0.77529	0.00065477	0.022971	TRUE	202.033	142.446	0.3086	0.15344	0.42763	FALSE	147.311
ENSMUSG00000027224	Duoxa1	chr2	-	122302191	122313730	2467	8	12	9	9	18	15	8	11	14	10	44	58	0.17499	0.250736	0.153785	0.13165	0.340236	0.397119	0.153888	0.200381	0.251727	0.16789	0.585824	1.11793	0.851875	0.177135	0.142718	0.368677	0.212863	0.209809	16.9873	9.60442	0.17485	0.35419	0.86565	FALSE	18.1694	10.943	0.1603	0.38237	NA	NA	11.3093
ENSMUSG00000027227	Sord	chr2	+	122234749	122265340	2352	10326	9816	15055	15760	4347	3752	9427	9422	5585	6122	9891	5163	236.912	215.13	269.826	241.806	86.1844	104.19	190.204	180.028	105.331	107.808	138.13	104.38	121.255	185.116	255.816	95.187	226.021	106.569	4181.86	9737.61	-1.1152	3.4855e-18	2.8003e-15	TRUE	4472.79	5288.51	-0.22427	0.05417	0.23654	FALSE	5469.58
ENSMUSG00000094388	Gm8783	chr19	+	40622460	40622981	522	5	8	8	6	3	5	7	6	18	12	11	5	0.516881	0.789994	0.64604	0.414791	0.267995	0.625602	0.636372	0.516553	1.52958	0.952147	0.692159	0.455464	0.573811	0.576463	0.530416	0.446799	0.653438	1.24087	4.36485	6.23714	-0.053571	0.69696	NA	NA	4.66684	13.6987	-0.21052	0.17482	NA	NA	14.1555
ENSMUSG00000004730	Emr1	chr17	+	57358686	57483529	3245	350	302	126	184	388	266	156	188	319	371	314	176	5.82029	4.79729	1.6368	2.04622	5.57562	5.35384	2.28136	2.60362	4.36061	4.73535	3.17833	2.579	2.87867	2.44249	1.84151	5.46473	5.30879	4.54798	330.998	315.659	0.056889	0.74744	0.96542	FALSE	354.073	311.296	0.15688	0.32916	0.63121	FALSE	321.988
ENSMUSG00000040928	S100pbp	chr4	-	129148005	129189727	4426	607	486	424	556	608	428	258	293	625	715	404	248	7.40063	5.66016	4.03826	4.53327	6.40573	6.31584	2.76625	2.97502	6.26383	6.69095	2.99815	2.66437	2.83126	2.87064	4.28577	6.36078	6.5304	6.47739	525.533	529.745	-0.0091586	0.95676	0.99733	FALSE	562.16	604.763	-0.094191	0.49086	0.75789	FALSE	625.517
ENSMUSG00000029994	Anxa4	chr6	-	86736840	86793584	2623	4155	4591	20504	24787	6401	4065	32415	26134	5940	5949	24809	13708	85.4799	90.2221	329.519	341.016	113.796	101.219	586.451	447.756	100.452	93.9375	310.667	248.502	279.584	517.103	335.267	107.507	87.851	97.1949	5262.28	4218.82	0.30002	0.0058515	0.1087	FALSE	5629.37	5381.37	0.061715	0.55095	0.79548	FALSE	5564.74
ENSMUSG00000029993	Nfu1	chr6	+	87009236	87028461	1195	575	618	696	734	787	500	603	504	823	797	714	460	25.9652	26.6578	24.5517	22.1655	30.7102	27.3276	23.946	18.9538	30.5494	27.6238	19.6252	18.3039	18.9646	21.4499	23.3586	29.0189	26.3115	29.0866	647.124	575.705	0.15094	0.29907	0.83249	FALSE	692.267	733.809	-0.072711	0.60238	0.82462	FALSE	758.769
ENSMUSG00000029992	Gfpt1	chr6	+	87042846	87092197	6238	17017	23329	6239	7939	27663	18882	8604	9008	19022	19447	11561	8566	147.207	192.777	42.1609	45.9271	206.79	197.698	65.4544	64.8959	135.264	129.122	60.8743	65.296	63.0852	65.1751	44.044	202.244	169.992	132.193	23548.2	19400.2	0.2543	0.05261	0.41276	FALSE	25189.8	17404.5	0.51216	3.2088e-09	6.0342e-07	TRUE	17998.3
ENSMUSG00000029999	Tgfa	chr6	+	86195251	86275449	4229	787	1025	728	950	960	706	750	722	849	950	1121	792	10.0422	12.4937	7.25661	8.10652	10.5855	10.9035	8.41603	7.67244	8.90515	9.3042	8.70666	8.90516	8.80591	8.04423	7.68157	10.7445	11.2679	9.10468	848.322	871.942	-0.035693	0.80894	0.97751	FALSE	907.423	812.311	0.14548	0.2371	0.53673	FALSE	840.154
ENSMUSG00000029998	Pcyox1	chr6	-	86386006	86397150	4291	1783	1972	1718	1833	2235	1478	1291	1249	2196	2560	1792	1092	22.4225	23.6893	16.8774	15.4153	24.2882	22.4965	14.2775	13.0809	22.701	24.7101	13.7171	12.1009	12.909	13.6792	16.1463	23.3923	23.0559	23.7056	1873.38	1811.28	0.045849	0.69013	0.95913	FALSE	2004.02	2145.57	-0.091825	0.38832	0.68214	FALSE	2219.28
ENSMUSG00000006464	Bbs1	chr19	-	4886898	4906627	5581	108	123	34	51	180	96	54	44	112	128	70	36	1.04425	1.13605	0.256807	0.329767	1.50396	1.12346	0.459161	0.354303	0.890179	0.949929	0.411974	0.306722	0.359348	0.406732	0.293287	1.31371	1.09015	0.920054	136.746	111.378	0.20286	0.34481	0.86025	FALSE	146.3	108.318	0.29471	0.15577	0.43054	FALSE	112.035
ENSMUSG00000006462	A530013C23Rik	chr2	+	167691177	167729172	3489	4	5	0	0	0	1	2	0	0	3	2	1	0.0618658	0.0738709	0	0	0	0.0187196	0.0272027	0	0	0.0356134	0.0188284	0.0136287	0.0162285	0.0136014	0	0.00935982	0.0678683	0.0178067	0.613456	4.33345	-0.10363	0.28235	NA	NA	0.655443	1.29837	-0.014157	0.78701	NA	NA	1.34754
ENSMUSG00000006463	Zdhhc24	chr19	+	4878668	4885397	2558	364	302	325	385	409	294	286	250	378	345	380	217	7.67878	6.0857	5.35578	5.43136	7.45589	7.50664	5.30578	4.39211	6.55485	5.58614	4.87941	4.03379	4.4566	4.84895	5.39357	7.48126	6.88224	6.07049	357.258	322.623	0.12005	0.50035	0.92218	FALSE	382.153	327.921	0.18419	0.2645	0.56881	FALSE	339.04
ENSMUSG00000022309	Angpt1	chr15	-	42424727	42676977	4256	98	105	7	14	64	59	18	18	46	71	20	12	1.24256	1.27172	0.0693325	0.118707	0.701221	0.905418	0.200703	0.190066	0.479433	0.690955	0.154352	0.134071	0.144211	0.195385	0.0940196	0.803319	1.25714	0.585194	63.8754	97.9661	-0.37155	0.098083	0.5567	FALSE	68.3165	52.4635	0.18608	0.39965	0.68916	FALSE	54.2922
ENSMUSG00000006469	Slc34a3	chr2	-	25228898	25234364	2183	0	0	68	91	0	0	77	63	2	0	35	16	0	0	1.31309	1.50431	0	0	1.67387	1.29694	0.0406394	0	0.526621	0.348514	0.437568	1.4854	1.4087	0	0	0.0203197	0	0	NA	NA	NA	NA	0	0.945022	-0.019624	0.61476	NA	NA	0.973928
ENSMUSG00000073770	Olfr1333	chr4	-	118829485	118836273	1170	0	0	0	0	0	0	0	0	0	0	0	0	0	0	0	0	0	0	0	0	0	0	0	0	0	0	0	0	0	0	0	0	NA	NA	NA	NA	0	0	NA	NA	NA	NA	0
ENSMUSG00000073771	Btbd19	chr4	-	117119219	117125725	1956	85	114	72	114	121	95	58	61	124	140	70	48	2.34499	3.00428	1.55169	2.10322	2.88465	3.17215	1.40716	1.40151	2.81206	2.96451	1.17547	1.16688	1.17118	1.40433	1.82745	3.0284	2.67464	2.88828	110.614	95.7187	0.1327	0.54443	0.93501	FALSE	118.315	119.182	-0.0092647	0.96399	0.98663	FALSE	123.269
ENSMUSG00000073774	Kncn	chr4	+	115884400	115889526	2032	0	0	0	0	0	0	1	1	0	0	0	0	0	0	0	0	0	0	0.0233539	0.0221162	0	0	0	0	0	0.0227351	0	0	0	0	0	0	NA	NA	NA	NA	0	0	NA	NA	NA	NA	0
ENSMUSG00000073775	Kti12	chr4	+	108847785	108849413	1629	150	212	153	215	183	116	129	107	247	214	227	163	4.96891	6.7084	3.95923	4.76284	5.23849	4.65088	3.75796	2.95187	6.72585	5.44109	4.57708	4.75796	4.66752	3.35491	4.36103	4.94469	5.83866	6.08347	150.313	173.989	-0.14921	0.47189	0.91505	FALSE	160.799	209.327	-0.27707	0.1552	0.4299	FALSE	216.405
ENSMUSG00000073778	Faddos	chr7	+	144567355	144581512	1053	1	1	2	2	0	0	0	5	0	0	0	0	0.0512464	0.0489526	0.0800648	0.068541	0	0	0	0.213391	0	0	0	0	0	0.106695	0.0743029	0	0.0500995	0	0	0.966171	-0.023363	0.58718	NA	NA	0	0	NA	NA	NA	NA	0
ENSMUSG00000073779	Lrp8os2	chr4	-	107806033	107823022	3078	3	2	0	1	2	2	3	0	2	4	1	1	0.0525949	0.0334939	0	0.0117241	0.0302997	0.0424385	0.0462526	0	0.0288226	0.0538251	0.0106712	0.0154485	0.0130599	0.0231263	0.00586206	0.0363691	0.0430444	0.0413238	2.09196	2.42975	-0.011472	0.90952	NA	NA	2.2373	2.67618	-0.014221	0.88497	NA	NA	2.77065
ENSMUSG00000100680	RP23-190H11.5	chr6	+	91440987	91441755	486	43	29	50	66	47	35	29	38	41	41	42	19	4.77445	3.07586	4.33685	4.90068	4.5096	4.7036	2.83169	3.51383	3.74213	3.49414	2.83855	1.85897	2.34876	3.17276	4.61876	4.6066	3.92515	3.61814	41.7995	34.9827	0.10683	0.63585	0.95119	FALSE	44.7113	37.1173	0.11942	0.58667	0.81574	FALSE	38.3819
ENSMUSG00000034122	Nlrp4d	chr7	-	10358862	10388935	2982	0	0	0	0	0	0	0	0	0	0	0	0	0	0	0	0	0	0	0	0	0	0	0	0	0	0	0	0	0	0	0	0	NA	NA	NA	NA	0	0	NA	NA	NA	NA	0
ENSMUSG00000034120	Srsf2	chr11	-	116849901	116853094	1899	1925	2355	1844	2253	2305	1603	2137	1826	2233	2577	2454	1619	54.7012	63.9249	40.9332	42.8139	56.6008	55.1324	53.4027	43.2125	52.1597	56.206	42.4457	40.5393	41.4925	48.3076	41.8736	55.8666	59.3131	54.1829	1980.34	2061.45	-0.053481	0.66222	0.95618	FALSE	2118.37	2170.41	-0.032998	0.74562	0.89948	FALSE	2244.93
ENSMUSG00000034121	Mks1	chr11	+	87853215	87863803	2499	177	174	93	150	217	123	107	94	144	134	108	73	3.82207	3.58911	1.56876	2.16608	4.04921	3.21468	2.03189	1.69042	2.55604	2.22091	1.41952	1.38903	1.40427	1.86116	1.86742	3.63194	3.70559	2.38848	169.313	169.606	0.0017059	0.99326	0.99919	FALSE	181.136	126.035	0.37245	0.0646	0.26196	FALSE	130.313
ENSMUSG00000034126	Pomt2	chr12	-	87106866	87147902	5059	325	438	288	334	459	327	265	216	538	537	375	271	3.46665	4.46286	2.39976	2.38249	4.23082	4.22165	2.48579	1.91877	4.71725	4.39646	2.43473	2.54717	2.49095	2.20228	2.39112	4.22623	3.96476	4.55685	399.128	366.976	0.099451	0.56651	0.93734	FALSE	426.943	486.618	-0.164	0.26994	0.57474	FALSE	503.197
ENSMUSG00000034127	Tspan8	chr10	+	115817284	115849893	1522	7861	8343	16553	17324	9073	5661	13074	14601	8754	8916	19620	14051	278.711	282.561	458.461	410.754	277.979	242.928	407.641	431.124	255.131	242.632	423.417	438.982	431.199	419.382	434.608	260.454	280.636	248.882	7397.05	7821.01	-0.075347	0.48458	0.91679	FALSE	7913.15	7995.1	-0.013613	0.89444	0.96093	FALSE	8267.78
ENSMUSG00000074092	Gm6181	chr7	+	52755465	52755728	264	0	1	0	0	0	0	0	0	1	1	1	0	0	0.195254	0	0	0	0	0	0	0.168023	0.156888	0.124417	0	0.0622085	0	0	0	0.0976271	0.162455	0	0.468763	-0.011231	0.78714	NA	NA	0	0.9053	-0.019773	0.61629	NA	NA	0.936145
ENSMUSG00000074093	Svip	chr7	-	51997165	52006018	3059	425	463	1265	1450	578	387	1231	1058	557	583	1224	544	7.49723	7.80199	17.4322	17.1056	8.81099	8.26286	19.0969	15.5432	8.07695	7.89373	13.1427	8.45617	10.7995	17.32	17.2689	8.53692	7.64961	7.98534	487.406	428.436	0.16286	0.28802	0.82627	FALSE	521.391	515.504	0.015629	0.91247	0.96937	FALSE	533.112
ENSMUSG00000094806	Cyp2d10	chr15	-	82402846	82407194	1647	1396	1628	35	24	1487	1332	16	27	1689	1761	21	41	45.7386	50.9524	0.895807	0.525855	42.1011	52.8213	0.46101	0.736723	45.4891	44.2852	0.418803	1.18371	0.801255	0.598866	0.710831	47.4612	48.3455	44.8872	1460.28	1457.53	0.0008638	0.99526	0.9993	FALSE	1561.84	1560.21	-0.00028845	0.9983	0.99891	FALSE	1613.49
ENSMUSG00000029331	4930522N08Rik	chr5	+	99682999	99685034	916	0	0	0	0	0	0	0	0	0	0	0	0	0	0	0	0	0	0	0	0	0	0	0	0	0	0	0	0	0	0	0	0	NA	NA	NA	NA	0	0	NA	NA	NA	NA	0
ENSMUSG00000029330	Cds1	chr5	+	101765130	101823858	3924	4170	4878	8539	10147	4383	3361	6814	7200	4658	5795	7780	5768	57.3454	64.0792	91.7314	93.3162	52.0858	55.942	82.4056	82.4589	52.6553	61.1671	65.123	69.8957	67.5093	82.4323	92.5238	54.0139	60.7123	56.9112	3957.57	4360.82	-0.13138	0.24297	0.78294	FALSE	4233.19	4708.97	-0.14432	0.18233	0.46944	FALSE	4871.28
ENSMUSG00000029333	Rasgef1b	chr5	-	99217426	99252927	2990	1128	1029	638	563	983	749	1033	661	791	863	3055	1863	20.3577	17.7398	8.99476	6.79494	15.3306	16.361	16.3951	9.93492	11.7348	11.9545	33.5601	29.6276	31.5939	13.165	7.89485	15.8458	19.0488	11.8447	884.649	1043.43	-0.21402	0.12571	0.61769	FALSE	946.261	747.253	0.30941	0.01364	0.10442	FALSE	772.832
ENSMUSG00000029335	Bmp3	chr5	+	98854439	98880960	3112	1371	1206	1223	1171	981	601	925	904	799	843	1568	1002	23.7733	19.9762	16.5664	13.5789	14.6996	12.6134	14.1054	13.0546	11.3888	11.2197	16.5497	15.3102	15.93	13.58	15.0727	13.6565	21.8747	11.3043	792.992	1247.27	-0.5743	0.00010373	0.0052083	TRUE	848.329	742.377	0.17458	0.19469	0.48649	FALSE	767.744
ENSMUSG00000029334	Prkg2	chr5	-	98929773	99037351	4968	104	32	995	1072	87	10	1025	843	28	11	957	576	1.12965	0.332026	8.44271	7.78685	0.816609	0.131467	9.79098	7.6257	0.250005	0.0917074	6.32724	5.51309	5.92016	8.70834	8.11478	0.474038	0.730837	0.170856	43.7641	66.7308	-0.14092	0.46978	0.91382	FALSE	46.8536	17.991	0.26208	0.13445	0.39649	FALSE	18.576
ENSMUSG00000029337	Fgf5	chr5	+	98254184	98277030	2501	2	1	1	0	1	0	0	0	4	5	0	0	0.0431527	0.0206106	0.0168549	0	0.018645	0	0	0	0.0709443	0.0828037	0	0	0	0	0.00842746	0.00932251	0.0318816	0.076874	0.432523	1.46358	-0.031205	0.6299	NA	NA	0.463209	4.05399	-0.096495	0.27771	NA	NA	4.19376
ENSMUSG00000029338	Antxr2	chr5	-	97882783	98030733	5427	1052	1004	1247	1324	1014	679	916	1160	944	1010	1465	1043	10.4604	9.53626	9.68605	8.80393	8.71274	8.17163	8.00976	9.60577	7.71585	7.70823	8.86669	9.13858	9.00264	8.80776	9.24499	8.44218	9.99832	7.71204	855.115	993.911	-0.19547	0.14589	0.66113	FALSE	914.739	883.167	0.047376	0.69844	0.87645	FALSE	913.367
ENSMUSG00000069421	Olfr810	chr10	-	129790609	129791614	1006	0	0	0	0	0	0	0	0	0	0	0	0	0	0	0	0	0	0	0	0	0	0	0	0	0	0	0	0	0	0	0	0	NA	NA	NA	NA	0	0	NA	NA	NA	NA	0
ENSMUSG00000003178	Mical3	chr6	-	121007241	121081609	2893	208	225	121	113	211	171	133	81	155	188	129	117	3.87977	4.00902	1.7631	1.40954	3.40103	3.86052	2.18166	1.25826	2.37659	2.69155	1.46462	1.92305	1.69384	1.71996	1.58632	3.63078	3.9444	2.53407	196.163	208.933	-0.073013	0.70237	0.9601	FALSE	209.818	154.603	0.32824	0.085674	0.31075	FALSE	159.925
ENSMUSG00000083379	Gm4919	chrX	-	151761943	151762658	604	0	0	0	0	0	0	0	0	0	0	0	0	0	0	0	0	0	0	0	0	0	0	0	0	0	0	0	0	0	0	0	0	NA	NA	NA	NA	0	0	NA	NA	NA	NA	0
ENSMUSG00000083378	Gm13196	chr2	+	4700238	4700616	379	0	0	1	0	0	1	0	0	0	1	0	0	0	0	0.111225	0	0	0.172329	0	0	0	0.109283	0	0	0	0	0.0556123	0.0861647	0	0.0546417	0.613456	0	0.012782	0.75859	NA	NA	0.655443	0.432789	0.0033269	0.93657	NA	NA	0.449181
ENSMUSG00000046438	Scgb2b24	chr7	-	33737190	33739312	523	0	0	0	0	0	0	0	0	0	0	0	0	0	0	0	0	0	0	0	0	0	0	0	0	0	0	0	0	0	0	0	0	NA	NA	NA	NA	0	0	NA	NA	NA	NA	0
ENSMUSG00000046435	Gm13078	chr4	+	143719455	143729158	2106	0	0	0	0	0	0	0	0	0	0	0	0	0	0	0	0	0	0	0	0	0	0	0	0	0	0	0	0	0	0	0	0	NA	NA	NA	NA	0	0	NA	NA	NA	NA	0
ENSMUSG00000046434	Hnrnpa1	chr15	+	103240432	103244955	1918	4746	5046	5944	7871	5657	4017	4678	4546	4538	5239	5167	4479	133.527	135.613	130.638	148.091	137.535	136.789	115.743	106.516	104.951	113.134	88.4858	111.042	99.7638	111.13	139.365	137.162	134.57	109.043	4911.03	4726.08	0.052671	0.59166	0.94425	FALSE	5253.29	4411.63	0.24062	0.0082021	0.075109	FALSE	4563.1
ENSMUSG00000083373	Gm13392	chr2	+	23908441	23908590	150	2	1	2	2	0	0	0	1	2	5	3	0	0.719499	0.343647	0.562055	0.481158	0	0	0	0.299601	0.591439	1.38061	0.656922	0	0.328461	0.1498	0.521606	0	0.531573	0.986026	0	1.46358	-0.036846	0.47262	NA	NA	0	3.10896	-0.069602	0.30389	NA	NA	3.21983
ENSMUSG00000083372	Gm11235	chr4	+	72542666	72542998	333	0	0	0	0	0	0	0	0	0	0	0	1	0	0	0	0	0	0	0	0	0	0	0	0.142794	0.071397	0	0	0	0	0	0	0	NA	NA	NA	NA	0	0	NA	NA	NA	NA	0
ENSMUSG00000046431	Olfr518	chr7	-	108880603	108881604	1002	0	0	0	0	0	0	0	0	0	0	0	0	0	0	0	0	0	0	0	0	0	0	0	0	0	0	0	0	0	0	0	0	NA	NA	NA	NA	0	0	NA	NA	NA	NA	0
ENSMUSG00000083374	Gm11449	chr2	-	161482563	161483038	476	0	0	0	0	0	0	0	0	0	0	0	0	0	0	0	0	0	0	0	0	0	0	0	0	0	0	0	0	0	0	0	0	NA	NA	NA	NA	0	0	NA	NA	NA	NA	0
ENSMUSG00000083377	Gm12653	chr4	+	91365379	91365939	561	0	0	0	0	0	0	0	0	0	0	0	0	0	0	0	0	0	0	0	0	0	0	0	0	0	0	0	0	0	0	0	0	NA	NA	NA	NA	0	0	NA	NA	NA	NA	0
ENSMUSG00000046432	Ngfrap1	chrX	+	136270253	136271978	933	420	408	552	522	562	366	365	365	525	587	593	445	24.2918	22.5415	24.9401	20.1901	28.0887	25.6211	18.565	17.5811	24.9603	26.0585	20.8765	22.6794	21.778	18.073	22.5651	26.8549	23.4166	25.5094	467.603	400.167	0.19474	0.21965	0.76395	FALSE	500.215	502.115	-0.0033938	0.98125	0.99263	FALSE	519.325
ENSMUSG00000035299	Mid1	chrX	+	169685199	170005736	3974	89	106	60	57	114	96	40	26	107	126	74	65	1.20852	1.37493	0.636449	0.517602	1.33768	1.57776	0.477657	0.294022	1.19434	1.31322	0.611629	0.777749	0.694689	0.385839	0.577025	1.45772	1.29173	1.25378	108.199	93.9582	0.12915	0.5546	0.93653	FALSE	115.728	105.09	0.088889	0.67066	0.86239	FALSE	108.702
ENSMUSG00000035298	Klhl35	chr7	+	99466004	99474022	1954	8	8	7	7	9	6	4	3	5	12	9	7	0.220931	0.211042	0.151013	0.129277	0.21478	0.200551	0.0971447	0.0689971	0.113505	0.254361	0.151287	0.170344	0.160816	0.0830709	0.140145	0.207666	0.215987	0.183933	7.57344	7.72937	-0.0039863	0.98026	NA	NA	8.10154	7.55602	0.012948	0.93114	NA	NA	7.82499
ENSMUSG00000035293	G2e3	chr12	+	51348061	51376986	6803	465	404	315	424	527	376	356	247	347	358	388	251	3.68845	3.06115	1.95187	2.24913	3.61232	3.60982	2.48332	1.63166	2.26256	2.1796	1.87333	1.75439	1.81386	2.05749	2.1005	3.61107	3.3748	2.22108	458.599	420.675	0.10567	0.52224	0.92856	FALSE	490.558	318.9	0.53613	0.00042125	0.0095354	TRUE	329.783
ENSMUSG00000035297	Cops4	chr5	+	100518309	100547803	2389	1129	1305	1282	1562	1421	968	1222	1160	1529	1712	1725	1171	25.5017	28.1578	22.621	23.5946	27.7367	26.4641	24.2739	21.8211	28.3898	29.6812	23.7168	23.3075	23.5121	23.0475	23.1078	27.1004	26.8297	29.0355	1208.44	1173.31	0.03931	0.75397	0.96734	FALSE	1292.69	1463.4	-0.16664	0.12917	0.38705	FALSE	1513.57
ENSMUSG00000035296	Sgcg	chr14	-	61221059	61258490	1571	3	2	2	2	2	7	4	2	2	8	2	0	0.103047	0.0656233	0.0536654	0.0459412	0.059365	0.291018	0.120828	0.0572121	0.056471	0.210915	0.0418155	0	0.0209078	0.08902	0.0498033	0.175192	0.0843353	0.133693	5.15924	2.42975	0.070774	0.54324	NA	NA	5.51452	4.40733	0.021442	0.85406	NA	NA	4.56738
ENSMUSG00000035295	Wdr38	chr2	+	38997476	39006168	2699	6	3	1	6	4	3	5	4	4	4	4	0	0.119961	0.0572958	0.0156184	0.0802226	0.0691088	0.0725967	0.0879125	0.0666026	0.0657398	0.0613833	0.0486789	0	0.0243395	0.0772576	0.0479205	0.0708528	0.0886283	0.0635616	3.57046	4.39074	-0.02402	0.84769	NA	NA	3.81916	3.6212	0.0057494	0.96087	NA	NA	3.74458
ENSMUSG00000042532	Golga7b	chr19	+	42247574	42270348	2836	32	40	28	43	36	23	30	36	44	32	53	53	0.608885	0.727039	0.41619	0.547156	0.591933	0.529688	0.501994	0.570467	0.688205	0.467344	0.613838	0.888636	0.751237	0.53623	0.481673	0.560811	0.667962	0.577775	29.6803	34.6676	-0.088077	0.69416	0.95913	FALSE	31.7507	34.6397	-0.045411	0.83201	0.93755	FALSE	35.8002
ENSMUSG00000059939	9430015G10Rik	chr4	+	156109982	156127265	2937	209	216	231	220	211	132	185	97	208	220	226	181	3.84002	3.791	3.31549	2.70313	3.35008	2.93541	2.98918	1.48423	3.14145	3.1025	2.52748	2.93041	2.72895	2.2367	3.00931	3.14274	3.81551	3.12198	172.239	205.211	-0.19161	0.32197	0.84672	FALSE	184.255	193.496	-0.051478	0.78372	0.91619	FALSE	200.108
ENSMUSG00000059934	Prh1	chr6	+	132569809	132572941	993	0	0	0	0	0	0	0	0	0	0	0	0	0	0	0	0	0	0	0	0	0	0	0	0	0	0	0	0	0	0	0	0	NA	NA	NA	NA	0	0	NA	NA	NA	NA	0
ENSMUSG00000007415	Gatad1	chr5	-	3632932	3647934	2545	1427	1560	1447	1616	1633	1105	1309	1304	1649	1792	2089	1197	30.2571	31.5966	23.9674	22.9141	29.9209	28.3578	24.4082	23.0263	28.7412	29.1638	26.9609	22.3646	24.6627	23.7172	23.4407	29.1394	30.9269	28.9525	1384.18	1441.07	-0.053538	0.65033	0.9538	FALSE	1480.68	1554.73	-0.06535	0.54298	0.79146	FALSE	1607.94
ENSMUSG00000007411	Mark3	chr12	+	111574510	111656227	3388	1194	1408	1638	1791	1297	917	1271	1375	1553	1878	1862	1408	19.0174	21.4222	20.3803	19.0766	17.8514	17.6777	17.8027	18.2387	20.3329	22.9586	18.0518	19.7612	18.9065	18.0207	19.7284	17.7645	20.2198	21.6458	1123.52	1253.92	-0.14532	0.25244	0.79325	FALSE	1201.82	1546.59	-0.33708	0.0036237	0.044442	TRUE	1599.82
ENSMUSG00000048347	Pcdhb18	chr18	+	37489465	37494503	5039	16	14	6	7	18	17	12	13	5	14	6	11	0.171343	0.143215	0.0501935	0.0501305	0.166573	0.220345	0.113011	0.11594	0.0440146	0.115074	0.0391103	0.103801	0.0714557	0.114475	0.050162	0.193459	0.157279	0.0795443	18.2142	14.5212	0.080954	0.68431	0.95841	FALSE	19.4803	8.42159	0.22541	0.19672	NA	NA	8.72335
ENSMUSG00000035745	Grin3b	chr10	+	79970715	79977190	3283	6	1	14	13	8	4	11	6	2	5	15	7	0.0986215	0.0157012	0.179762	0.142896	0.113631	0.079577	0.159003	0.0821324	0.0270228	0.0630801	0.150074	0.101387	0.12573	0.120568	0.161329	0.0966039	0.0571614	0.0450515	5.91401	3.45321	0.062931	0.61467	NA	NA	6.32744	3.10896	0.087966	0.48167	NA	NA	3.21983
ENSMUSG00000078546	2210404O09Rik	chr17	-	21879570	21909926	2221	175	190	200	208	189	115	193	180	155	180	265	176	4.25188	4.4097	3.79596	3.37959	3.96816	3.3818	4.12375	3.64215	3.09567	3.35674	3.91905	3.76806	3.84356	3.88295	3.58777	3.67498	4.33079	3.2262	152.294	176.111	-0.15322	0.44371	0.90694	FALSE	162.922	151.141	0.081443	0.67807	0.86689	FALSE	156.332
ENSMUSG00000075327	Zbtb2	chr10	-	4367074	4388108	3227	410	394	363	403	395	266	265	325	383	451	388	271	6.85609	6.29363	4.74185	4.50666	5.70788	5.38371	3.897	4.52604	5.26467	5.78856	3.94927	3.99323	3.97125	4.21152	4.62425	5.54579	6.57486	5.52662	334.026	388.63	-0.18367	0.2668	0.80472	FALSE	357.315	376.159	-0.062434	0.69181	0.87327	FALSE	389.088
ENSMUSG00000075325	Gm13582	chr2	-	60964376	60975151	2655	2	1	0	0	0	0	0	0	0	0	0	0	0.0406497	0.0194151	0	0	0	0	0	0	0	0	0	0	0	0	0	0	0.0300324	0	0	1.46358	-0.036846	0.47262	NA	NA	0	0	NA	NA	NA	NA	0
ENSMUSG00000075324	Fign	chr2	-	63971507	64098038	9734	40	39	4	9	37	50	6	12	33	46	12	8	0.221748	0.206527	0.0173224	0.0333657	0.17725	0.335488	0.0292512	0.0554018	0.150381	0.195731	0.0404924	0.0390798	0.0397861	0.0423265	0.025344	0.256369	0.214138	0.173056	46.6761	38.1781	0.11291	0.61572	0.9481	FALSE	49.9109	35.5011	0.18558	0.38911	0.68241	FALSE	36.7321
ENSMUSG00000045160	Bola3	chr6	+	83349147	83360136	2312	503	669	540	651	605	433	506	462	658	802	733	478	11.7401	14.9157	9.84569	10.1611	12.2024	12.232	10.386	8.98024	12.6244	14.3675	10.4136	9.83092	10.1222	9.6831	10.0034	12.2172	13.3279	13.4959	527.303	563.799	-0.083079	0.607	0.94737	FALSE	564.048	658.009	-0.19792	0.15594	0.43067	FALSE	680.666
ENSMUSG00000100734	Rpl23a-ps8	chr7	+	31603294	31603756	463	0	0	0	0	0	0	0	0	0	0	0	0	0	0	0	0	0	0	0	0	0	0	0	0	0	0	0	0	0	0	0	0	NA	NA	NA	NA	0	0	NA	NA	NA	NA	0
[truncated: 33,834 more rows]
[truncated: 25 more columns]
