# Supplementary material for: Erythroid differentiation regulator-1 induced by microbiota in early life drives intestinal stem cell proliferation and regeneration
Source: Nat Commun. 2020 Jan 24;11:513. doi: 10.1038/s41467-019-14258-z (PMC6981263; doi:10.1038/s41467-019-14258-z)
Supplement: Supplementary file 7 — Source Data [file 41467_2019_14258_MOESM7_ESM.xlsx]

## Sheet: Figyre 1
c		SPF				exGF				GF
	Duodenum	0.00467812	0.00968013	0.0241715	0.0177127	4.5236e-08	1.121e-07			0	0	0	0
	Jejunum	0.0154867	0.00688788	0.020189	0.0470009	0	1.8242e-07			6.6214e-07	0	0	0
	Ileum	0.0180734	0.0160191	0.0352326	0.0229281	0	0			0	0	0	0
	Colon	0.0210782	0.01151	0.0170688	0.0153235	0	2.56234e-07	0	8.1197e-05	0	6.06942e-07	0	0
d		SPF				exGF				GF
	IgG	0.385641	0.443313	0.355287	0.237016	0.44971	0.752786	1.19232	0.489815	0.789068	0.172714	0.381154	0.408757
	H3Ac	6.919	5.71956	7.2663	6.33832	2.12521	1.50787	1.48667	1.7554	2.64754	1.22263	2.70977	2.62283

## Sheet: Figure 3
a		SPF				exGF				GF
	SI organoid	0.0326615	0.012739	0.0160831	0.0145413	3.3191e-07	1.5248e-07	0	0	0	0	0	0
	LI organoid	0.053805	0.0463982	0.0416629	0.0234885	0	0	0	0	0	0	0	0
d	% of input
		SPF				exGF				GF
	IgG	0.104006	0.044007	0.368065	1.17472	0.331472	0.027986	0.633381	0.303483	0.0466366	0.081701	0.0308755
	H3Ac	3.50522	4.21371	4.98116	3.69055	0.865414	1.15937	0.832376	1.196	0.88544	0.375397	0.549494	1.98535
d	Organoid Efficiency (%)
		SPF				exGF				GF
	Control	61.7021	57.1429	66.6667	60.4396	35.7143	48.4849	25.9259	46.2366	46.6667	48.4211	51.7241	28.9157
	Erdr1	70.2128	67.1053	73.0337	72.8261	75.9494	68.75	64.6342	56.6265	67	70.1031	64.2105	72.9167
	Budding organoid (%)
e		SPF				exGF				GF
	Control	11.392	13.043	15.517	13.636	9.8592	5.6604	11.111	7.4074	5.2632	10.811	7.4074	8.8235
	Erdr1	40	40.625	48.387	44.444	43.182	43.243	39.024	40.476	49.18	45	44.776	40.678
f	Surface area (um2)
		SPF
	Control	67698	85622	83905	25877	85942	58378	43653	48822	100745	30095	108162	56445	39156	53688	73860	34924	49718	61428	40494	63126	38633
	Erdr1	111136	78170	84085	170099	42599	47509	122206	106813	105465	115249	146519	45431	98759	30416	188047	102134	70333	64224	87189	63296	98892
	Surface area (um2)
		exGF
	Control	62640	37114	66314	24374	86691	42291	35977	43491	39120	36182	44240	69145	36134	40569	14560	46312	63030	46234	57336	14484	32422
	Erdr1	69311	63421	248997	14198	105956	75118	47975	40845	96887	140615	220091	86612	89853	111561	71976	79625	124717	118426	67380	96447	156148
	Surface area (um2)
		GF
	Control	49441	36233	51787	42658	29522	38255	80858	19379	19706	41948	63845	6742	56850	12105	20931	26737	40467	42325	48987	52286	54862
	Erdr1	69543	82231	57728	55711	64613	120060	62567	61484	61952	88726	108768	77675	110861	60121	72701	180649	36682	77927	102758	184733	40371

## Sheet: Figure 4
a		Lgr5								Olfm4
	Control	0.00322033	0.00398002	0.00510282	0.00594947	0.00373984	0.00326636		Control	0.0973991	0.0470271	0.114381	0.090801
	Erdr1	0.00672582	0.00925141	0.00835069	0.00767628	0.0103331	0.00716055		Erdr1	0.123487	0.20774	0.334812	0.362216
		Smoc2								Ascl2
	Control	0.00119044	0.00164157	0.00241754	0.000406261	0.000280297			Control	2.97118e-05	4.26637e-05	3.48829e-05	0.000155733	0.000242582
	Erdr1	0.00827405	0.00881461	0.00685795	0.00872589	0.00825426			Erdr1	0.000529714	0.00052545	0.00066327	0.00047649	0.00019538
		Tnfsf19
	Control	2.88129e-05	1.47668e-05	4.59196e-06	1.04774e-05
	Erdr1	0.00015311	0.00013642	0.00024786	5.0111e-05	0.000297134
c		Lgr5-EGFP+ (%)
	Control	2.98	1.03	2.37	2.4
	Erdr1	3.92	2.82	5.87	3.9
d		Lgr5-EGFP+ (#)
	Control	775.008	261.017	675	613.134
	Erdr1	1728.76	1272.15	2047.5	955.271

## Sheet: Figure 5
a		Control						Erdr1 1 ug						Erdr1 10 ug
	FOP	0.91	0.08	0.19	0.91	0.08	0.2	0.36	0.76	2.38	0.37	0.15	0.18	0.4	0.38	0.33	1	0.5	0.86
	TOP	21.07	18.34	23.51	21.07	20.64	20.31	160.37	162.24	157.5	157.24	119.6	133.78	164.16	153.63	155.38	179.95	152.13	155.49
b		Myc						Axin2
	Control	0.0012226	0.00145811	0.000733005	0.000370271		Control	0.0111973	0.00235222	0.00316775	0.00475906
	Erdr1	0.00651451	0.00854866	0.00705726	0.012371		Erdr1	0.0251868	0.0213445	0.014508	0.0319504
		Ephb2						Sox9
	Control	0.00223371	0.00185774	0.000938985	0.000526977		Control	0.000166111	2.49789e-05	1.37265e-05	2.66854e-05
	Erdr1	0.00785521	0.00830588	0.00624044	0.010844		Erdr1	0.000477835	0.000447289	0.00047876	0.0005403

## Sheet: Figure 6
b		Wound closure (%)
	Control	37.9487	39.1053	29.9641	32.2215	31.519
	Erdr1	50.3379	60.4475	47.3252	55.2168	52.9081
d		G0/G1			S			G2/M
	Control	71.7	72.3	72.2	17	17.5	17.2	10.9	9.96	10
	Erdr1	65.9	62.1	62.2	21.3	22.3	23	12.4	15.1	14.5
f		Ki-67+ (%)
	Control	23.7	25.9	24.6
	Erdr1	38.5	40.8	37
g		Ki-67+ (#)
	Control	5309.23	7065.45	7531.58
	Erdr1	14022.8	13658.3	12476.4
h	Control siRNA							Erdr1 siRNA
	55.5409	71.5395	58.9083	72.0432	62.1696	79.5318	67.4867	47.2553	50.0567	68.5243	65.8161	45.982	51.5622	62.7137	46.9068

## Sheet: Figure 7
b		Lgr5-EGFP+/crypt
	Control	6	6	6	4	6	6	5	4	5	6	6	6	3	5	6	6	5	4	5	4	5	4	4	5	3	6	4	4		5	5	5	3	4	5	6	4	4	6	4	6	6	5	6	5	6	6	5
	IR	3	2	1	0	0	0	0	2	0	1	3	2	1	2	1	1	1	0		1	2	2	1	0	0	0	0	0	0	2	2	3	1	3	0	0	0	0	0	0	0	0	1	2	1	0	0	0
	IR+Erdr1	6	4	6	5	5	4	2	3	4	3	6	4	3	6	3	2	3	4	4	3	4	2	4	5	5	3	2	2	2	2	2	4	2	4	3	4	3	3	4	3	3	3	1	3	2	2	2	1
d	Ileum		Lgr5-EGFP+/crypt
		Control	24	18	22	10	19	20	12	16	18	20	9	19	20	17	18	14	12	22	13	15	14	12	19	14	15	9	9	11	10	12	11	14	12	14	9	17	11	12	10	17	12	13	13	14	10	10	19
		IR	11	4	2	6	14	3	5	3	1	2	13	1	2	8	4	5	7	0	0	1	6	14	2	2	4	9	9	5	6	4	5	8	9	1	3	2	1	1	4	3	4	7	12	3	6	7	5
		IR+Erdr1	13	11	17	12	14	11	12	14	6	7	7	12	22	12	13	10	18	5	8	5	11	17	6	10	4	4	9	8	7	9	8	9	22	9	14	17	11	13	4	16	2	27	13	16	9	8	5
	Colon		Lgr5-EGFP+/crypt
		Control	6	8	8	7	9	11	8	6	8	10	7	4	6	5	5	4	8	5	3	4	5	7	6	6	4	3	3	6	6	7	5	7	9	8	8	6	4	6	4	7	5	4	12	7	13	4	4
		IR	3	4	4	3	7	4	1	3	1	1	5	10	5	3	5	4	7	5	6	6	5	2	4	7	3	6	5	7	4	1	3	3	2	5	3	1	1	2	7	2	3	2	8	5	4	3	5
		IR+Erdr1	6	7	6	8	7	6	5	7	6	6	7	6	6	5	11	7	7	7	7	9	5	8	8	7	6	6	7	7	4	5	10	7	2	6	4	8	5	6	12	7	6	10	6	6	6	5	7
[truncated: 23 more columns]

## Sheet: Figure 8
a	DAI
		Control											Erdr1				anti-Erdr1
	Day 0	0	0	0	0	0	0	0	0	0	0	0	0	0	0	0	0	0	0	0	0
	Day 1	0	0	0	0	0	0	0	0	0	0	0	0	0	0	0	0	0	0	0	0
	Day 2	0.666667	0.666667	0.666667	0.666667	0.666667	0.666667	0.666667	0.666667	0.666667	0.666667	0.666667	0.666667	0.666667	0.666667	0.666667	0.666667	0.666667	0.666667	0.666667	0.666667
	Day 3	0.666667	0.666667	0.666667	1	0.666667	0.666667	1	1	1	1.33333	1	1	1	1	1	0.666667	0.666667	1	0.666667	0.666667
	Day 4	1.33333	1.33333	1	1	0.666667	1	1	1.33333	1	1.33333	1.33333	1.33333	1	1	1	0.666667	1.33333	1	1.33333	1
	Day 5	2	1.66667	1.66667	2	1.66667	2	2.33333	2	2	2.33333	2	2	1.66667	1.66667	2	1.66667	2	1.66667	2.33333	2.33333
	Day 6	2	2	2.5	1.66667	2	2	2	2.33333	2.33333	2.33333	2.33333	2	1.66667	2	2	1.66667	2	2.66667	2.83333	3.16667
	Day 7	2.33333	2.66667	2.66667	2.66667	2.33333	2.33333	2.33333	2	2.66667	2.33333	2.33333	2.16667	1.83333	1.83333	2.16667	2.66667	2.66667	3	2.66667	3.33333
	Day 8	2	2.33333	2.33333	1.66667	1.66667	1.66667	2.16667	2	2.33333	2	2	1.83333	1.5	1.16667	1.83333	2.33333	2.33333	2.66667	2.33333	3
	Day 9	0.666667	1.33333	1.66667	1	0.666667	1.33333	1.66667	1.66667	1.66667	2	2	1	1	0.666667	1	1.66667	2.16667	2.5	1.83333	2.5
c	Colon length
	Control											rErdr1				anti-Erdr1
	6.5	6.6	7.3	7	7.2	6.1	6.6	6.4	6.2	6.8	6.4	7.3	7.2	7	7.1	6.1	6.2	6.3	6.1	5.9
e	Histology score
	Control											rErdr1				anti-Erdr1
	1	2	2	3	2	2	3	2	2	2	3	0	1	1	0	3	4	4	4	6

## Sheet: Supplementary Figure 1
	Relative expression
	SI				LI
WT	0.257875	0.0444861	0.0974029	0.101238	0.240938	0.263229	0.245544	0.187394
Myd88 KO	0.219685	0.158007	0.27942	0.0835704	0.293386	0.0967885	0.10684	0.238087

## Sheet: Supplementary Figure 4
d	Organoid efficiency (%)
		SPF				exGF				GF
	Control	80.488	81.72	79.71	77.778	68.675	74.444	73.034	67.778	61.364	68.421	58.696	74.667
	Erdr1	87.179	86.747	88.158	90.667	93.056	88.506	86.517	88.75	89.655	85	88.406	89.873
e	Budding orgnaoid (%)
		SPF				exGF				GF
	Control	24.0741	25.4237	32.3529	27.2727	11.8644	20.7547	20.7547	19.2982	12.766	18	22.6415	20
	Erdr1	42.6471	39.0244	41.8919	35.3846	36.7647	33.3333	41.1765	37.6623	37.3134	42.4657	43.8356	36.3636
f	Surface area (um2)
		SPF
	Control	9516.15	5313.61	9035.08	9626.87	21073.5	20711.8	7035.17	6172.83	7260.5	11861.5	8953.99	11042.8	7796.93	4503.51	4186.17	7258.94	9916.91	9115.39	27223	8488.52	18271.3	9541.88	10030	16428.9	8225.76	7007.1	7375.9	13486.3	13245.4	8850.29	10134.4	14119.5	7091.31	7860.86	6471.45	45511.5	7361.86	8936.06	6267.17	9074.07	16094.4	3362.04	20062.3	10901.7	1910.25	5630.16	11458.4	9109.15
	Erdr1	5524.12	13618.9	14405.6	19840.8	30046.2	16693.2	12465.7	9227.67	24961.1	12539.8	12884.4	10317.7	11858.3	8213.28	21277.8	10008.1	16514.7	42908.8	4843.45	31610.3	19068.2	8748.93	4528.46	14039.1	16107.7	6689.77	26599.2	8256.95	41241.1	18572.3	22753	18279.9	4295.33	10371.5	26162.6	17044.1	12404.9	5322.18	16624.6	11612	10543	13747.5	13317.9	22324.9	16237.1	5855.49	10972.6	9176.21
	Surface area (um2)
		exGF
	Control	10238.1	7696.35	9919.25	11010.8	13588.5	2877.07	11757	10023	10111.8	8806.63	10482.2	4981.46	2375.72	5411.85	6497.96	9473.27	7438.27	9900.54	11213.5	2246.3	10602.3	8329.46	11606.5	13829.4	6444.16	11622.9	12057.2	16407.1	9099.8	3273.93	15699.9	4153.42	10462.7	15381	9565.27	7265.96	6795.8	5128.82	16160.7	12089.1	11165.2	9910.68	5434.46	8639.78	3379.19	14339.3	5315.95	6332.67
	Erdr1	14098.4	7729.1	25847.6	4591.61	14510.9	5935.8	3077.45	22925.3	7367.32	5142.85	12648.2	21820.5	18120.8	10120.4	10298.2	9555.14	6310.06	24865.2	15970.5	9188.68	32730.7	14528.8	10234.2	36381.2	15832.4	11078.7	13328.9	15586.8	9779.69	7899.85	13974.4	30165.5	40519.9	10957.8	5922.55	13624.4	21103.2	11145.7	5745.56	22494.9	6002.86	13958.8	5688.64	8883.82	27804.6	4307.8	30321.5	7730.65
	Surface area (um2)
		GF
	Control	10395.6	11693.1	11456.8	10117.3	13161.2	5760.37	18444.4	3113.31	8123.62	4882.44	11838.9	7196.56	1537.55	14944.4	9168.41	7191.11	5863.29	7449.97	3926.53	7099.1	2463.05	2742.18	7445.29	5726.84	9206.61	3046.26	11376.5	11457.6	9663.51	2868.49	8741.92	3912.5	8815.21	12050.9	12481.3	11488	13200.2	8074.5	10461.1	6846.48	5885.9	9154.37	4714.8	4662.56	8551.67	11002.2	12289.5	13315.6
	Erdr1	8199.25	18870.1	16724.4	6286.66	4409.16	4770.16	9991.76	16498.3	3194.4	19769.9	8803.51	7657.36	16633.2	15475.3	11625.2	43179.4	6065.23	12298.9	6619.59	12189.7	15731.1	6607.9	25296.4	23007.2	21890.7	33469.9	26685	3670.01	11781.9	20518.4	53054.2	23373.6	16593.4	9956.68	23502.3	20937.1	15685.1	9762.53	16667.5	30178.8	26831.6	14784.5	5082.82	30317.6	15225.1	4319.5	14990.4	17607
[truncated: 24 more columns]

## Sheet: Supplementary Figure 5
b				Budding organoid
		WT	Control	35	28.125	39.1304
			Erdr1	71.4286	77.2727	65.3846
		TLR4 -/-	Control	26.3158	25	38.8889
			Erdr1	88.2353	58.3333	81.25
c				Budding organoid
		WT	Control	9448.67	10714.4	3143.76	13516	8382.05	14502.1	11603.2	13247.4	8409.7	13653.5	14687	11055.7	8505.3	14925.6	4958.59	1144.05	20768.3	36369.3	10595.9	13688.3	25688.9	10500.3	9276.43	6307.27	36953.2	11455.5	16745.1	23396.1	5118.98	7422.09	8912.99	12676.2	8377.31	23468.8	7663.07	12146	2188.55	2188.55	10659.9	13493.1	29093.4	10038.1	14500.5	7625.93	28771.1	8552.71
			Erdr1	18196.5	27359.2	10845.5	12007.8	45272.1	79688.3	12890.3	29192.2	36457.8	51047.6	18070.1	9475.53	8657.79	24657.9	28243.3	14694.9	15549.7	42125.9	13699.3	15832.6	83765.2	14113.3	32524.8	19457.5	46467.5	95748.4	11281.7	3550.66	28334.9	36540	20926.3	46600.2	16313.7	32091.8	18701.4	62454.1	14346.4	21699.8	10087.1	16237.9	49229.6	49277	51887.5	27175.1	2504.58	29486.1
		TLR4 -/-	Control	18673.7	21648.4	17330.6	17575.5	36511.6	19534.9	11306.2	8018.61	21838.8	13737.3	14066.7	16243.4	12371.2	19077.5	25737.9	31965.4	17778.6	8158.45	18086.7	28346	15044.9	4209.59	12948	9947.21	21908.4	5111.87	20050.9	14173.4	18469.1	77034.4	26146.4	18883.1	12166.6	11561.4	10266.4	14053.3	38948.2	31977.2	11585.1	12002.2	13554.8	5216.95	18983.5	24626.3	17595.3	14189.2
			Erdr1	13248.1	7040.01	13448.2	9563.9	7875.17	11973.3	22004.8	21631.7	26522.5	8273.13	8273.13	14226.5	12649.1	15542.1	15064.9	21912.7	8311.56	25350.3	7900.79	8500.54	12968.6	11654.6	5547.45	13958.3	8173.04	8088.96	9591.93	8146.61	13799	11259.8	9549.49	12444.9	13373.8	12615.5	7088.05	5965.43	10371	18980.5	8587.02	19480.9	4961.32	14198.5	12628.3	11674.6	25146.1	7741.44
[truncated: 21 more columns]

[truncated: 10 more sheets: Supplementary Figure 6, Supplementary Figure 7, Supplementary Figure 8, Supplementary Figure 9, Supplementary Figure 11, Supplementary Figure 12, Supplementary Figure 13, Supplementary Figure 14, Supplementary Figure 15, Supplementary Figure 16]
